# Supplementary material for: Transcriptomic analyses reveal proinflammatory activation of human brain microvascular endothelial cells by aging-associated peptide medin and reversal by nanoliposomes
Source: Sci Rep. 2023 Nov 1;13:18802. doi: 10.1038/s41598-023-45959-7 (PMC10620412; doi:10.1038/s41598-023-45959-7)
Supplement: Supplementary file 1 — Supplementary Table 1. [file 41598_2023_45959_MOESM1_ESM.xlsx]

## Sheet: Table_1_tmm_filtered
Ensembl Gene ID	Gene Symbol	Gene Expression (log2 TMM, after filtering)
		Vehicle			scrMedin		Medin			AB			Medin+AB			NL			Medin+NL
		Replicate 1	Replicate 2	Replicate 3	Replicate 1	Replicate 3	Replicate 1	Replicate 2	Replicate 3	Replicate 1	Replicate 2	Replicate 3	Replicate 1	Replicate 2	Replicate 3	Replicate 1	Replicate 2	Replicate 3	Replicate 1	Replicate 2	Replicate 3
ENSG00000000003	TSPAN6	6.30076	6.04548	6.80556	6.8166	6.68791	6.11567	5.86986	6.35569	6.4201	6.07207	6.88348	6.09866	5.93221	6.54069	6.16378	5.92589	6.65095	6.13715	5.9389	6.48348
ENSG00000000419	DPM1	5.55953	5.53614	5.50602	5.55234	5.51597	5.63758	5.54096	5.48248	5.61446	5.43884	5.43548	5.55844	5.60217	5.52679	5.58414	5.46409	5.35475	5.51581	5.48587	5.498
ENSG00000000457	SCYL3	2.77755	3.04399	3.04439	3.1304	2.89863	2.93786	3.08193	2.86975	2.9161	2.88285	3.11454	3.00584	2.88029	3.09399	2.98401	2.69258	3.10253	2.99902	3.02408	2.93326
ENSG00000000460	C1orf112	2.67683	2.55623	2.54431	2.47198	2.6862	2.23087	2.29204	2.06002	2.65375	2.96369	2.16832	2.35475	2.59895	2.05093	2.60576	2.83314	2.56951	2.21583	2.458	2.05697
ENSG00000000971	CFH	1.4305	1.9204	1.47393	1.76536	1.36339	0.943768	1.89469	1.18914	1.52735	1.56651	1.53669	1.28886	1.57053	1.17062	1.45511	1.93306	1.39784	1.18551	1.864	1.1383
ENSG00000001036	FUCA2	5.63642	5.79071	5.51394	5.77009	5.63451	5.64045	5.73442	5.36041	5.62328	5.82488	5.51614	5.51647	5.7992	5.44416	5.64758	5.80196	5.60843	5.55271	5.90449	5.46121
ENSG00000001084	GCLC	4.54526	4.8386	4.69889	4.80639	4.65064	4.62348	4.72689	4.79184	4.5349	4.69029	4.70178	4.53432	4.77805	4.63986	4.58345	4.58033	4.76675	4.74814	4.68217	4.86462
ENSG00000001167	NFYA	6.03602	5.97784	6.1942	6.17014	6.18151	5.98428	5.88033	6.09832	6.10661	5.96438	6.19143	5.94893	5.90106	6.09993	6.04013	5.86881	6.08958	5.9437	5.92777	6.02685
ENSG00000001460	STPG1	3.6194	3.99228	3.47031	3.55365	3.22669	3.53453	3.86711	3.26692	3.5579	3.9978	3.58692	3.5354	4.08978	3.26261	3.65671	4.00897	3.65533	3.67761	4.25816	3.49488
ENSG00000001461	NIPAL3	5.66519	6.40289	5.76376	6.17349	5.60209	5.48551	6.1254	5.3421	5.67658	6.27515	5.78625	5.44504	6.18541	5.28709	5.76739	6.14869	5.79635	5.61074	6.30511	5.57942
ENSG00000001497	LAS1L	5.24904	5.02796	4.96834	4.93302	5.23547	5.29382	5.14392	5.03388	5.26222	5.13087	4.94511	5.20312	5.00193	5.0366	5.19198	5.09675	5.09311	5.09695	5.06604	5.02869
ENSG00000001561	ENPP4	2.29035	2.51903	3.26052	2.64927	2.89328	2.20014	2.58762	2.65616	2.49523	2.77672	3.16489	2.23752	2.5669	2.87175	2.7491	2.51523	3.07109	2.46848	2.40761	2.89698
ENSG00000001617	SEMA3F	7.56105	7.21023	7.81038	7.69738	7.95388	7.39935	7.26633	7.52406	7.53181	7.19803	7.82335	7.35841	7.24876	7.50338	7.76271	7.49195	7.94838	7.48171	7.3614	7.79499
ENSG00000001629	ANKIB1	6.09577	6.20274	6.14295	6.22606	6.20221	6.30089	6.14155	6.26882	6.25056	6.20398	6.19143	6.26113	6.2779	6.28461	6.04497	6.13813	6.22902	6.11819	6.25434	6.2037
ENSG00000001630	CYP51A1	2.18426	2.54147	2.28128	2.29464	2.19765	2.09268	2.4387	2.62085	2.02964	2.79722	2.31334	2.45512	2.1745	2.37024	2.37918	2.17278	2.05198	2.06049	2.50668	2.25148
ENSG00000001631	KRIT1	2.29035	2.20909	2.2895	2.09239	2.51569	2.27086	2.18181	2.34606	2.31713	2.11609	2.32143	2.46317	2.1998	2.1481	2.11026	2.00718	2.20461	2.33078	2.36424	2.28929
ENSG00000002016	RAD52	3.20881	3.02288	3.54431	3.37506	3.37604	3.22418	3.04233	3.12795	3.44677	2.81073	3.44597	3.43656	2.91126	3.07214	3.55178	2.96652	3.49087	3.46175	3.13147	3.4413
ENSG00000002079	MYH16	1.20795	1.21273	1.20511	1.00323	0.891758	1.54253	1.73352	1.13009	1.15559	1.34301	0.640807	1.71039	1.92427	1.01901	0.956063	1.2513	0.921941	1.63427	1.51318	1.03081
ENSG00000002330	BAD	2.39973	2.71601	2.39992	2.53585	2.09888	2.05882	2.53152	2.31988	2.31713	2.43675	2.43768	2.53373	2.12252	2.44012	2.70084	2.69899	2.6426	2.71632	2.72814	2.76902
ENSG00000002549	LAP3	6.49014	6.2121	6.48515	6.46078	6.82238	6.64791	6.32307	6.55638	6.56931	6.26782	6.5813	6.67768	6.5248	6.57943	6.51946	6.28743	6.60688	6.36847	6.24181	6.53111
ENSG00000002586	CD99	9.08366	8.7402	8.98156	8.90621	9.11603	9.1711	8.68858	9.05436	9.07896	8.75387	9.08705	9.18949	8.69704	9.09366	9.2281	8.81663	9.18619	9.21201	8.80127	9.21415
ENSG00000002587	HS3ST1	3.10925	4.31019	4.98108	4.93697	3.45076	2.18974	3.04805	2.58466	3.32244	3.83875	5.15326	1.87646	3.21824	2.97543	3.53811	3.21464	4.83383	3.34457	3.75588	4.23728
ENSG00000002834	LASP1	9.08161	9.34056	8.87113	8.97718	8.95137	9.16265	9.3679	9.06104	9.03964	9.38011	8.90751	9.24056	9.30573	9.0592	9.06222	9.36434	8.92013	9.07514	9.36646	8.9914
ENSG00000002919	SNX11	4.93511	4.88759	4.80161	4.87796	5.14386	4.94258	4.92342	4.87362	4.85355	5.05343	4.80928	4.97843	5.08462	5.04504	4.88421	4.78983	4.83539	4.86866	5.01927	4.85047
ENSG00000003056	M6PR	7.016	6.84382	6.92777	7.06077	6.90542	6.97889	6.84356	6.762	7.05378	6.93091	7.06344	7.0515	6.87983	6.83874	7.03065	6.88758	6.99595	6.93088	6.93267	6.88217
ENSG00000003096	KLHL13	4.97277	5.17274	5.14068	5.30396	5.16842	4.70236	5.09222	4.99441	5.07172	5.14826	5.07764	4.65881	5.00313	4.83571	5.04024	5.23868	5.11511	4.75132	5.14377	4.99046
ENSG00000003137	CYP26B1	0.692884	0.677154	1.70043	1.37319	2.52954	0.220229	1.05715	1.00421	0.773466	0.861913	1.53669	0.690809	1.06458	0.995988	0.413343	0.546152	0.747353	0.341123	0.731214	0.840183
ENSG00000003147	ICA1	4.41842	3.75689	4.67084	4.23492	4.77798	4.40504	3.97321	4.54297	4.50054	3.95586	4.61226	4.57393	3.82021	4.61174	4.66118	3.85977	4.82444	4.39677	3.83744	4.64162
ENSG00000003249	DBNDD1	6.24761	6.63493	6.02421	6.00258	5.95383	6.26607	6.46622	6.23886	6.13209	6.49191	6.01865	6.14698	6.34653	6.14444	6.13626	6.52269	6.13968	6.33603	6.45735	6.30753
ENSG00000003393	ALS2	6.53039	6.71648	6.42018	6.54122	6.45137	6.55633	6.65809	6.4361	6.57511	6.79393	6.44442	6.58657	6.69497	6.5267	6.39606	6.6047	6.24788	6.44359	6.62981	6.33378
ENSG00000003400	CASP10	4.66185	4.33823	4.93335	4.88887	5.05444	4.46229	4.29782	4.66585	4.74911	4.34049	4.89583	4.40436	4.20672	4.67289	4.73643	4.3975	4.91426	4.69135	4.30938	4.89253
ENSG00000003402	CFLAR	7.81394	7.89927	8.14309	7.82925	8.01963	7.97864	7.99208	8.2128	7.91704	7.84107	8.19428	8.03088	8.03322	8.1569	7.75627	7.78638	8.19232	7.91684	7.94913	8.24729
ENSG00000003436	TFPI	7.97307	7.37469	8.52344	8.38002	8.26247	7.43444	7.22145	7.78654	8.04178	7.369	8.61366	7.49681	7.30668	7.88486	7.82718	7.2342	8.42818	7.60192	7.19621	8.06789
ENSG00000003509	NDUFAF7	3.98503	3.90845	3.83288	3.74893	3.52526	3.89909	3.89279	3.96629	4.02975	3.74687	3.95003	4.12346	3.92001	3.83275	3.82938	3.79248	3.77069	3.93689	3.96196	3.94919
ENSG00000003756	RBM5	6.06952	5.88219	6.14861	5.68345	6.08746	5.9142	5.82306	6.07633	6.11572	5.798	6.13112	5.94029	5.82043	5.96122	5.83812	5.57096	5.91985	5.76023	5.77219	5.90352
ENSG00000003987	MTMR7	1.18368	1.23125	1.05889	1.00323	0.825909	1.12923	1.66067	1.37015	0.905406	1.10059	1.21047	1.34225	1.49077	1.28898	1.26904	1.36843	1.19895	1.04752	1.49721	1.17916
ENSG00000003989	SLC7A2	5.50181	5.90761	4.39612	5.37164	4.64269	6.85323	7.31759	6.30487	5.27753	6.14054	4.4501	6.79043	7.54744	6.19522	5.15663	6.24758	4.48807	5.11186	6.4625	4.86619
ENSG00000004059	ARF5	5.81884	5.49362	5.84269	5.79423	6.07924	5.83805	5.61031	5.84038	5.76537	5.44318	5.8638	5.74182	5.44793	5.90518	5.7725	5.53113	5.99365	5.64874	5.51194	5.96467
ENSG00000004139	SARM1	2.14709	1.95424	1.83007	1.75347	1.84555	2.14741	1.70482	2.11181	2.0677	1.82799	1.83686	2.01444	1.60881	2.03972	2.17351	1.97588	2.09429	2.14991	1.66389	1.91906
ENSG00000004142	POLDIP2	6.76263	6.81877	6.6673	6.82657	6.62436	6.76891	6.71677	6.68417	6.6962	6.659	6.6318	6.5511	6.62587	6.61717	6.82475	6.84382	6.75927	6.86197	6.78794	6.72636
ENSG00000004399	PLXND1	9.85511	9.3593	9.88144	9.52547	10.0359	9.81912	9.35468	10.0316	9.85965	9.3119	9.91577	9.932	9.22253	10.0955	9.76452	9.32684	9.99526	9.66789	9.32039	10.157
ENSG00000004455	AK2	7.07284	6.95421	6.9912	7.00012	6.99241	7.03766	6.99681	6.86481	7.07086	6.98591	6.90586	6.97397	6.85417	6.84801	7.13565	7.05576	7.09596	7.10249	7.02156	6.90936
ENSG00000004478	FKBP4	6.69181	6.77289	6.70197	6.86851	6.67277	6.79571	6.83365	6.70792	6.69696	6.79648	6.70979	6.79643	6.70015	6.65532	6.83597	6.81721	6.76747	6.91644	6.92635	6.81449
ENSG00000004487	KDM1A	7.5301	7.5223	7.64244	7.65587	7.5519	7.42201	7.3501	7.49169	7.42477	7.42223	7.55971	7.27133	7.28073	7.468	7.27608	7.41332	7.61498	7.34006	7.3282	7.50608
ENSG00000004534	RBM6	7.26544	6.98387	7.40891	6.93087	7.41048	7.28501	6.98492	7.28617	7.34373	6.83211	7.57099	7.27705	6.92794	7.30548	7.34272	6.74748	7.43095	7.21728	6.9386	7.43169
ENSG00000004660	CAMKK1	3.10279	3.26684	2.56478	2.60364	3.0553	2.93786	3.29429	2.69742	2.76216	3.26787	2.68979	3.05997	3.22647	2.85905	3.0625	3.49046	2.79787	2.97203	3.16724	2.92727
ENSG00000004700	RECQL	6.13189	6.13488	6.18542	6.29382	6.11644	6.10603	6.14155	5.93757	6.19093	6.17163	6.19913	6.0271	6.17641	5.98334	6.18532	6.17535	6.20508	6.12984	6.19058	6.03869
ENSG00000004766	VPS50	4.22092	4.33181	4.38849	4.52099	4.3288	4.40953	4.51797	4.37723	4.60451	4.3998	4.31679	4.35542	4.5931	4.43046	4.32147	4.16977	4.24919	4.30024	4.26053	4.29417
ENSG00000004776	HSPB6	1.58672	2.34286	1.16992	1.54856	0.995238	1.01614	2.01647	1.38706	1.29044	1.74599	1.29509	1.09508	1.68246	1.04167	1.46959	1.85492	1.34626	1.06806	1.78725	1.31366
ENSG00000004777	ARHGAP33	3.25612	2.90669	2.93859	2.24455	3.11165	2.55621	2.47314	2.53241	2.99228	2.7134	2.73291	2.83631	2.47316	2.38803	2.77847	2.5998	2.59919	2.44512	2.38174	2.47301
ENSG00000004779	NDUFAB1	5.62745	5.45769	5.75116	5.8258	5.79225	5.80269	5.51536	5.83577	5.66111	5.54065	5.69886	5.72097	5.62337	5.9274	5.69147	5.76275	5.7859	5.91776	5.6099	5.84204
ENSG00000004799	PDK4	3.28492	2.52655	3.39992	3.33173	3.44712	2.58028	2.31121	2.96856	3.38406	2.3093	3.6201	2.64416	2.01259	3.06663	3.15943	2.08748	3.72093	2.67675	2.08315	3.3278
ENSG00000004864	SLC25A13	5.31476	5.36743	5.45303	5.46664	5.43178	5.53971	5.55208	5.53558	5.23635	5.51612	5.28739	5.47722	5.59821	5.63039	5.1181	5.3	5.11382	5.20985	5.26311	5.25693
ENSG00000004866	ST7	3.84505	4.30801	3.86073	4.00604	3.81273	3.90228	4.31217	3.92346	3.83388	4.31702	3.92635	4.1004	4.30521	3.84246	3.75748	4.2461	3.75759	4.16377	4.43208	3.75005
ENSG00000004897	CDC27	6.70305	6.66887	6.78753	6.78957	6.72752	6.75267	6.65294	6.81725	6.71656	6.75734	6.72474	6.59896	6.73194	6.82002	6.6295	6.79533	6.69414	6.66832	6.65523	6.71816
ENSG00000004961	HCCS	5.49567	5.74149	5.41127	5.7198	5.52031	5.62895	5.6466	5.53842	5.50604	5.75235	5.40534	5.58821	5.77135	5.50555	5.43631	5.67208	5.40078	5.52512	5.7025	5.49598
ENSG00000004975	DVL2	6.01641	6.18919	6.08155	6.12009	6.02035	5.92364	6.1077	6.0447	5.9537	6.28788	6.18645	5.94749	6.07636	6.00368	6.03162	6.14401	6.04241	5.93114	6.07292	6.10379
ENSG00000005007	UPF1	7.71529	7.86965	7.72299	7.75461	7.56626	7.64355	7.76546	7.68827	7.64055	7.79275	7.71176	7.56109	7.64987	7.62019	7.5523	7.68739	7.6824	7.63993	7.73533	7.74058
ENSG00000005020	SKAP2	5.92238	5.78288	6.01618	6.13449	6.03196	5.98953	5.90499	6.08283	5.99007	5.90027	5.96283	6.02029	5.97681	6.13328	5.93974	5.83213	6.04511	5.93324	5.78294	5.89588
ENSG00000005022	SLC25A5	7.3169	7.42131	7.1607	7.51068	7.32119	7.25324	7.35703	6.93297	7.21241	7.3323	7.0983	7.1518	7.23302	6.89776	7.25978	7.15489	7.21668	6.98353	7.33046	6.93045
ENSG00000005059	MCUB	5.29082	5.28117	5.18211	5.30803	4.86115	5.3095	5.12914	5.31584	5.09264	5.03628	4.79627	4.73731	4.88071	5.08513	4.92417	5.31154	5.25221	5.41318	5.20775	5.26288
ENSG00000005073	HOXA11	3.90935	3.98138	3.90688	4.09353	3.99855	3.79324	4.02927	3.74802	3.86122	3.89691	4.07257	3.80316	3.89699	3.87121	3.76336	3.87115	3.86839	3.86241	4.16771	3.92837
ENSG00000005075	POLR2J	5.72737	5.6922	5.67712	5.52025	5.63931	5.54787	5.47024	5.68666	5.5671	5.6329	5.69731	5.70408	5.46194	5.50657	5.7007	5.77038	5.67615	5.7031	5.64204	5.75097
ENSG00000005100	DHX33	5.33556	5.47916	5.4847	5.27514	5.25019	5.18945	5.39363	5.31363	5.36417	5.35372	5.44199	5.33739	5.44705	5.25351	5.42335	5.36588	5.34602	5.31563	5.38639	5.29692
ENSG00000005108	THSD7A	4.70937	3.0853	4.93466	4.52798	4.5708	3.97368	2.87851	3.9691	4.87114	3.37178	5.03275	4.15116	2.86456	4.12834	4.68618	3.02886	4.74699	4.06759	2.62166	4.35338
ENSG00000005156	LIG3	4.84127	4.49974	4.81306	4.83065	4.78233	4.50902	4.58841	4.70852	4.58332	4.47172	4.78168	4.63761	4.53298	4.75231	4.76458	4.60951	4.83227	4.49485	4.60228	4.85205
ENSG00000005175	RPAP3	5.24318	5.4349	5.27093	5.52725	5.27405	5.23059	5.40706	5.22235	5.21319	5.56178	5.3765	5.1517	5.53003	5.293	5.3143	5.57792	5.24871	5.38071	5.49495	5.25095
ENSG00000005187	ACSM3	3.09631	1.09631	1.78426	1.04284	2.23195	2.58028	1.14524	1.75593	3.46114	1.03304	1.70698	3.10701	1.2855	2.03972	2.73719	0.707308	2.08382	1.4895	0.810918	1.89474
ENSG00000005189	REXO5	2.04303	1.73813	1.58496	1.56225	1.86754	1.65258	1.36294	1.26429	1.89854	1.56651	1.63087	1.49152	1.39178	1.56404	1.97476	1.36843	1.91706	1.57809	1.34488	1.38525
ENSG00000005194	CIAPIN1	5.9559	5.904	5.93924	6.01881	6.03196	6.02869	5.89866	5.93614	5.8967	5.90893	5.94199	6.04331	5.91704	5.97527	6.0725	5.9442	6.0034	5.91138	5.9128	5.93963
ENSG00000005206	SPPL2B	5.66847	5.3913	5.63742	5.28447	5.62728	5.45979	5.43244	5.60589	5.55793	5.44427	5.73567	5.56594	5.23192	5.59635	5.64758	5.37391	5.6002	5.59136	5.36345	5.70013
ENSG00000005238	FAM214B	6.8228	6.87507	6.63983	6.59592	6.85885	7.00283	7.02538	6.99392	6.82434	7.02808	6.68569	7.07173	6.99241	7.03466	6.63312	6.93583	6.65493	6.71261	6.86193	6.80637
ENSG00000005243	COPZ2	3.80981	4.24561	3.6342	3.77563	3.50437	3.64516	4.07484	3.23458	3.74567	3.84533	3.25215	3.44473	3.55531	3.10479	3.98862	4.08184	3.84381	3.6438	4.0685	3.77691
ENSG00000005249	PRKAR2B	5.15231	5.31412	5.04317	5.20048	5.17284	5.17635	5.38348	5.07098	5.20894	5.29726	4.92268	5.07491	5.40959	5.14913	5.32827	5.51398	5.18773	5.38685	5.38423	4.95415
ENSG00000005302	MSL3	5.95769	5.38201	5.99372	5.5626	6.18206	6.26916	5.67092	6.29426	6.08532	5.47323	5.9531	6.33982	5.6542	6.34336	5.81846	5.41728	5.96401	5.75549	5.47674	5.97486
ENSG00000005339	CREBBP	6.23216	6.28705	6.3595	6.17906	6.29131	5.97296	6.21209	6.19931	6.14938	6.21228	6.31259	6.18645	6.14852	6.16781	6.11915	6.07244	6.30472	5.99018	6.11801	6.24938
ENSG00000005436	GCFC2	3.14739	3.06479	3.18762	3.22385	3.3913	3.32259	3.2651	3.26234	3.1777	3.08539	3.27316	3.00584	3.37084	3.32397	3.18597	3.37522	3.15843	3.29315	3.04071	3.06987
ENSG00000005448	WDR54	3.61032	3.30668	3.98488	3.47618	3.97089	3.61829	3.3039	3.73156	3.81443	3.38539	3.99626	3.75147	3.28675	3.74227	3.93747	3.52331	3.95704	3.81155	3.15202	3.80655
ENSG00000005469	CROT	4.56653	4.93639	4.68338	5.04456	4.6538	4.25611	4.55261	4.11073	4.53999	4.97461	4.78315	4.13863	4.63544	4.16234	4.40669	4.64478	4.56718	4.26064	4.70321	4.36449
ENSG00000005483	KMT2E	5.80399	5.76948	6.10094	5.98235	5.99623	5.92912	5.87551	6.11744	5.9676	5.82071	6.15962	5.95608	5.93724	6.13657	5.76958	5.67614	5.9301	5.74277	5.67879	6.03173
ENSG00000005486	RHBDD2	6.06869	5.95574	6.29818	6.11604	6.36658	6.00146	5.82889	6.14318	6.07777	5.96211	6.39159	6.07323	5.858	6.29761	6.25591	6.01649	6.39052	6.12004	5.98759	6.38978
ENSG00000005513	SOX8	1.159	1.43675	1.32192	1.49244	1.2508	1.29354	1.41703	1.43663	1.443	1.0098	1.68205	1.13597	1.34719	1.34471	1.2524	1.43132	1.29276	0.894917	1.00416	1.62589
ENSG00000005700	IBTK	5.67501	5.65667	5.75116	5.80938	5.80156	5.76468	5.80542	5.7542	5.81025	5.81988	5.73339	5.83091	5.85003	5.95899	5.80782	5.90388	5.71226	5.74994	5.78623	5.84204
ENSG00000005801	ZNF195	4.49438	4.64841	4.50249	4.48549	4.58746	4.63884	4.84503	4.54108	4.59802	4.6363	4.47208	4.66581	4.8898	4.59077	4.45295	4.64809	4.3377	4.51743	4.7325	4.33993
ENSG00000005810	MYCBP2	6.18022	6.22371	6.36047	6.66181	6.23164	5.99923	6.25293	6.28583	6.25056	6.20462	6.45962	6.19191	6.26348	6.33421	6.10473	6.30853	6.31706	6.19724	6.12387	6.29829
ENSG00000005812	FBXL3	4.90016	5.01064	4.93204	4.96302	5.06042	5.06846	5.06425	5.09562	5.04336	4.95801	4.99782	4.83679	5.0664	5.19027	4.93464	4.99503	5.10609	4.90479	4.96077	5.01041
ENSG00000005882	PDK2	4.10295	3.69818	3.95677	3.8162	4.0619	3.563	3.37394	3.5217	3.92739	3.51895	4.03123	3.74817	3.43261	3.86487	3.99614	3.72505	3.95417	3.69092	3.6551	3.87342
ENSG00000005884	ITGA3	7.6145	7.72562	7.42532	7.65027	7.31295	7.48685	7.56046	7.18373	7.57703	7.70617	7.40098	7.40386	7.38735	7.10895	7.46244	7.61939	7.4065	7.33953	7.59063	7.20875
ENSG00000005889	ZFX	4.8099	4.905	4.96064	5.05307	4.97692	4.73132	4.93891	4.96092	4.88319	5.05343	4.99023	4.96715	5.03277	4.98931	4.73043	4.92573	5.04404	4.82558	4.94614	4.93489
ENSG00000005893	LAMP2	8.4597	8.45071	8.36995	8.55053	8.36505	8.59684	8.52299	8.52516	8.48218	8.59484	8.30772	8.56828	8.67982	8.62814	8.39067	8.50037	8.34412	8.52441	8.49586	8.39238
ENSG00000006007	GDE1	6.31758	6.33494	6.50734	6.5775	6.50056	6.38528	6.36495	6.4727	6.38144	6.40885	6.48461	6.38558	6.42596	6.55847	6.34251	6.40325	6.50177	6.40122	6.39244	6.51374
ENSG00000006015	REX1BD	5.43913	5.22797	5.61797	5.35992	5.30761	5.40131	5.19383	5.48542	5.46386	4.94275	5.39771	5.2678	4.92816	5.54969	5.38378	5.41534	5.68915	5.59047	5.22482	5.67714
ENSG00000006016	CRLF1	1.20795	0.969655	0.415035	0.877402	0.471266	0.893423	0.782864	0.481548	0.8188	0.887638	0.614701	0.634844	0.94996	0.627925	0.871386	1.10465	0.665537	1.14741	0.910769	0.620482
ENSG00000006025	OSBPL7	5.35334	5.06587	5.40938	4.96173	5.27199	5.26812	5.14792	5.22588	5.2836	5.09681	5.36382	5.39643	5.12371	5.1439	5.41777	5.17004	5.19017	5.45667	5.35128	5.29111
ENSG00000006042	TMEM98	6.92971	6.85356	6.85659	6.91695	6.99335	6.96638	6.79332	6.85724	6.93656	6.87574	6.8447	6.95695	6.77781	6.91358	6.89279	6.79944	6.84385	6.81869	6.83477	6.8713
ENSG00000006062	MAP3K14	3.02297	2.79284	2.74296	2.48642	2.7703	2.92538	2.87207	2.70419	2.77372	2.83738	2.84943	2.82384	2.68508	2.65375	2.85213	2.76152	2.55443	2.87628	2.78188	2.52147
ENSG00000006118	TMEM132A	8.34163	8.02569	8.13299	8.00187	8.12635	8.38913	8.16189	8.33699	8.21696	7.88524	8.19083	8.33808	7.99293	8.39039	8.07213	7.92276	8.11014	8.13985	7.94232	8.33478
ENSG00000006125	AP2B1	8.64441	8.73757	8.54796	8.64144	8.62469	8.72674	8.78428	8.62899	8.67267	8.84737	8.50992	8.7773	8.83783	8.65778	8.60732	8.78094	8.57662	8.64295	8.79138	8.53026
ENSG00000006194	ZNF263	5.21502	5.52399	5.27818	5.36482	5.13822	5.39114	5.33045	5.29919	5.18858	5.14427	5.22728	5.12402	5.20718	5.33946	5.04024	5.26806	5.24519	5.23391	5.31301	5.36268
ENSG00000006210	CX3CL1	0.622413	0.309866	0.321926	0.188414	0.412658	2.82823	1.10186	2.60648	0.57638	0.0464182	0.386878	3.08107	0.758908	2.89683	0.320572	0.0806893	0.0863774	0.91773	0.323592	1.19916
ENSG00000006282	SPATA20	6.3696	6.08165	6.23095	6.22606	6.29436	6.36406	6.08142	6.14939	6.28731	6.10191	6.29626	6.35775	5.96456	6.08841	6.58988	6.1719	6.44619	6.33019	6.24301	6.27257
ENSG00000006327	TNFRSF12A	7.87442	8.33237	7.79097	8.01126	7.64196	7.87967	8.29271	8.02771	7.75594	8.25448	7.82246	7.87183	8.28818	8.02346	7.79898	8.33276	7.6045	7.97697	8.26713	7.77618
ENSG00000006451	RALA	9.05813	8.60293	8.73376	8.53173	9.05926	9.50615	8.96155	9.5335	9.13114	8.76063	8.70532	9.49952	9.03486	9.6208	8.90162	8.80591	8.51603	9.20064	8.74352	8.97364
ENSG00000006453	BAIAP2L1	1.71078	2.07195	1.59825	1.85711	1.33211	1.83703	2.01647	1.54609	1.85568	1.94288	1.64384	1.82737	2.05018	1.39836	1.76779	2.04789	1.5875	1.45872	2.05069	1.43669
ENSG00000006459	KDM7A	3.74495	3.60892	4.08745	3.96023	4.05712	3.96761	3.76307	4.37723	3.83939	3.71848	4.06295	4.0478	3.77042	4.57338	3.78088	3.47561	3.92223	3.70738	3.64788	4.23486
ENSG00000006468	ETV1	3.81771	2.77401	4.29563	2.98545	4.20043	3.563	2.85257	4.20911	3.78902	2.73481	4.23347	3.58793	2.76636	4.18032	3.96837	3.24997	4.19919	3.88284	2.78845	4.15263
ENSG00000006530	AGK	4.88707	4.70418	4.89616	4.82498	5.0254	4.94567	4.70893	5.11859	4.83298	4.82952	5.02657	5.00765	4.86234	5.0576	4.89497	4.73011	5.08001	4.78583	4.62451	4.95562
ENSG00000006576	PHTF2	5.71578	6.41762	5.28642	5.9469	5.31062	5.67811	6.37864	5.3081	5.72352	6.54036	5.2143	5.62997	6.4859	5.44628	5.30121	6.23441	5.18896	5.37454	6.2011	4.98471
ENSG00000006607	FARP2	4.94597	4.97674	4.61797	4.60112	4.88695	4.96408	5.12237	4.94245	4.83021	5.01602	4.53954	5.00074	5.12921	4.78121	4.68773	5.0221	4.53682	4.76711	4.86132	4.70418
ENSG00000006625	GGCT	3.01612	2.91244	2.89076	2.72429	2.7703	2.85478	2.84602	2.62085	3.12001	3.15589	3.09107	3.04931	2.7263	2.87806	3.23763	3.06401	2.96679	3.1415	3.068	2.83442
ENSG00000006634	DBF4	4.01284	3.91705	3.83288	3.81906	3.67303	3.59091	3.76654	3.32072	3.87202	4.08932	3.63965	3.65629	3.88924	3.31934	3.76922	4.06459	3.71755	3.61966	3.83108	3.27224
ENSG00000006638	TBXA2R	2.36778	2.29964	2.18762	2.24455	2.36927	2.58028	2.46461	2.52479	2.29324	2.25104	2.12274	2.28374	2.45926	2.43157	2.66984	2.86766	2.2521	2.56558	2.78845	2.5451
ENSG00000006652	IFRD1	2.54968	2.33432	2.65662	2.40516	2.4733	2.53994	2.58762	2.67694	2.52289	2.47119	2.71459	2.53373	2.64266	2.59369	2.53181	2.35414	2.54684	2.55833	2.76863	2.70051
ENSG00000006695	COX10	3.86044	3.74405	3.58495	3.68151	3.82402	3.79667	3.88321	3.6776	3.64543	3.80202	3.62338	3.63148	3.89441	3.70016	3.6849	3.75609	3.52607	3.72689	3.73559	3.6114
ENSG00000006704	GTF2IRD1	4.63972	4.47663	4.70505	4.6927	4.67422	4.59028	4.55664	4.71524	4.57013	4.59786	4.87811	4.60521	4.62458	4.78793	4.66904	4.52192	4.72191	4.58134	4.52561	4.82816
ENSG00000006712	PAF1	6.26289	6.52098	6.34083	6.39582	6.28979	6.17021	6.31834	6.2029	6.22342	6.42101	6.36883	6.20398	6.26498	6.20153	6.4256	6.40814	6.4765	6.35548	6.44075	6.26961
ENSG00000006715	VPS41	6.81195	7.02227	6.80663	7.05987	6.83951	6.89301	6.99496	6.7725	6.84913	6.99998	6.77717	6.94298	7.11107	6.84116	6.81522	6.96369	6.80457	6.8546	6.9769	6.81813
ENSG00000006744	ELAC2	6.74564	6.76893	6.68766	6.72101	6.51064	6.78194	6.74392	6.61677	6.65188	6.71576	6.54245	6.54779	6.65246	6.57798	6.74593	6.815	6.62367	6.84012	6.79449	6.59948
ENSG00000006756	ARSD	3.93865	3.42001	3.81875	3.71867	4.12258	4.01253	3.56171	4.0024	3.9857	3.38989	3.93429	4.07697	3.46428	3.97786	4.02092	3.47934	4.02969	3.8387	3.41266	4.10837
ENSG00000006757	PNPLA4	2.75302	2.35135	2.66927	2.63638	2.92508	2.55621	2.22287	2.65616	2.72692	2.46266	2.82117	2.69294	2.14875	2.57827	2.93791	2.30461	2.86049	2.62916	2.40761	2.64326
ENSG00000006831	ADIPOR2	6.22103	6.44565	6.37165	6.37463	6.31701	6.28389	6.38487	6.33187	6.27415	6.45421	6.35657	6.23666	6.53436	6.37493	6.3102	6.48659	6.37129	6.34184	6.3919	6.33717
ENSG00000007038	PRSS21	1.76085	1.46832	1.23946	1.60258	1.16463	1.60644	1.24828	0.890208	1.64529	1.16512	0.963949	1.68306	1.17076	1.08594	1.6709	1.36843	1.13958	1.8979	1.41457	1.11744
ENSG00000007047	MARK4	6.23954	6.21907	6.32042	6.13678	6.20491	6.25987	6.24921	6.38176	6.24018	6.18854	6.43186	6.31666	6.12119	6.35584	6.14305	6.21219	6.42666	6.21749	6.2573	6.47582
ENSG00000007080	CCDC124	6.88808	6.97325	6.75228	7.00232	6.92259	7.02711	7.00603	6.90462	6.80264	7.0172	6.88314	7.02555	6.97541	6.89115	7.03887	7.06757	6.93287	7.00632	6.99692	6.88795
ENSG00000007129	CEACAM21	1.71078	0.947421	1.11547	1.0814	1.2508	1.50949	0.888735	1.66179	1.68256	0.861913	1.56423	1.5978	0.511948	1.57961	1.56704	0.681668	1.44765	1.54916	0.731214	1.91906
ENSG00000007168	PAFAH1B1	7.47305	7.46182	7.44638	7.52014	7.51451	7.52119	7.50951	7.62084	7.50714	7.51232	7.48782	7.59058	7.53838	7.62793	7.47885	7.56717	7.47939	7.49528	7.50361	7.50332
ENSG00000007202	KIAA0100	7.52347	7.58598	7.49184	7.53779	7.48615	7.52739	7.59729	7.49851	7.56128	7.68432	7.53947	7.57835	7.52029	7.47868	7.53928	7.59212	7.54473	7.61659	7.61281	7.51109
ENSG00000007255	TRAPPC6A	3.34633	2.47308	3.20511	2.858	3.69471	2.7736	2.30166	3.05046	2.98732	2.4881	3.35822	3.00584	2.45926	3.13671	2.95344	2.47848	3.1434	2.84686	2.39042	3.19466
ENSG00000007341	ST7L	3.57344	3.67469	3.83569	3.75192	3.77833	3.62602	3.58945	3.78358	3.75152	3.68219	3.67166	3.72491	3.71884	3.57372	3.69109	3.64107	3.7772	3.82065	3.65149	3.733
ENSG00000007376	RPUSD1	5.90021	6.32419	5.81163	5.95924	5.8753	5.76205	6.11998	5.71874	5.72278	6.25861	5.87208	5.80341	6.09558	5.69256	6.02245	6.22057	5.74167	6.03129	6.24838	5.70188
ENSG00000007384	RHBDF1	7.1833	6.78587	6.92711	6.62599	7.03067	7.41561	6.83323	7.19337	7.15888	6.77597	6.99109	7.4973	6.84283	7.18312	7.32963	6.83658	6.9942	7.49647	6.94192	7.25547
ENSG00000007392	LUC7L	6.00866	5.88731	6.16378	5.93576	6.11873	5.96231	5.8487	6.11744	6.07134	5.83235	6.19638	6.07059	5.84336	6.17423	5.84785	5.76352	6.2099	5.96165	5.83152	6.12224
ENSG00000007520	TSR3	5.32589	5.65752	5.00249	5.42039	4.86526	5.57906	5.51433	5.34535	5.19074	5.18633	4.91868	5.14044	4.96059	4.98785	5.07733	5.47533	5.18773	5.61947	5.37879	5.5329
ENSG00000007541	PIGQ	5.36418	5.17274	5.36534	5.1078	5.57395	5.20114	4.97842	5.38482	5.2836	5.00871	5.3441	5.22105	4.93571	5.3889	5.36164	4.99633	5.35584	5.26315	5.06604	5.44978
ENSG00000007545	CRAMP1	4.34373	4.3232	4.47572	4.22849	4.40407	4.2586	4.08044	4.43123	4.45101	4.23672	4.57382	4.4395	4.22532	4.378	4.21597	4.08674	4.42316	4.4089	4.28167	4.54334
ENSG00000007866	TEAD3	3.35179	4.06379	3.90688	3.88865	3.70696	3.53042	3.90546	3.85521	3.67655	4.14104	4.05811	3.37384	3.86572	3.61207	3.27519	3.6576	3.6971	3.23075	3.8247	3.72267
ENSG00000007908	SELE	2.87927	1.23125	2.84688	1.3258	2.3143	5.37059	3.02502	5.39948	2.96733	0.986182	2.68353	5.52611	3.4075	5.74441	2.29227	0.781603	2.82325	2.60827	1.92497	3.98994
ENSG00000007923	DNAJC11	6.10468	6.08101	6.07799	5.91323	6.06682	6.00739	6.09185	6.04003	6.05722	6.04518	6.15453	6.11538	6.04063	5.98845	6.11972	6.10837	5.99505	6.07	6.09763	6.00713
ENSG00000007944	MYLIP	2.59638	2.59251	2.87992	2.86906	3.03601	2.61176	2.63403	2.73754	2.97736	2.70618	2.80971	2.65123	2.66099	2.63897	2.92746	2.63363	2.90277	2.72281	2.59938	2.89085
ENSG00000007968	E2F2	2.08294	1.82606	1.74893	1.50667	1.48215	1.06244	1.34446	0.982118	1.7426	2.10517	1.42094	0.918824	1.78633	0.597662	2.51097	2.20913	1.5875	1.99763	1.82613	0.678622
ENSG00000008018	PSMB1	7.07944	7.07289	7.24818	7.25775	7.2424	7.28104	7.15934	7.22986	7.09438	7.1734	7.174	7.20231	7.2297	7.27294	7.14441	7.26878	7.28162	7.29829	7.20177	7.21122
ENSG00000008083	JARID2	4.57589	4.769	4.90421	4.67074	4.86798	4.58434	4.63669	4.81858	4.73735	4.76332	5.00914	4.84606	4.60104	4.88039	4.52055	4.4034	4.7749	4.55065	4.6644	4.80061
ENSG00000008086	CDKL5	3.47189	3.47545	3.47031	3.51543	3.32928	3.61052	3.632	3.72825	3.68269	3.43857	3.50756	3.74156	3.54218	3.55021	3.46775	3.30558	3.55286	3.46949	3.47516	3.44968
ENSG00000008128	CDK11A	0.855329	1.07596	1.25633	0.739547	1.30013	0.918815	0.888735	1.37015	0.926269	1.22689	1.3276	1.23341	0.736029	0.924639	1.14827	0.962832	1.41464	1.29411	1.04868	1.17916
ENSG00000008130	NADK	7.18138	7.25137	7.11835	7.13368	6.98991	7.19532	7.19202	6.99668	7.13723	7.10274	7.0012	7.0448	7.01842	6.99566	7.07363	7.13436	7.04328	7.1941	7.25825	7.19201
ENSG00000008256	CYTH3	4.84321	5.30541	4.4847	4.79484	4.6538	4.89059	5.4379	4.57284	4.83712	5.53048	4.47571	4.8568	5.27521	4.85822	4.46745	5.05742	4.36603	4.59024	5.19419	4.50167
ENSG00000008277	ADAM22	1.76085	1.28544	1.70043	1.65465	1.60502	1.19306	1.07968	1.35303	1.70688	1.05591	1.80258	1.05299	0.803604	1.39836	1.94399	0.875061	1.8933	1.36223	1.02659	1.47
ENSG00000008282	SYPL1	6.23954	6.21791	6.29206	6.45299	6.34176	6.35537	6.32071	6.43101	6.36003	6.31598	6.35164	6.28064	6.4859	6.47925	6.26683	6.40226	6.3458	6.45192	6.27439	6.27787
ENSG00000008283	CYB561	5.81292	5.25651	5.9503	5.48203	6.15494	5.80098	5.27661	6.20826	5.77115	5.38228	5.93277	5.80103	5.31724	6.21405	5.8014	5.55516	6.22128	5.73396	5.5395	6.18314
ENSG00000008294	SPAG9	6.70092	6.75219	6.66572	6.7672	6.7025	6.91526	6.87167	6.79088	6.72997	6.74023	6.59472	6.81464	6.87329	6.81756	6.61533	6.85103	6.76991	6.71424	6.79368	6.74816
ENSG00000008300	CELSR3	1.05582	1.01312	0.807351	0.962492	0.825909	0.841257	0.862986	0.982118	1.02629	0.697115	1.04438	0.918824	0.889045	1.04167	1.05537	1.08522	1.07766	1.06806	1.07043	0.96224
ENSG00000008311	AASS	5.16941	5.12278	5.39897	5.35305	5.30861	4.95183	4.96789	5.16099	5.38787	5.11462	5.37261	4.96715	4.97898	5.14259	5.03051	4.77172	4.99743	4.93446	4.8409	4.93041
ENSG00000008324	SS18L2	3.70714	3.69485	3.76376	3.84169	3.85736	3.95539	3.7838	3.81516	3.86933	3.73275	3.83603	3.91018	3.86835	3.8838	3.81529	3.99082	3.85308	3.93968	3.82789	3.74325
ENSG00000008382	MPND	3.08325	3.06995	3.01494	2.89093	2.86623	2.82823	2.91028	2.94591	2.87913	2.95154	3.20481	3.03316	2.41674	3.08856	3.09554	3.01353	3.19777	3.15597	2.84003	3.23881
ENSG00000008394	MGST1	5.70089	6.16831	5.69115	6.17906	5.65756	5.5003	6.05039	5.6104	5.5729	6.12913	5.57909	5.42662	6.19173	5.46526	5.94039	6.52449	5.98524	6.1021	6.38106	5.91943
ENSG00000008405	CRY1	5.19997	5.61584	5.48828	5.49012	5.44189	5.36251	5.39588	5.44158	5.34493	5.51921	5.49573	5.24227	5.54162	5.42812	5.07023	5.37791	5.40394	5.13395	5.2393	5.31077
ENSG00000008441	NFIX	5.52614	5.8016	5.40182	5.60705	5.34825	5.47698	5.84706	5.53463	5.38505	5.79205	5.50197	5.496	5.79506	5.5487	5.45279	5.73264	5.36018	5.49225	5.7318	5.48381
ENSG00000008513	ST3GAL1	6.72266	6.21443	6.5862	6.33977	6.86774	6.86675	6.39726	6.96077	6.73773	6.28365	6.57073	6.94153	6.4143	6.98693	6.69679	6.29538	6.68292	6.68504	6.25849	6.84337
ENSG00000008516	MMP25	1.67641	1.09631	1.54431	0.832898	1.37878	1.76885	1.28752	1.56107	1.33793	1.41554	1.77927	1.76355	1.1536	1.61025	1.51216	0.919614	1.64555	1.60645	1.15431	1.68382
ENSG00000008517	IL32	6.05287	5.9155	5.34281	5.01498	5.7433	7.84698	7.27277	7.8075	5.98324	6.08186	5.57909	8.04571	7.30498	7.89267	6.24439	6.06254	5.73333	6.99161	6.68241	7.24528
ENSG00000008710	PKD1	6.54058	6.45799	6.26574	6.2033	6.34617	6.43618	6.47634	6.37436	6.41365	6.46706	6.163	6.56474	6.36762	6.32154	6.36978	6.45619	6.09088	6.27605	6.38378	6.33604
ENSG00000008838	MED24	6.61619	6.52943	6.53656	6.48795	6.63481	6.50328	6.44631	6.55451	6.48526	6.48508	6.4801	6.57639	6.47428	6.44831	6.51554	6.39883	6.50078	6.35756	6.45838	6.48908
ENSG00000008853	RHOBTB2	4.55475	4.51682	4.55628	4.31598	4.65854	4.52564	4.58841	4.47933	4.5332	4.55636	4.73397	4.58689	4.57388	4.68734	4.53094	4.56463	4.61337	4.53967	4.45707	4.72847
ENSG00000008869	HEATR5B	5.60935	5.62637	5.55969	5.70213	5.46551	5.64901	5.68843	5.69262	5.7183	5.66114	5.47954	5.71845	5.67314	5.55265	5.67517	5.53918	5.63555	5.68742	5.58461	5.60495
ENSG00000008952	SEC62	7.13981	7.30809	7.19584	7.31727	7.16351	7.20212	7.33027	7.20116	7.22615	7.369	7.17985	7.18049	7.40876	7.25669	7.17841	7.34605	7.24248	7.24939	7.32989	7.13928
ENSG00000008988	RPS20	9.04335	8.7923	9.02644	9.14043	9.12162	9.07484	8.72276	8.96953	8.97868	8.86134	9.04123	9.10849	8.70783	9.01381	9.01913	8.7515	9.05	8.92198	8.73843	9.01953
ENSG00000009307	CSDE1	9.37533	9.45905	9.39796	9.56411	9.47053	9.41227	9.46984	9.43122	9.40847	9.52366	9.41816	9.42395	9.54489	9.46575	9.31721	9.39394	9.38773	9.31944	9.43848	9.32666
ENSG00000009335	UBE3C	7.36558	7.46452	7.29996	7.37782	7.3122	7.41505	7.42817	7.30214	7.35219	7.46264	7.21204	7.32371	7.47135	7.31074	7.28991	7.45459	7.31415	7.35267	7.44652	7.25815
ENSG00000009413	REV3L	5.49813	5.55373	5.76376	5.90921	5.61596	5.33684	5.51018	5.62027	5.65799	5.66858	5.82305	5.45315	5.6769	5.68538	5.42614	5.65076	5.61481	5.47697	5.51492	5.60307
ENSG00000009724	MASP2	1.40973	1.05531	1.33786	0.690504	1.14676	1.15082	0.963332	1.08934	0.967111	0.887638	1.21047	0.94207	1.22105	0.797274	1.20127	0.875061	0.945243	0.775103	0.958218	1.1383
ENSG00000009780	FAM76A	3.15989	3.24422	3.15199	3.24947	3.0553	3.18286	3.10408	2.88173	3.10179	3.10197	3.15586	3.03316	3.4608	3.0331	3.43494	3.27161	2.90871	3.2975	3.28822	3.12841
ENSG00000009830	POMT2	5.59791	5.37473	5.57994	5.46846	5.57646	5.72204	5.51639	5.57116	5.48159	5.43339	5.50019	5.65831	5.46456	5.67998	5.54794	5.39871	5.46668	5.54449	5.35128	5.48788
ENSG00000009844	VTA1	5.58176	5.66776	5.48291	5.75601	5.62647	5.66034	5.72284	5.48346	5.61687	5.7818	5.48406	5.61558	5.76783	5.69077	5.53768	5.7201	5.67789	5.60724	5.71981	5.57656
ENSG00000009954	BAZ1B	7.1319	7.13476	7.06728	7.14197	6.9946	7.05386	7.14439	7.00012	7.14837	7.16389	7.02865	7.03402	7.14457	7.02047	7.0674	7.25091	7.1367	7.13571	7.17409	7.00761
ENSG00000010017	RANBP9	5.92054	6.30301	6.31136	6.40914	6.01297	5.83639	6.04825	5.91589	6.02615	6.14455	6.35016	5.73851	5.97314	6.06855	5.88544	6.03622	6.44619	5.93464	6.09498	6.31213
ENSG00000010072	SPRTN	4.4365	4.43529	4.42439	4.48728	4.31687	4.43835	4.53029	4.44946	4.33292	4.60369	4.38015	4.33362	4.57065	4.54392	4.32347	4.47605	4.36387	4.4089	4.35441	4.31265
ENSG00000010165	METTL13	5.67393	5.5711	5.54603	5.64777	5.64886	5.60764	5.46383	5.4026	5.52069	5.52332	5.58751	5.59465	5.4715	5.35198	5.84854	5.56571	5.64358	5.7178	5.55019	5.55538
ENSG00000010219	DYRK4	3.48187	3.17892	3.66612	3.44695	3.61573	3.52216	3.2651	3.51017	3.48595	3.23818	3.63316	3.32604	3.12446	3.45635	3.49277	3.09348	3.46289	3.52254	3.16219	3.50696
ENSG00000010244	ZNF207	6.91781	6.87691	6.9516	6.87504	6.96845	6.92704	6.91773	7.00595	6.9011	6.91654	6.97322	7.00085	7.01159	6.92848	6.74667	6.84635	6.90974	6.73807	6.85998	6.85169
ENSG00000010256	UQCRC1	7.44429	7.50385	7.46669	7.60694	7.46737	7.45547	7.48862	7.34712	7.37252	7.56558	7.48061	7.44766	7.49985	7.39482	7.46153	7.52567	7.47714	7.40154	7.54572	7.37595
ENSG00000010270	STARD3NL	6.2873	6.20976	6.28436	6.3546	6.35641	6.40507	6.16215	6.38334	6.35235	6.26353	6.24719	6.32939	6.32082	6.38271	6.31171	6.35235	6.44005	6.37158	6.27556	6.40332
ENSG00000010278	CD9	10.2526	10.6742	9.88785	10.3667	9.91833	10.4466	10.7748	10.0379	10.2411	10.7938	9.86987	10.4343	10.8399	10.0785	10.3068	10.7913	9.93819	10.4143	10.8378	10.04
ENSG00000010292	NCAPD2	6.47585	6.34666	6.25108	6.34523	6.39713	6.02869	6.2585	5.88124	6.41504	6.59505	6.07538	6.06134	6.13656	5.76923	6.17155	6.26441	6.04982	5.75152	6.11474	5.74163
ENSG00000010295	IFFO1	5.86249	5.99691	5.66216	5.59544	5.66464	5.83556	5.78329	5.74603	5.79616	5.7506	5.6531	5.80737	5.81703	5.73662	5.86163	5.9293	5.72325	5.98141	5.92329	5.88125
ENSG00000010318	PHF7	2.12177	2.10246	2.13385	1.95379	2.02255	2.04735	2.06245	2.14201	1.94016	2.24109	2.11345	2.17021	2.02208	2.06206	2.23412	2.22697	2.22379	1.97606	2.16632	1.88242
ENSG00000010319	SEMA3G	2.60555	1.35465	0.938595	0.962492	1.7061	2.15811	1.34446	1.4203	2.39403	1.46764	1.35939	2.48708	0.989187	1.8214	2.1998	1.54944	1.23721	2.17853	1.13379	1.4026
ENSG00000010322	NISCH	7.59738	7.13323	7.47415	7.13482	7.71046	7.57708	7.2648	7.66895	7.60318	7.17013	7.52552	7.70605	7.09851	7.58567	7.50016	7.02583	7.39385	7.31504	7.16148	7.5804
ENSG00000010327	STAB1	9.68934	9.61739	9.34244	9.22715	9.59394	9.72998	9.73681	9.55435	9.61869	9.73813	9.31669	9.8114	9.68736	9.49606	9.51564	9.72675	9.20381	9.47943	9.68837	9.32546
ENSG00000010361	FUZ	2.78563	2.29083	2.77843	2.64927	2.7168	2.58821	2.0849	2.55504	2.45273	2.47967	2.82686	2.43887	2.05942	2.42297	2.77264	2.38625	2.8848	2.66331	2.43302	2.59124
ENSG00000010404	IDS	4.70511	4.62759	4.38849	4.3099	4.45033	4.68212	4.56863	4.37935	4.69846	4.52392	4.43526	4.88706	4.42984	4.55381	4.73493	4.65963	4.38746	4.73053	4.67331	4.65072
ENSG00000010438	PRSS3	3.97092	3.94257	4.22453	4.06975	4.09489	4.02427	4.06358	4.19957	3.82835	3.72563	4.22271	4.19777	3.96743	4.17776	4.32745	4.13949	4.28616	4.14213	4.05765	4.46083
ENSG00000010539	ZNF200	3.08325	3.03874	3.16546	3.07893	3.17032	3.0909	3.10408	3.24389	3.26627	3.01127	3.07201	3.12743	3.15927	3.30068	3.11409	3.17844	3.09212	3.18916	3.25536	3.08607
ENSG00000010626	LRRC23	1.49109	1.52947	1.48828	1.40394	1.76585	1.62198	1.30675	1.7689	1.55441	1.64402	1.76747	1.6552	1.40635	2.0731	1.708	1.54944	1.75509	1.47419	1.69223	1.77991
ENSG00000010671	BTK	0.429523	1.46832	0.353635	0.81012	0.254791	0.579911	1.43462	0.512704	0.862753	1.59802	0.32382	0.770886	1.57053	0.436021	0.710074	1.60505	0.282088	0.438992	1.52898	0.211704
ENSG00000010704	HFE	3.20881	3.02819	3.07324	3.35945	3.20095	2.79433	2.95362	2.83935	3.08797	3.09094	3.10988	2.87305	3.00992	2.71142	3.07675	3.18757	3.1434	3.11707	3.16724	3.1074
ENSG00000010803	SCMH1	5.10787	5.16554	5.15537	5.1344	5.15842	4.98075	5.0797	4.98611	4.96108	5.19151	5.18244	5.01315	4.96059	5.01673	5.09728	4.93797	5.0905	4.92885	5.02206	5.122
ENSG00000010810	FYN	6.45572	6.0277	6.38177	6.13964	6.5443	6.64363	6.05962	6.47666	6.44064	5.97567	6.39111	6.70214	6.00399	6.53471	6.4949	5.94958	6.54578	6.44556	6.0783	6.66117
ENSG00000010818	HIVEP2	3.77368	4.12697	4.02974	3.9884	3.76375	4.41177	4.33342	4.35377	3.86122	4.10586	4.23989	4.40017	4.55766	4.4602	3.96582	4.03957	4.31775	4.13728	4.17023	4.38864
ENSG00000011007	ELOA	6.25053	6.27091	6.24316	6.18128	6.17492	6.28633	6.25045	6.10024	6.28781	6.33889	6.25249	6.31053	6.34181	6.10532	6.44037	6.40569	6.29965	6.39107	6.43237	6.24997
ENSG00000011009	LYPLA2	7.33595	7.15279	7.48425	7.24374	7.54254	7.51885	7.28917	7.57153	7.30518	7.18706	7.52136	7.55522	7.22174	7.68099	7.39579	7.1914	7.43918	7.45003	7.19126	7.58254
ENSG00000011021	CLCN6	5.25196	5.15345	5.48022	5.18396	5.54696	5.09515	5.21434	5.36255	5.18101	5.22972	5.60419	5.26434	5.1434	5.30943	5.00837	4.82246	5.4217	4.91616	5.03595	5.33018
ENSG00000011028	MRC2	7.99219	7.83146	7.7917	7.80155	7.75021	7.91461	7.65164	7.78615	7.95228	7.7685	7.89628	7.92348	7.58574	7.78474	7.8701	7.77658	7.7961	7.95508	7.73809	7.94095
ENSG00000011105	TSPAN9	5.889	5.1823	6.0106	5.70213	6.28111	5.82552	5.27661	6.12565	5.90985	5.47323	6.12362	6.01207	5.26924	6.21405	5.8227	5.52754	6.13271	5.67576	5.37114	6.06753
ENSG00000011114	BTBD7	6.15313	6.09056	6.23254	6.25376	6.21994	6.12388	6.20378	6.30041	6.21232	6.17881	6.21116	6.18827	6.25646	6.34165	6.07131	6.23331	6.35995	6.13106	6.21703	6.27787
ENSG00000011132	APBA3	4.38954	4.49015	4.33588	4.06255	4.31487	4.65404	4.71614	4.82169	4.16755	4.51569	4.3994	4.77664	4.62302	4.65096	4.39725	4.4248	4.34866	4.49485	4.59479	4.75574
ENSG00000011143	MKS1	2.84873	2.10246	2.7608	2.64284	2.86076	2.91911	2.35804	2.58466	2.65375	2.28047	2.57263	2.74012	2.37292	2.63897	2.93791	2.35414	2.93804	2.81076	2.47441	2.74881
ENSG00000011198	ABHD5	5.30072	5.2856	5.22988	5.29476	5.19692	5.43029	5.46276	5.42017	5.27346	5.36522	5.08597	5.39748	5.58227	5.43777	5.28186	5.32816	4.9792	5.39704	5.2737	5.07542
ENSG00000011201	ANOS1	3.66831	5.53054	2.48828	3.74293	2.6862	3.90863	5.31272	2.79569	3.76026	5.56776	2.52437	3.52389	5.33066	2.76687	3.43124	5.50304	2.46859	3.30185	5.41856	2.30783
ENSG00000011243	AKAP8L	5.42367	5.49074	5.42905	5.18507	5.41135	5.39454	5.40259	5.36895	5.34105	5.51303	5.40819	5.47324	5.33352	5.42489	5.26225	5.28412	5.45658	5.33483	5.48991	5.46017
ENSG00000011258	MBTD1	3.84505	3.73109	4.23521	4.03334	4.241	4.00366	3.8541	4.20911	4.07249	3.82217	4.25052	4.05581	3.73047	4.24276	3.76336	3.68367	4.17967	3.69753	3.58503	4.12153
ENSG00000011260	UTP18	5.55363	5.62199	5.2895	5.50349	5.36476	5.47377	5.65037	5.34318	5.42682	5.57668	5.30484	5.42868	5.74867	5.47674	5.3233	5.64497	5.38595	5.38071	5.60058	5.24856
ENSG00000011275	RNF216	6.36893	6.48815	6.38129	6.33079	6.35057	6.40113	6.42557	6.34545	6.36386	6.4961	6.40736	6.41961	6.4786	6.31283	6.34987	6.49028	6.39687	6.42281	6.53862	6.35343
ENSG00000011295	TTC19	5.46705	5.52586	5.34872	5.49726	5.37055	5.558	5.53893	5.44965	5.41211	5.28763	5.29768	5.38799	5.36462	5.4684	5.4317	5.36588	5.34274	5.48177	5.44065	5.497
ENSG00000011304	PTBP1	9.05938	9.15649	9.16567	8.95933	9.25126	9.04759	9.16514	9.2033	9.04658	9.26536	9.13885	9.09705	9.13902	9.15161	8.81774	9.12143	9.03208	8.897	9.08877	8.99507
ENSG00000011332	DPF1	2.18426	1.78903	2.14295	1.83471	2.19765	1.97657	1.76167	1.84431	2.2359	1.95509	2.11345	1.86434	1.67044	1.69845	2.7958	2.1449	2.49251	2.36438	1.77405	1.96651
ENSG00000011376	LARS2	4.76971	4.74503	4.77843	4.86005	4.93589	4.9176	4.78117	4.84942	4.79662	4.82287	4.78461	4.85527	4.7569	4.70696	4.89363	4.78683	4.87081	4.80737	4.79753	4.80225
ENSG00000011405	PIK3C2A	7.31201	7.81064	7.32467	7.56249	7.29506	7.30621	7.80614	7.41259	7.41096	7.893	7.34278	7.28929	7.94104	7.31482	7.19918	7.86502	7.23452	7.35763	7.75813	7.20288
ENSG00000011422	PLAUR	6.97195	6.7721	6.62123	6.35657	6.73986	7.36542	7.10099	7.08451	6.88587	6.79308	6.61544	7.32288	7.10829	7.10156	7.15201	7.02072	6.79257	7.24008	7.09271	7.00974
ENSG00000011426	ANLN	6.63085	6.93809	6.05346	6.50001	6.19625	5.94851	6.71272	5.40156	6.59275	7.19899	5.86518	5.76482	6.67105	5.12546	5.91417	6.82455	6.00755	5.5399	6.53569	5.05636
ENSG00000011451	WIZ	7.05915	7.0424	7.05044	6.86195	6.93044	6.9002	6.94521	6.96606	6.96991	6.87454	7.05437	6.8838	6.74525	6.94698	6.93676	7.00885	7.03686	6.93053	6.97041	7.09494
ENSG00000011454	RABGAP1	6.02753	5.94806	6.14861	6.23304	6.21029	6.01551	5.92067	6.00622	6.08068	6.09227	6.1443	5.99203	6.02715	6.09113	5.97821	5.94218	6.10647	5.99555	6.00958	5.99502
ENSG00000011478	QPCTL	5.28227	5.34421	5.04923	5.22005	4.98951	4.9732	5.19254	4.67793	5.11212	5.34447	5.10133	5.01999	5.1082	4.79794	5.27158	5.19177	5.08658	5.294	5.29349	5.0929
ENSG00000011485	PPP5C	6.74097	6.7534	6.64545	6.58465	6.80966	6.6336	6.67253	6.46625	6.64166	6.86648	6.72359	6.61984	6.61807	6.52167	6.76952	6.87102	6.78088	6.63944	6.7949	6.62327
ENSG00000011523	CEP68	4.58054	3.7213	4.52703	4.10527	4.759	4.40953	3.74908	4.74506	4.4546	3.86812	4.40892	4.57207	3.67742	4.75574	4.38776	3.95915	4.3917	4.35141	3.76924	4.56662
ENSG00000011566	MAP4K3	5.15699	5.2222	5.60979	5.58458	5.30962	5.08957	5.05859	5.18537	5.28562	5.04916	5.61822	4.93564	5.02217	5.2704	5.05351	5.04992	5.43513	5.05254	5.01647	5.28293
ENSG00000011638	LDAF1	4.9816	4.98904	4.77697	4.88479	4.9655	5.15648	5.0285	4.9324	4.9985	5.09129	4.79772	5.19951	5.03979	4.85982	5.08558	5.05492	4.96502	4.98933	5.10081	5.04397
ENSG00000012048	BRCA1	4.46195	4.1756	3.85243	3.81047	3.84634	3.7898	3.95809	3.15782	4.42559	4.28107	3.81325	3.68757	3.91747	2.98715	4.55319	4.54876	4.00495	4.21532	4.18526	3.37252
ENSG00000012061	ERCC1	5.79701	5.94876	5.85659	5.74028	5.88409	5.89594	5.95535	5.98625	5.82976	6.00167	5.96413	5.91995	5.84536	5.99354	5.88881	6.14283	5.81702	6.0996	6.04022	5.92018
ENSG00000012174	MBTPS2	4.86244	4.88905	4.84269	5.01498	4.79816	4.95797	4.69258	4.84023	4.87919	4.77025	4.81072	4.75219	4.7989	4.85183	4.94633	5.03608	4.81814	4.91616	4.76955	4.79733
ENSG00000012211	PRICKLE3	3.6857	3.60892	3.75784	3.36337	3.67615	4.07315	3.87035	3.81203	3.64543	3.70408	3.71531	3.95086	3.88404	3.94818	3.85717	3.68044	3.79974	3.8712	3.7956	3.9813
ENSG00000012232	EXTL3	7.14885	6.9698	7.21674	7.1262	7.43115	7.28897	7.05482	7.32673	7.21374	6.99074	7.20959	7.40255	7.02934	7.42071	7.25483	6.992	7.30179	7.19352	6.98121	7.35214
ENSG00000012660	ELOVL5	7.60654	7.59651	7.62935	7.60384	7.74632	7.67579	7.69675	7.72115	7.62009	7.63912	7.58535	7.64273	7.67734	7.73064	7.47729	7.58565	7.64108	7.47716	7.5626	7.56024
ENSG00000012817	KDM5D	6.08598	6.00299	5.98045	5.90115	5.94093	6.05827	5.96975	5.96106	6.11799	6.02069	5.9531	6.06067	5.98593	5.86525	5.89821	5.7256	5.72998	5.79607	5.9128	5.86804
ENSG00000012822	CALCOCO1	6.53938	6.34454	6.58912	6.50976	6.76533	6.58288	6.41176	6.60281	6.61179	6.32719	6.72588	6.62748	6.36249	6.60295	6.32421	6.02925	6.48099	6.32273	6.26086	6.5976
ENSG00000012963	UBR7	4.67714	4.77848	4.49184	4.63067	4.54546	4.29542	4.45474	4.0589	4.75057	4.77025	4.56703	4.31593	4.51965	4.04948	4.90033	4.76105	4.57093	4.53414	4.65002	4.36891
ENSG00000012983	MAP4K5	6.63868	6.96532	6.67516	6.85048	6.50758	6.76847	6.98455	6.75224	6.66512	6.98591	6.71248	6.7085	7.04338	6.76193	6.55976	6.98284	6.67467	6.71993	6.9751	6.6853
ENSG00000013016	EHD3	3.39471	2.83584	3.9281	3.43955	4.16979	3.55492	2.89765	3.71491	3.85851	2.53769	3.97846	3.52774	2.69104	4.04668	4.03559	2.88461	4.23271	3.64038	2.8209	4.00422
ENSG00000013275	PSMC4	6.96084	7.06678	6.83604	6.96929	7.00672	7.06065	7.1123	6.84237	6.86374	7.05174	6.80521	6.97714	7.08613	6.84035	7.03674	7.02837	6.91233	6.86344	7.16084	6.92182
ENSG00000013288	MAN2B2	6.83599	6.62095	6.47482	6.62272	6.58675	6.73937	6.58811	6.38282	6.7781	6.625	6.53464	6.8338	6.55248	6.43286	6.88606	6.63591	6.58988	6.82021	6.68329	6.55313
ENSG00000013293	SLC7A14	2.80962	1.82606	1.35363	2.157	1.59188	3.31782	2.30166	2.04944	2.70294	2.0719	1.27856	3.30378	2.25717	1.92253	2.18233	1.38441	1.23721	2.3809	1.5905	1.03081
ENSG00000013297	CLDN11	8.55323	8.43893	8.54098	8.75937	8.41733	8.87306	8.69543	8.84032	8.54223	8.42942	8.50249	8.76594	8.70157	8.73291	8.37753	8.31528	8.10223	8.68833	8.452	8.24368
ENSG00000013306	SLC25A39	6.9913	7.00622	6.89683	6.94107	6.8273	6.9939	7.00014	6.83661	6.86711	6.94706	6.94108	6.93358	6.88894	6.8456	6.98699	6.95669	6.8711	6.94587	6.97113	6.93381
ENSG00000013364	MVP	8.41642	8.49892	8.14493	8.31147	8.31642	8.58388	8.57199	8.29756	8.36757	8.54608	8.15066	8.64045	8.5072	8.30165	8.5194	8.52524	8.29253	8.47527	8.61526	8.34842
ENSG00000013374	NUB1	5.955	5.99962	6.07799	6.15045	6.04227	6.09005	6.04252	6.05598	5.93838	6.07697	5.98274	6.04062	6.19173	6.18572	6.04678	6.04001	6.08696	6.05978	6.05666	5.99073
ENSG00000013375	PGM3	6.35406	6.58494	6.38369	6.41293	6.43857	6.5339	6.66835	6.44874	6.48745	6.57837	6.38049	6.4967	6.7236	6.53471	6.33116	6.54863	6.45434	6.44408	6.59318	6.46088
ENSG00000013392	RWDD2A	3.78582	3.52508	3.76965	3.76678	4.05712	4.00958	3.62818	4.09795	3.88006	3.41665	3.88872	4.0478	3.48158	4.23049	3.81812	3.48676	3.87751	3.7041	3.43379	3.9403
ENSG00000013441	CLK1	5.61956	5.27001	5.82583	5.22759	5.78649	5.57207	5.4466	5.82184	5.78621	5.33748	5.80296	5.64421	5.46107	5.64248	5.62513	5.0386	5.64269	5.25758	5.20406	5.60025
ENSG00000013503	POLR3B	4.10618	4.29266	4.05407	4.22419	4.04752	4.21826	4.15395	4.09022	4.16316	4.14638	4.05811	4.07434	4.25981	3.98079	4.28511	4.20169	4.21605	4.18037	4.23427	3.94623
ENSG00000013523	ANGEL1	4.64861	4.44127	4.7264	4.68802	4.79529	4.79269	4.62525	4.83408	4.64125	4.42637	4.77286	4.87956	4.68107	4.71755	4.58678	4.50192	4.55018	4.6996	4.52954	4.71291
ENSG00000013561	RNF14	5.72422	5.7187	5.53483	5.84133	5.72309	5.87825	5.80711	5.73452	5.78192	5.71152	5.54408	5.87763	5.8862	5.76499	5.82058	5.70028	5.62476	5.68825	5.80824	5.59177
ENSG00000013563	DNASE1L1	4.53331	4.70086	4.15425	4.36173	4.02324	4.53593	4.77428	4.25359	4.41456	4.84437	4.30256	4.60339	4.59628	4.23541	4.61635	4.86864	4.27241	4.68471	4.95932	4.27781
ENSG00000013573	DDX11	4.86626	4.83103	4.44109	4.40797	4.51965	4.3915	4.6195	4.25128	4.81631	4.72459	4.61391	4.36835	4.5771	3.98079	4.94633	4.78683	4.58398	4.6305	4.61714	4.27074
ENSG00000013583	HEBP1	5.91871	6.25742	6.21431	6.18128	5.96789	5.97901	6.10975	6.00074	5.96382	6.22558	6.17198	5.87083	6.19854	5.99354	5.96358	6.31323	6.09284	6.22151	6.27263	6.14562
ENSG00000013588	GPRC5A	5.67827	6.18919	4.62448	5.75526	4.80529	5.78381	6.52692	5.18416	5.68579	6.39602	4.63355	5.85561	6.34653	4.89912	5.24868	5.98801	4.34866	4.93865	5.9933	4.34218
ENSG00000013619	MAMLD1	2.25584	1.874	1.73696	1.54856	2.07073	2.30014	1.91988	2.04944	2.14982	1.93055	1.87035	2.1099	1.63378	2.06206	2.25933	1.85492	1.83211	2.35606	1.70619	1.91906
ENSG00000013810	TACC3	6.57188	6.51249	6.37019	6.14192	6.28418	5.82048	6.22478	5.45567	6.42194	6.60236	6.17421	5.73685	6.07977	5.30241	6.22212	6.45382	6.15287	5.76966	6.2579	5.53388
ENSG00000014123	UFL1	5.05868	4.64841	5.14974	5.06274	5.21203	4.93171	4.72867	5.08141	5.07989	4.66819	5.1258	4.95148	4.86234	5.18137	5.12612	4.99112	5.08395	5.07555	4.83137	5.03843
ENSG00000014138	POLA2	2.25584	2.64871	1.9281	2.08292	1.7061	1.82365	2.23296	1.6051	2.21061	2.57775	2.1041	1.8398	2.12252	1.61025	2.20845	2.53685	2.08382	2.12072	2.26396	1.64059
ENSG00000014164	ZC3H3	4.849	4.93921	4.81733	4.78173	4.78955	4.88577	4.87272	4.92374	4.80931	4.96859	4.8904	4.87503	4.80303	4.90377	4.89229	5.01185	4.77001	4.889	5.09286	4.96733
ENSG00000014216	CAPN1	8.35085	8.61411	8.16866	8.31678	8.28881	8.47482	8.68686	8.24751	8.29961	8.66695	8.14853	8.54273	8.669	8.31028	8.41202	8.68792	8.24139	8.38989	8.72371	8.35345
ENSG00000014641	MDH1	6.42435	6.61523	6.47842	6.63452	6.47885	6.43563	6.46675	6.29762	6.4016	6.66924	6.3698	6.34255	6.55616	6.38715	6.40126	6.54907	6.37505	6.40778	6.53324	6.30638
ENSG00000014824	SLC30A9	5.85674	5.71706	5.92216	5.96441	5.97614	5.95466	5.88992	6.06586	5.95116	5.83401	5.95245	5.91041	5.85866	6.00728	5.92077	5.87306	5.99574	5.98614	5.83311	5.90123
ENSG00000014914	MTMR11	3.46687	3.0853	3.36534	3.10723	3.30933	3.6901	3.27977	3.58902	3.49993	3.27763	3.08632	3.71482	3.46428	3.66776	3.46052	3.33054	3.09212	3.32763	3.30208	3.50696
ENSG00000014919	COX15	3.72827	3.54373	3.87719	3.77268	3.74011	3.47587	3.49622	3.53693	3.71302	3.51895	3.89416	3.58054	3.42905	3.62338	3.92964	3.5448	3.88957	3.87703	3.61865	3.86092
ENSG00000015133	CCDC88C	4.60359	4.47663	4.77697	4.43613	4.93589	4.76321	4.44392	4.6021	4.6238	4.54428	4.63841	4.76691	4.34544	4.75916	4.64533	4.53272	4.7236	4.56156	4.49174	4.9512
ENSG00000015153	YAF2	3.62842	3.58752	3.99246	4.01603	3.88727	3.71205	3.81099	4.0024	3.74567	3.78159	3.88599	3.86528	3.73047	4.14151	3.66617	3.72505	3.9599	3.66081	3.74239	3.99853
ENSG00000015171	ZMYND11	6.50674	6.55722	6.49407	6.59217	6.57427	6.57541	6.58762	6.60868	6.56017	6.55548	6.48506	6.49376	6.62548	6.63217	6.41255	6.52584	6.5319	6.45241	6.57712	6.49009
ENSG00000015475	BID	5.58292	5.7821	5.67869	5.67323	5.65519	5.75942	5.74591	5.77282	5.53689	5.69341	5.6611	5.70747	5.76712	5.81352	5.59903	5.75201	5.58822	5.79684	5.89842	5.60213
ENSG00000015479	MATR3	1.10833	1.03437	1.3058	1.15555	1.424	1.17209	1.30675	1.02597	1.20765	0.887638	1.06381	1.32467	1.17076	1.23101	1.13016	0.919614	1.29276	1.27657	1.04868	1.2952
ENSG00000015532	XYLT2	5.72106	5.52961	5.61797	5.46664	5.66778	5.68737	5.57009	5.58863	5.62328	5.6329	5.64989	5.78505	5.48443	5.64987	5.92799	5.68181	5.67267	5.78448	5.71377	5.72965
ENSG00000015676	NUDCD3	6.54416	6.28594	6.45212	6.33429	6.60894	6.51426	6.37352	6.46127	6.49446	6.43253	6.43931	6.59622	6.32178	6.59675	6.58449	6.36348	6.40109	6.39209	6.38432	6.40386
ENSG00000016864	GLT8D1	6.00433	5.79772	6.07681	5.93708	6.05729	6.03958	5.73176	6.04137	5.98821	5.71781	6.06638	5.96887	5.71762	6.10801	6.10299	5.84951	6.1887	6.03782	5.72325	6.07025
ENSG00000017260	ATP2C1	6.99697	7.24824	6.93434	7.14083	6.89409	7.18686	7.22903	6.94658	7.10214	7.28257	6.87904	7.14805	7.3464	7.02154	7.05635	7.2284	7.03991	7.03595	7.33046	6.97064
ENSG00000017483	SLC38A5	2.13449	2.48856	1.81875	2.02476	1.74224	2.26097	2.67159	1.79447	2.1935	2.55385	1.98687	2.0996	2.53412	1.76804	2.28411	2.33782	1.81956	2.06049	2.67233	1.73951
ENSG00000017797	RALBP1	7.12913	7.24455	7.12583	7.20225	7.22441	7.27859	7.27734	7.21514	7.15142	7.30362	7.04584	7.26357	7.24952	7.19612	7.01007	7.1636	7.0796	7.04213	7.25291	7.09293
ENSG00000018189	RUFY3	4.77581	4.56872	4.75636	4.55734	4.76633	4.71147	4.62142	4.69161	4.87919	4.47385	4.68149	4.60703	4.63389	4.66379	4.54638	4.36162	4.60972	4.53229	4.55098	4.61581
ENSG00000018236	CNTN1	2.88681	4.74019	0.784267	2.42778	0.891758	2.80117	4.54858	1.00421	2.93681	4.75984	1.02469	2.72009	4.58192	0.995988	2.18233	4.46857	0.921941	2.01889	4.3002	0.678622
ENSG00000018408	WWTR1	8.33596	8.09985	8.78526	8.57512	8.68648	8.12371	7.98445	8.41636	8.42298	8.08503	8.83358	8.13793	8.07156	8.50794	8.38256	8.20204	8.83283	8.32883	8.09722	8.65915
ENSG00000018510	AGPS	7.34692	7.32624	7.40442	7.57627	7.35514	7.3576	7.40995	7.4402	7.33669	7.38179	7.35983	7.18384	7.47654	7.50083	7.16262	7.36228	7.24571	7.25612	7.31459	7.21736
ENSG00000018610	STEEP1	4.10618	3.83466	4.18762	4.21988	4.20475	4.11769	4.05792	4.12592	4.1208	4.10586	4.06536	4.1107	3.99178	4.09352	4.23515	4.23513	4.14235	4.16377	4.17526	3.95508
ENSG00000018699	TTC27	4.75948	4.70418	4.62123	4.77586	4.71874	5.19725	4.9588	4.92229	4.59477	4.8688	4.44641	5.10741	5.03394	4.95391	4.90566	4.7641	4.5728	4.94699	4.95201	4.76751
ENSG00000018869	ZNF582	1.67641	1.68537	1.57154	1.91162	1.28388	1.60644	1.71924	1.5759	1.71888	1.77384	1.56423	1.82737	2.04087	1.46693	1.76779	1.8434	1.49579	1.96515	1.81329	1.68382
ENSG00000019102	VSIG2	2.55914	2.40128	2.69425	2.32709	2.84423	2.39367	2.41231	2.53999	2.56341	2.55385	2.54525	2.48708	2.38767	2.45708	2.48271	2.64694	2.44426	2.43725	2.14597	2.41433
ENSG00000019144	PHLDB1	7.92561	7.86873	7.71462	7.49715	7.83495	8.1131	8.00483	8.03293	7.95132	7.98636	7.78564	8.1601	7.90287	8.12028	7.86975	7.94903	7.62944	7.95301	7.95041	7.92076
ENSG00000019485	PRDM11	3.62391	3.56579	3.6147	3.71561	3.56617	3.26435	3.53342	3.36407	3.57781	3.64119	3.78134	3.39926	3.49527	3.4179	3.66617	3.53409	3.57917	3.49626	3.55449	3.40302
ENSG00000019549	SNAI2	2.8943	2.84188	2.39231	2.74245	2.7168	2.98069	2.95362	2.93445	3.02166	2.63203	2.32948	2.75332	2.63649	2.56269	2.30039	2.67969	1.72848	2.71632	2.80152	2.0011
ENSG00000019582	CD74	0.658079	1.09631	0.415035	0.446497	0.471266	1.17209	0.83677	0.792041	0.49493	0.835721	0.588115	1.09508	1.06458	0.823662	0.660467	0.574292	0.454392	0.470193	1.00416	0.463971
ENSG00000019995	ZRANB1	3.88322	4.26596	3.95419	4.13536	3.9349	3.95539	4.19064	3.96629	3.90655	4.27378	4.01385	4.00705	4.25981	3.98372	3.58207	3.84829	4.07792	3.73975	3.94734	3.96387
ENSG00000020129	NCDN	5.4932	5.538	5.54087	5.46937	5.53069	5.45979	5.50707	5.44763	5.43048	5.51096	5.64507	5.52033	5.51078	5.45896	5.67828	5.61734	5.55831	5.69239	5.60152	5.55052
ENSG00000020181	ADGRA2	6.45889	5.71047	6.73545	6.41009	6.7657	6.21829	5.50915	6.61363	6.48218	5.61376	6.81492	6.20638	5.35714	6.55896	6.33314	5.6631	6.77521	6.21058	5.45829	6.78502
ENSG00000020256	ZFP64	5.05701	4.95462	4.9709	5.05307	5.12573	5.07129	4.95576	5.11605	4.95982	4.94887	5.11885	5.08147	4.9027	5.05482	5.17551	4.94741	5.19017	5.26649	5.01927	5.29344
ENSG00000020426	MNAT1	4.73881	4.88467	4.75488	4.91845	4.85566	4.81145	4.68158	4.66931	4.81491	4.87524	4.75055	4.72229	4.82488	4.81119	4.75131	4.8558	4.80705	4.80584	4.81375	4.69893
ENSG00000020577	SAMD4A	7.5385	7.93379	7.61878	7.65627	7.51625	7.84842	8.00483	7.92633	7.57187	7.91192	7.64541	7.91009	8.00748	7.91719	7.27608	7.68377	7.58979	7.48768	7.74931	7.7316
ENSG00000020922	MRE11	4.78592	4.84011	4.35167	4.55905	4.49515	4.62348	4.75516	4.10818	4.65382	4.90231	4.34088	4.49557	4.92057	4.23049	4.54979	4.95813	4.38746	4.39474	4.78607	4.15006
ENSG00000021355	SERPINB1	3.25612	3.37491	3.09685	3.22815	3.38369	3.56702	3.49622	3.42675	3.40279	3.38539	3.23082	3.67722	3.61295	3.5383	3.52084	3.41077	3.42195	3.49246	3.23623	3.23397
ENSG00000021574	SPAST	4.67278	4.66894	4.99874	5.08663	4.846	4.76321	4.69623	4.99717	4.81351	4.66819	4.88768	4.56272	4.67055	4.99802	4.64851	4.79133	4.94059	4.8165	4.56062	4.8956
ENSG00000021645	NRXN3	2.38916	2.76768	1.39992	2.21016	1.51038	2.46435	2.65668	1.50019	2.14092	2.99952	1.37502	2.18002	2.8163	1.46693	1.97476	2.47101	1.23721	1.74045	2.20617	1.19916
ENSG00000021762	OSBPL5	5.33142	5.31303	5.08981	5.06995	5.30358	5.31788	5.35143	5.33449	5.38127	5.31633	5.29048	5.54522	5.21547	5.32453	5.44366	5.41922	5.18651	5.29944	5.3535	5.44873
ENSG00000021776	AQR	5.7399	5.65581	5.80448	5.80507	5.82422	5.67439	5.7362	5.88645	5.71979	5.75323	5.7582	5.7509	5.86065	5.91901	5.69609	5.68826	5.75656	5.71699	5.68409	5.63829
ENSG00000022267	FHL1	6.17099	6.19274	6.42439	6.47805	6.1594	5.99103	5.79184	6.13319	6.26189	6.09572	6.36149	5.89634	5.85003	6.25462	6.22479	6.08838	6.42873	6.26386	6.03746	6.38543
ENSG00000022277	RTF2	6.13979	6.04286	6.22238	6.2564	6.17877	6.11361	6.17136	6.11934	6.07543	6.19113	6.31968	6.10833	6.05918	6.18635	6.25016	6.28264	6.33976	6.32753	6.23219	6.24818
ENSG00000022556	NLRP2	1.71078	1.37145	1.98994	1.52077	1.87841	1.81014	1.51947	1.68932	1.80025	1.30533	1.98687	1.35962	1.31667	1.53239	2.02462	1.28575	1.95199	1.8979	1.6203	1.76657
ENSG00000022567	SLC45A4	3.35723	3.13041	3.14748	3.06937	3.12996	3.07405	3.22524	3.06629	3.10179	3.20276	3.0672	3.33485	3.35215	3.04996	3.29971	3.36317	3.37124	3.31049	3.36944	3.22912
ENSG00000022840	RNF10	7.54387	7.87168	7.46873	7.66898	7.63976	7.67579	7.83767	7.58785	7.59628	7.83571	7.49499	7.72335	7.84157	7.4849	7.52116	7.6777	7.54735	7.48099	7.86819	7.50909
ENSG00000022976	ZNF839	2.61465	2.30839	2.57153	2.60364	2.61	2.5723	2.0849	2.59925	2.46703	2.17995	2.75099	2.64416	2.15738	2.62403	2.75502	2.35414	2.65679	2.74211	2.3554	2.70751
ENSG00000023041	ZDHHC6	5.51281	5.37056	5.53397	5.41191	5.60045	5.40917	5.46597	5.51746	5.45939	5.34679	5.49483	5.56687	5.4114	5.52176	5.61296	5.35983	5.69947	5.4951	5.37879	5.47972
ENSG00000023171	GRAMD1B	2.36778	2.31708	2.50249	2.38218	2.33812	2.26097	2.13954	2.36325	2.42367	2.17995	2.70843	2.04697	2.32773	2.20943	2.6188	2.75538	2.71895	2.81684	2.64359	2.78895
ENSG00000023191	RNH1	7.89581	8.17368	7.54581	7.92396	7.74799	7.9338	8.11426	7.65615	7.78157	8.24581	7.59956	7.92183	8.13018	7.62183	7.93852	8.20795	7.62741	7.83998	8.22001	7.67894
ENSG00000023228	NDUFS1	6.80848	6.86732	6.83218	6.91228	6.85163	6.84083	6.83861	6.8561	6.8044	6.91458	6.81492	6.78643	6.87657	6.83185	6.80098	6.85641	6.86385	6.81224	6.87705	6.76251
ENSG00000023287	RB1CC1	5.83158	5.99624	6.03403	6.20275	5.92594	6.08094	6.15023	6.37595	6.02131	6.06222	5.94002	6.07848	6.33896	6.35018	5.66734	6.07305	5.94752	5.82803	5.98616	6.0142
ENSG00000023318	ERP44	6.03008	6.0669	6.11084	6.16959	6.19516	6.09354	6.05324	6.19512	6.08822	6.07207	6.1317	6.18584	6.04005	6.25401	6.13342	6.21331	6.11549	6.17611	6.17874	6.10578
ENSG00000023330	ALAS1	6.85244	6.94055	6.88025	7.03307	6.77845	6.998	7.04126	6.86857	6.83299	6.98218	6.9119	6.99774	7.11634	7.03466	7.39033	7.50777	7.44736	7.50426	7.47229	7.49576
ENSG00000023445	BIRC3	2.08294	2.51147	1.32192	2.08292	1.2508	4.23605	4.38634	3.89418	1.76594	1.96721	1.45076	3.93066	4.85174	3.65679	1.79103	2.05789	1.31082	2.89939	3.47107	2.82801
ENSG00000023516	AKAP11	6.12792	6.00434	6.11778	6.35017	5.95896	5.95005	6.01721	5.94259	6.17739	6.06645	6.1443	6.00105	6.12119	6.02017	6.30718	6.10776	6.12189	6.28485	6.08232	6.04837
ENSG00000023572	GLRX2	4.31329	4.46102	4.35167	4.52449	4.27841	4.46229	4.474	4.35806	4.38283	4.47385	4.22271	4.3705	4.54455	4.21562	4.38203	4.6969	4.22083	4.59556	4.68746	4.3309
ENSG00000023608	SNAPC1	4.6858	5.54079	4.72488	5.59294	4.62827	4.66346	5.29116	4.62367	4.6444	5.43884	4.9915	4.65881	5.29882	4.4996	4.41232	5.29261	4.48807	4.54334	5.24768	4.34667
ENSG00000023697	DERA	5.09003	4.90356	4.73996	4.9924	5.12573	5.24822	5.00368	4.8811	5.03017	4.97461	4.67519	5.15544	4.9193	4.95987	5.09961	4.94607	5.08001	4.95114	4.96804	4.76415
ENSG00000023734	STRAP	7.44939	7.51712	7.48939	7.64042	7.57401	7.63974	7.64197	7.57499	7.48928	7.6556	7.48264	7.60795	7.76064	7.65711	7.48354	7.73043	7.52626	7.59861	7.65617	7.48917
ENSG00000023839	ABCC2	1.08231	1.21273	1.50249	1.3258	1.2508	1.01614	1.22825	1.48456	1.24134	1.41554	1.56423	1.27061	1.5312	1.23101	1.49811	1.46177	1.23721	1.4895	1.46472	1.65515
ENSG00000023902	PLEKHO1	6.99567	6.74416	6.65104	6.66459	7.02181	7.39314	6.76188	7.11116	7.05644	6.77122	6.68726	7.38038	6.7921	7.23196	6.77025	6.4889	6.68335	6.98926	6.4895	7.02137
ENSG00000023909	GCLM	6.23586	6.85767	6.26104	6.74972	6.20004	6.32067	6.77575	6.31485	6.3305	6.77079	6.18922	6.20818	6.86706	6.26368	6.73811	7.42084	6.98931	7.05279	7.29047	6.83021
ENSG00000024048	UBR2	5.59677	5.84959	5.76376	5.85322	5.74181	5.72294	5.8347	5.78084	5.76682	5.86752	5.7582	5.81369	5.97253	5.78191	5.71747	5.69709	5.69604	5.69322	5.84263	5.71322
ENSG00000024422	EHD2	8.77056	8.67637	8.71443	8.55236	8.81747	8.62121	8.64179	8.62243	8.76929	8.74191	8.72385	8.71677	8.53387	8.57731	8.83706	8.67965	8.81733	8.64402	8.74606	8.72992
ENSG00000024526	DEPDC1	4.4993	4.48437	3.97217	4.3099	4.2473	3.83051	4.42864	3.4551	4.34072	4.73171	3.84448	3.40763	4.28367	3.26742	3.53123	4.444	3.74768	3.27117	3.95613	3.03134
ENSG00000024862	CCDC28A	3.41048	2.7291	3.39992	3.17565	3.52526	3.16705	2.6264	3.22521	3.17334	2.93929	3.35429	3.14256	2.92143	3.40047	3.0625	2.80373	3.22658	2.76116	2.8589	3.19466
ENSG00000025039	RRAGD	1.74436	1.9204	1.59825	1.64181	1.2508	1.66763	1.51947	1.43663	1.63265	1.50135	1.27856	1.85212	1.72955	1.41581	1.97476	1.90008	1.65971	2.09092	1.60548	1.65515
ENSG00000025156	HSF2	4.0094	4.20167	4.13385	4.10293	4.033	3.87659	4.08323	3.92924	4.00299	4.23171	4.22918	3.83456	4.17305	4.08809	3.93747	3.97507	4.09365	3.91438	4.01901	4.05174
ENSG00000025293	PHF20	6.08516	6.09309	6.0456	6.20385	6.17602	6.28572	6.22225	6.24351	6.13769	6.13249	6.08314	6.30157	6.28679	6.2929	6.17928	6.12273	6.08237	6.14864	6.24181	6.15141
ENSG00000025434	NR1H3	1.91621	1.73813	1.39992	1.74148	1.52428	1.44104	1.61512	1.18914	1.55441	1.70317	1.63087	1.64106	1.47704	1.28898	2.01479	1.7478	1.8569	1.68834	1.80033	1.72579
ENSG00000025708	TYMP	1.32351	1.03437	0.938595	0.877402	1.34784	1.21372	1.28752	1.10986	0.926269	0.754165	1.139	1.55321	1.26966	1.14991	1.42572	1.30266	1.05642	1.10828	1.11298	1.25755
ENSG00000025770	NCAPH2	4.91866	4.90356	4.37889	4.52798	4.65222	4.47946	4.64805	4.09795	4.68628	4.95953	4.37433	4.33362	4.60262	4.07167	4.93725	4.94607	4.5272	4.51743	4.90284	4.26363
ENSG00000025772	TOMM34	5.34653	5.31846	5.37985	5.49012	5.39441	5.40356	5.36066	5.35612	5.32837	5.33632	5.3441	5.34395	5.37391	5.40209	5.25182	5.40949	5.34493	5.42119	5.33677	5.22436
ENSG00000025796	SEC63	6.86918	6.96428	6.97759	6.97154	6.92095	6.83917	6.95172	6.8772	6.90472	6.96	6.9971	6.86188	7.0762	6.91128	6.87998	7.0236	7.0287	6.93333	7.08472	6.95602
ENSG00000025800	KPNA6	6.59852	6.71319	6.72337	6.75942	6.6716	6.64838	6.76188	6.66133	6.65266	6.80874	6.66318	6.68802	6.74094	6.65715	6.64313	6.78182	6.71123	6.61653	6.80832	6.70554
ENSG00000026025	VIM	10.2192	10.0552	10.0754	10.1578	10.1748	10.4741	10.225	10.3565	10.2345	10.0553	10.0989	10.5216	10.1412	10.3306	10.1743	9.91452	10.1012	10.1523	10.0781	10.1997
ENSG00000026036	RTEL1-TNFRSF6B	3.27921	3.42806	3.55799	2.87456	3.10704	2.86134	3.12047	3.15289	3.22898	3.27763	3.44967	2.978	3.09779	3.11551	3.29158	3.43399	3.40103	3.33612	3.33839	3.35033
ENSG00000026103	FAS	2.54968	2.19028	2.31388	2.43524	2.22345	2.90011	2.59546	2.43005	2.83015	2.43675	2.31334	2.86091	2.69698	2.49862	2.6188	2.45597	2.27986	2.51411	2.53825	2.22246
ENSG00000026297	RNASET2	3.26193	3.12546	3.20075	3.1119	2.67377	3.15107	3.03081	3.3295	2.89509	2.52135	2.93631	2.72009	2.58621	3.11016	3.15496	3.2887	3.35393	3.65403	3.11586	3.49083
ENSG00000026508	CD44	8.79805	9.35581	7.62245	8.29938	7.68979	9.23866	9.64837	8.40356	8.72756	9.46131	7.47177	9.16577	9.74749	8.23992	8.8326	9.64499	7.58608	9.13911	9.72645	7.75396
ENSG00000026559	KCNG1	2.45146	1.95424	2.21377	1.75347	2.08017	2.53173	2.27261	2.64214	2.18487	1.71758	2.15932	2.18976	2.06861	2.66109	2.10099	1.99682	1.8569	2.42933	1.96036	2.44815
ENSG00000026652	AGPAT4	4.55475	4.84613	4.90688	4.65644	4.77943	4.79097	4.7604	4.86157	4.69391	4.74936	4.86985	4.87201	4.80716	4.90067	4.59175	4.54876	4.80228	4.57776	4.65363	4.82656
ENSG00000026950	BTN3A1	3.79787	3.32835	3.84129	3.9209	3.91392	4.01547	3.70989	4.15583	3.81722	3.29215	3.78427	4.18077	3.71592	4.07716	4.02092	3.60742	3.79012	3.99167	3.85007	4.05723
ENSG00000027001	MIPEP	4.34646	4.23417	4.35559	4.44909	4.42646	4.51527	4.35897	4.35592	4.36766	4.36359	4.26318	4.4272	4.47025	4.26219	4.68308	4.33102	4.51946	4.50242	4.26525	4.38428
ENSG00000027075	PRKCH	6.81393	6.83741	7.21701	7.1741	7.10311	6.63168	6.6609	6.8462	6.87987	6.83748	7.23926	6.66114	6.67105	6.89154	6.85952	6.74012	7.23393	6.82888	6.83676	7.02802
ENSG00000027697	IFNGR1	4.86053	4.65014	4.68181	4.78173	4.85841	5.41365	4.91405	5.14741	4.9343	4.73349	4.76546	5.34286	5.09926	5.2668	4.88826	4.58552	4.91426	4.99739	4.79427	5.00758
ENSG00000027847	B4GALT7	5.50671	5.01866	5.54689	5.45751	5.60209	5.40244	5.08945	5.42017	5.51554	5.09405	5.58499	5.43073	4.95317	5.34971	5.61702	5.20195	5.62837	5.53068	5.14506	5.55828
ENSG00000027869	SH2D2A	0.658079	0.878588	0.807351	0.665343	0.412658	0.642216	0.862986	1.02597	0.522594	1.07842	0.666449	0.690809	1.1536	0.56675	0.956063	1.2513	0.454392	0.775103	1.19449	0.559899
ENSG00000028116	VRK2	4.97984	5.10531	4.80017	5.01996	4.81664	4.88577	5.11966	4.89151	4.89647	5.23349	4.65452	4.92109	5.2196	5.00812	4.75722	5.08946	4.65282	4.87596	5.14634	4.68835
ENSG00000028137	TNFRSF1B	3.30193	3.36236	3.52703	3.35945	3.69471	3.24942	3.44073	3.23924	3.25395	3.28249	3.26479	3.11726	3.34839	3.1472	3.57205	3.52691	3.61956	3.22161	3.44216	3.4413
ENSG00000028203	VEZT	6.72687	6.565	6.7667	6.78519	6.75247	6.75664	6.60472	6.80393	6.75059	6.59505	6.78414	6.74159	6.68456	6.82696	6.77171	6.62838	6.94556	6.7256	6.61462	6.79532
ENSG00000028277	POU2F2	3.43638	3.11053	3.45942	2.61683	3.34503	5.13361	4.42864	4.99303	3.53431	3.07982	3.45703	5.11638	4.65539	5.11748	3.98358	3.46438	3.09733	4.68138	3.96487	4.30344
ENSG00000028310	BRD9	5.979	5.89095	5.90019	5.70058	5.86509	5.97976	5.90892	5.89165	5.96509	5.82654	5.86518	6.01755	5.96086	5.83881	5.95846	5.81896	5.74	5.93534	5.96672	5.81718
ENSG00000028528	SNX1	6.9007	6.91178	6.98583	6.93811	6.99366	6.94298	6.96502	6.93656	6.94265	6.92044	7.05254	6.98904	6.93549	6.98839	6.94163	6.8539	6.96244	6.95486	6.84467	6.9905
ENSG00000028839	TBPL1	3.52597	3.53257	3.52006	3.72782	3.37604	3.54272	3.41438	3.54449	3.52066	3.37178	3.54606	3.48089	3.40387	3.55808	3.42383	3.42629	3.5222	3.60918	3.43798	3.45385
ENSG00000029153	ARNTL2	5.84034	6.31933	5.53656	6.02068	5.57896	6.20932	6.59057	6.07437	5.84559	6.39434	5.5293	6.14698	6.75239	5.98334	5.82973	6.50361	5.44742	5.92833	6.41334	5.67178
ENSG00000029363	BCLAF1	7.29122	7.39716	7.53483	7.55416	7.42746	7.24008	7.33613	7.34334	7.37252	7.39306	7.49901	7.26501	7.42002	7.4646	7.26368	7.3255	7.39411	7.32253	7.2896	7.32054
ENSG00000029364	SLC39A9	5.72632	5.70882	5.90153	5.96763	5.92463	5.84304	5.81133	5.95823	5.86057	5.94384	5.98593	5.83247	5.93974	5.97306	5.79495	5.89833	5.96044	5.81518	5.81792	5.83726
ENSG00000029534	ANK1	0.387645	1.28544	0.415035	1.06225	0.320025	0.514793	0.987364	0.449705	0.466725	0.637715	0.447294	0.352063	1.39178	0.686612	0.582702	0.546152	0.282088	0.500733	1.09186	0.706837
ENSG00000029639	TFB1M	3.41048	3.36656	3.33389	3.60748	3.56953	3.46729	3.13668	3.4551	3.38406	3.39887	3.50756	3.46493	3.49867	3.63087	3.57874	3.24997	3.51832	3.58088	3.37819	3.49083
ENSG00000029725	RABEP1	6.24615	6.34081	6.06249	6.34819	5.86441	6.23734	6.37352	6.106	6.1963	6.25243	5.94854	5.95179	6.33564	6.10868	6.04739	6.39439	6.0804	6.2538	6.3685	6.02264
ENSG00000029993	HMGB3	5.68477	5.29554	5.67242	5.57279	5.90948	5.54888	5.32574	5.68324	5.63679	5.47641	5.5527	5.50968	5.38774	5.58387	5.41122	5.14563	5.54503	5.14124	5.07952	5.32904
ENSG00000030066	NUP160	5.44297	5.38304	5.22346	5.25736	5.24495	5.3119	5.43135	5.22471	5.36608	5.51096	5.15553	5.22105	5.50063	5.12679	5.44366	5.47253	5.16434	5.30269	5.40471	5.05636
ENSG00000030110	BAK1	4.91314	4.99311	4.84409	4.91446	4.99576	5.13767	5.13319	5.10715	4.92136	4.91644	4.86709	5.19589	5.09253	5.07555	4.99717	5.21318	4.87839	5.1376	5.1205	5.04397
ENSG00000030582	GRN	9.66606	9.33569	9.51498	9.59062	9.58049	9.64159	9.34803	9.48468	9.61252	9.36716	9.58853	9.76383	9.33356	9.60169	9.68544	9.3924	9.53988	9.67125	9.37283	9.66261
ENSG00000031003	FAM13B	4.66404	4.85063	4.75339	4.83488	4.77217	4.58434	4.87915	4.8555	4.87651	4.85582	4.84761	4.71049	4.77525	4.71403	4.5684	4.85437	4.67216	4.64937	4.81858	4.61581
ENSG00000031081	ARHGAP31	7.12992	7.30481	7.35485	7.24772	7.20942	7.25698	7.21542	7.29795	7.19237	7.24232	7.2904	7.20772	7.28616	7.37683	7.13961	7.26878	7.44711	7.27446	7.36855	7.39856
ENSG00000031691	CENPQ	2.41023	2.19028	2.03952	2.19266	2.2488	2.15811	1.981	1.70289	2.37138	2.17995	1.92448	1.80218	2.0868	1.76804	2.29227	2.46351	2.22379	2.06049	2.1044	1.83208
ENSG00000031698	SARS1	7.44875	7.69425	7.31212	7.45647	7.41258	7.55295	7.68049	7.36057	7.39655	7.72925	7.29863	7.53696	7.76735	7.4085	7.40805	7.61749	7.35686	7.38475	7.71713	7.32111
ENSG00000031823	RANBP3	6.37631	6.45011	6.38561	6.34374	6.3976	6.25925	6.36208	6.23944	6.29184	6.50391	6.41872	6.36045	6.31504	6.23755	6.3601	6.39883	6.35616	6.2974	6.39568	6.33265
ENSG00000032219	ARID4A	5.03852	4.82647	5.1327	5.1252	5.06637	4.95797	4.84339	5.04724	5.12684	4.96255	5.22296	5.02272	4.82353	5.17113	4.90433	4.85293	5.11511	4.9456	4.71361	5.11807
ENSG00000032389	EIPR1	5.19846	5.0503	5.17325	5.19719	5.17835	5.11863	5.03428	5.1046	5.08106	5.04202	5.1142	5.14796	5.07782	5.0267	5.1887	5.07599	5.23222	5.16527	5.10741	5.15694
ENSG00000032444	PNPLA6	8.4063	8.52331	8.56509	8.50959	8.53856	8.2842	8.34029	8.30314	8.35416	8.4679	8.69591	8.41252	8.31917	8.30853	8.49805	8.26639	8.52778	8.41454	8.45691	8.59089
ENSG00000032742	IFT88	3.24444	2.82977	3.30985	3.35945	3.36449	3.44124	3.05375	3.39366	3.30263	3.03448	3.36607	3.36527	3.19746	3.5383	3.43494	3.02886	3.36261	3.45396	3.33839	3.04798
ENSG00000033011	ALG1	4.91682	5.10656	4.9399	5.089	4.80387	4.94103	5.13453	4.93959	4.83021	5.12141	5.05476	4.8568	5.07554	4.92981	5.09961	5.18038	5.06014	5.16646	5.15017	5.01324
ENSG00000033030	ZCCHC8	4.39747	4.41518	4.50426	4.24557	4.48452	4.44054	4.56863	4.44542	4.56348	4.42197	4.34882	4.43541	4.51294	4.24521	4.38394	4.11575	4.29526	4.28935	4.53932	4.30113
ENSG00000033050	ABCF2	4.06359	4.05081	3.88806	4.06975	4.02079	3.97065	3.952	3.91765	3.95558	4.04429	3.98102	4.06643	3.88404	3.86169	4.13201	4.04461	4.03241	3.9563	4.13968	3.67348
ENSG00000033100	CHPF2	8.00631	7.91547	8.03677	7.95462	8.0282	7.95678	7.8776	8.01298	7.97404	7.89419	8.11006	7.96023	7.86136	8.08475	8.05228	8.02316	8.0693	8.10998	7.97801	8.16801
ENSG00000033122	LRRC7	2.19644	3.59469	1.36923	2.95981	1.40908	1.86342	3.32291	1.50019	2.30921	3.49405	1.53669	2.01444	3.42905	1.26991	1.53986	2.99282	0.968175	1.98689	2.95559	0.96224
ENSG00000033170	FUT8	4.79396	4.96986	4.8867	4.84051	4.78088	4.95644	5.11966	4.84483	4.77665	4.92267	4.77875	4.99381	5.10262	4.86618	5.0595	5.01056	4.92749	4.88611	5.04285	4.83777
ENSG00000033178	UBA6	6.43916	6.46974	6.50867	6.45437	6.47124	6.55227	6.55834	6.62926	6.55348	6.59115	6.461	6.53591	6.70973	6.62422	6.35377	6.55746	6.4589	6.50937	6.51054	6.42152
ENSG00000033327	GAB2	6.15703	6.43571	5.93204	5.90115	5.87259	6.1556	6.35978	6.03266	6.1089	6.43689	5.97763	6.21595	6.43265	6.0547	5.98389	6.28371	5.90878	6.02802	6.36905	5.9463
ENSG00000033627	ATP6V0A1	5.99652	5.89459	5.78135	5.84973	5.90749	6.09771	6.11043	5.94901	5.96823	5.94154	5.72197	6.18523	6.16948	5.95751	6.16267	6.17363	5.88638	6.19957	6.14453	5.91867
ENSG00000033800	PIAS1	4.91682	4.98222	4.96834	4.93039	4.96804	4.97623	4.99184	4.98055	5.08106	4.91487	4.95034	5.01726	4.98384	4.98931	4.85281	4.87714	4.96074	4.84802	4.8722	4.94084
ENSG00000033867	SLC4A7	6.63924	6.29092	6.87685	6.6215	6.79109	6.7367	6.29747	6.9362	6.76947	6.38025	6.93615	6.79643	6.46735	7.01439	6.58615	6.35489	6.9405	6.92491	6.37233	6.94459
ENSG00000034053	APBA2	5.47582	5.20356	5.62204	5.3794	5.47538	5.55294	5.2656	5.56375	5.50171	5.09543	5.69886	5.50676	5.00433	5.61725	5.58912	5.07599	5.65599	5.61598	5.1244	5.72965
ENSG00000034152	MAP2K3	5.45822	5.79071	5.50249	5.40147	5.37247	5.92442	5.9637	5.72291	5.40933	5.65085	5.38328	5.80341	5.94785	5.68628	5.62594	5.79599	5.50736	5.83329	5.96672	5.79435
ENSG00000034510	TMSB10	9.92133	9.86024	9.80381	9.82874	9.94854	10.0197	9.83413	9.94646	9.91595	9.79568	9.81113	10.0701	9.62767	9.99211	9.98871	9.90022	9.95425	9.93956	9.83499	9.98693
ENSG00000034533	ASTE1	2.26744	2.38483	2.55799	2.57014	2.437	2.14741	2.54777	2.44628	2.27708	2.41037	2.34544	2.42243	2.44523	2.50678	2.55236	2.62693	2.36007	2.74211	2.64359	2.52939
ENSG00000034677	RNF19A	6.19547	5.94876	6.01432	6.03609	6.10318	6.38243	5.92223	6.30208	6.24694	5.98836	6.16637	6.4824	6.05109	6.44407	6.07309	5.77038	6.09414	6.04172	5.81551	6.16164
ENSG00000034693	PEX3	3.72827	4.0298	3.76376	3.94724	3.77833	3.70841	4.02637	3.54449	3.83112	4.13568	3.73665	3.63505	4.0299	3.55808	4.01106	3.97507	3.71755	3.88863	4.13195	3.70879
ENSG00000034713	GABARAPL2	5.92512	5.85259	6.02297	6.13334	6.13695	6.19705	6.01356	6.17821	5.8754	5.93615	6.01554	6.28519	6.01354	6.27209	5.97884	5.98211	6.04241	6.07761	5.92553	6.12421
ENSG00000035115	SH3YL1	4.48199	4.36154	4.66927	4.41742	4.64905	4.24612	4.30979	4.45147	4.65068	4.22668	4.76546	4.49557	4.38825	4.62493	4.51881	4.13477	4.62784	4.37839	4.3388	4.64344
ENSG00000035141	FAM136A	4.8927	5.21872	4.95935	5.11246	5.05444	5.04846	5.15457	4.98055	4.96613	5.11734	4.97107	5.06965	5.20197	5.02243	4.9515	5.1315	4.94204	5.08314	5.09286	4.95709
ENSG00000035403	VCL	9.24306	9.29665	8.77825	9.04748	8.86623	9.33612	9.26044	8.94797	9.27271	9.42712	8.65517	9.34337	9.22901	8.92767	9.10116	9.14903	8.72831	9.1069	9.20918	8.72605
ENSG00000035499	DEPDC1B	2.71965	2.68275	2.35363	2.44266	2.8275	2.28069	2.33949	2.07053	2.82461	2.92694	2.20378	2.20905	2.59259	1.78157	2.23412	2.50064	2.13539	1.66156	2.12533	1.71193
ENSG00000035664	DAPK2	1.85606	1.07596	1.98994	1.68	1.92108	1.75482	0.963332	1.81961	2.0488	1.14393	2.34544	2.15038	0.846957	2.00555	1.61991	0.805541	2.23329	1.68834	1.07043	2.43134
ENSG00000035681	NSMAF	5.63082	5.95016	5.67634	5.99629	5.72007	5.76293	5.91989	5.7011	5.68196	5.9423	5.66508	5.76889	5.99137	5.57806	5.61458	5.82776	5.76559	5.74516	5.9203	5.60869
ENSG00000035687	ADSS2	6.96885	6.99644	7.19912	7.17966	7.02059	6.83	6.9028	6.88094	7.04397	6.99777	7.20386	6.87251	7.03755	6.93417	7.00044	6.9766	7.10763	7.0353	6.93527	6.94755
ENSG00000035862	TIMP2	8.28358	8.13347	8.28346	8.31059	8.48	8.33371	8.15991	8.35442	8.3338	8.14575	8.3076	8.40796	8.09042	8.35266	8.15967	8.02395	8.35626	8.02503	8.00827	8.37902
ENSG00000035928	RFC1	6.10468	6.45947	6.46261	6.49956	6.21727	5.98653	6.19542	5.98347	6.2777	6.33539	6.57581	5.98085	6.29121	6.09249	6.19624	6.24812	6.51691	6.19315	6.28896	6.15012
ENSG00000036054	TBC1D23	5.6761	5.7671	5.75636	5.7664	5.74107	5.83222	5.86582	5.85641	5.73465	5.91754	5.72808	5.75008	6.03068	5.92131	5.57162	5.90734	5.7165	5.60811	5.85912	5.62911
ENSG00000036257	CUL3	6.24688	6.32365	6.32792	6.36245	6.28826	6.32542	6.29024	6.33623	6.24434	6.22369	6.23492	6.29425	6.3755	6.33536	6.16211	6.24812	6.40739	6.24199	6.33911	6.2761
ENSG00000036549	ZZZ3	5.39622	5.56746	5.58328	5.6756	5.51684	5.41699	5.49769	5.50783	5.48247	5.49431	5.57741	5.34504	5.60138	5.58387	5.36358	5.40264	5.54883	5.42915	5.47266	5.48279
ENSG00000037042	TUBG2	4.23575	4.10454	4.35754	3.79025	4.08319	3.88628	4.05792	4.14593	4.18928	4.05284	4.52034	4.126	3.93766	4.12569	4.2892	4.04461	4.3832	4.29153	4.34328	4.38646
ENSG00000037241	RPL26L1	3.94949	3.6713	4.14068	4.18489	4.19609	4.03011	3.79064	4.07986	3.98322	3.73629	4.27782	4.00152	3.8093	4.23049	4.02582	3.90479	4.20402	4.06248	3.74239	4.04899
ENSG00000037280	FLT4	7.05372	6.61523	7.12037	6.67487	7.35173	6.82958	6.44739	6.97971	7.15391	6.65011	7.26151	7.00947	6.41385	7.09717	6.90715	6.41545	6.90454	6.79924	6.38432	7.05571
ENSG00000037474	NSUN2	6.77131	6.79601	6.60814	6.66895	6.57427	6.8119	6.84561	6.66133	6.74912	6.82672	6.59305	6.70384	6.82024	6.66127	6.67705	6.86924	6.66812	6.80652	6.84704	6.64576
ENSG00000037637	FBXO42	4.78188	4.94623	4.94641	4.90508	4.94108	4.71691	4.88396	4.94531	4.85355	4.95649	5.08241	4.92839	4.92816	4.93436	4.94115	4.89817	5.04134	4.91049	5.00098	4.9512
ENSG00000037749	MFAP3	5.53336	5.4309	5.70582	5.63405	5.62244	5.4982	5.37553	5.68751	5.67273	5.4711	5.82519	5.53187	5.50148	5.77432	5.63078	5.41825	5.71395	5.62294	5.47877	5.69925
ENSG00000037757	MRI1	4.1538	4.19932	4.15425	3.88593	3.89799	4.0272	4.12986	4.2233	4.1208	4.09761	4.18329	3.97641	4.0038	3.90867	4.14334	4.35758	4.09365	4.3132	4.28632	4.2731
ENSG00000037897	METTL1	3.27921	3.19317	3.06847	3.00564	3.17032	3.29376	3.14204	2.94591	3.12904	2.87001	2.94681	3.13249	3.05683	2.87175	3.41263	3.11759	3.06579	3.13665	3.28357	2.95694
ENSG00000037965	HOXC8	1.05582	1.8382	0.736962	1.44887	0.684445	1.27399	1.48613	1.06852	1.22459	1.61351	0.878766	1.30688	1.49077	0.715083	1.11182	1.21601	0.747353	1.31145	1.46472	0.649845
ENSG00000038002	AGA	4.25043	3.93128	4.20944	4.0358	4.25149	4.11769	4.00593	4.09795	4.1828	4.2467	4.19435	4.35109	4.16021	4.16492	4.15905	4.03957	4.18457	4.17801	4.15758	4.13716
ENSG00000038210	PI4K2B	5.09654	5.03325	5.04802	5.11013	4.95141	5.10625	5.19254	5.10204	5.06351	5.09267	4.93196	4.97843	5.16711	5.04083	4.99592	5.25941	5.10221	5.19825	5.12959	5.04674
ENSG00000038219	BOD1L1	5.99303	5.80624	6.04923	6.12529	5.9981	6.01035	5.98326	6.07633	6.03938	5.91676	5.99671	6.04062	6.08034	6.17102	5.96678	5.92452	5.97961	5.92833	5.86614	5.86804
ENSG00000038274	MAT2B	7.04659	7.14426	7.59369	7.63759	7.37446	7.04344	6.9853	7.3341	7.13807	7.1024	7.65124	6.94944	7.10047	7.50923	7.01162	7.02455	7.48785	7.12196	7.06114	7.48001
ENSG00000038295	TLL1	5.44169	6.54848	6.77368	6.83117	5.28634	4.71147	5.87631	5.18295	5.64704	6.09157	7.00936	4.702	6.14147	5.41191	5.47718	5.59347	6.33976	5.90925	5.97179	6.33773
ENSG00000038358	EDC4	6.61165	6.58584	6.54774	6.42422	6.13695	6.62591	6.49479	6.5951	6.48833	6.35972	6.41777	6.35017	6.29415	6.46307	6.34054	6.45808	6.51691	6.59811	6.50306	6.66072
ENSG00000038382	TRIO	8.52665	8.66151	8.32979	8.46244	8.28843	8.81908	8.81807	8.81603	8.5232	8.65518	8.33083	8.91611	8.85949	8.79006	8.42496	8.55611	8.18423	8.63803	8.68996	8.60817
ENSG00000038427	VCAN	4.13177	4.08685	2.02974	3.16672	2.36927	3.67899	3.93665	1.7689	4.10716	4.20126	2.05641	3.82208	3.87883	1.99398	3.644	3.91307	1.86914	3.13665	3.71847	1.41975
ENSG00000038532	CLEC16A	5.45569	5.43889	5.39326	5.27514	5.461	5.42255	5.44008	5.43142	5.41764	5.49012	5.47773	5.54711	5.43999	5.43456	5.38664	5.40558	5.42688	5.47985	5.47674	5.43299
ENSG00000038945	MSR1	2.04303	0.878588	1.89616	1.20877	1.65644	2.14741	0.862986	2.00631	2.30921	0.887638	1.96637	2.31968	1.02738	1.99398	2.11026	0.805541	1.76822	2.09092	0.557243	1.71193
ENSG00000039123	MTREX	6.29369	6.34028	6.22185	6.35313	6.29385	6.28998	6.3877	6.28414	6.32805	6.44232	6.20406	6.2594	6.44681	6.33478	6.21408	6.39883	6.22307	6.28923	6.35416	6.19002
ENSG00000039139	DNAH5	1.79329	1.90894	1.89616	1.84595	1.87841	2.71683	2.07372	2.11181	1.99056	1.70317	1.76747	2.56401	2.32006	2.62403	2.3165	1.68466	2.10467	2.46848	1.91298	2.02371
ENSG00000039319	ZFYVE16	5.54413	5.45573	5.56647	5.64133	5.54013	5.57407	5.5691	5.61489	5.59261	5.57074	5.61657	5.51065	5.66029	5.64063	5.53165	5.54897	5.55642	5.52976	5.41856	5.61056
ENSG00000039523	RIPOR1	6.97239	6.90566	6.80591	6.53385	6.93142	7.13363	7.17838	7.08322	6.84503	6.96643	6.86975	7.3576	7.11412	7.10526	6.92367	6.8431	6.93615	6.88603	7.07936	7.09494
ENSG00000039560	RAI14	8.94447	8.65541	9.13306	8.98736	9.10754	8.97161	8.71929	9.12937	8.99366	8.71892	9.13404	8.96728	8.76351	9.17397	8.96764	8.7082	9.15686	8.90959	8.69773	9.13889
ENSG00000039650	PNKP	6.10629	5.98945	6.01122	5.86983	5.99561	6.09075	5.95535	6.0293	6.06312	5.95984	6.08967	6.13757	5.90875	6.07886	6.10705	5.86383	5.98875	6.17551	5.92926	6.12159
ENSG00000040199	PHLPP2	3.51142	3.37907	3.39612	3.16223	3.42875	3.5013	3.58158	3.43897	3.49645	3.53532	3.30616	3.44473	3.48501	3.52228	3.44961	3.41855	3.37553	3.44221	3.45462	3.30951
ENSG00000040275	SPDL1	5.8529	5.52023	5.22988	5.03231	5.45828	5.90708	5.72909	5.64859	5.7435	5.69523	5.10836	5.82154	5.78743	5.65264	5.60969	5.73029	5.05345	5.66484	5.61638	5.01041
ENSG00000040341	STAU2	5.64977	5.76313	5.8628	5.92255	5.72309	5.56304	5.69118	5.76152	5.71905	5.79715	5.88238	5.52804	5.77135	5.85329	5.69532	5.75893	5.91026	5.75232	5.62743	5.84838
ENSG00000040487	SLC66A1	4.68796	4.8127	4.50426	4.58444	4.55734	4.79612	4.89988	4.58021	4.50227	4.80104	4.64326	4.74559	4.94945	4.64727	4.69853	4.99503	4.58953	4.73696	4.82978	4.62877
ENSG00000040531	CTNS	5.23877	5.25764	5.24581	5.13325	5.29144	5.42587	5.40148	5.25841	5.35843	5.18504	5.22728	5.49207	5.58707	5.43456	5.39614	5.2745	5.26153	5.41017	5.39935	5.40096
ENSG00000040608	RTN4R	0.91551	1.15569	1.05889	1.43404	1.11035	0.787134	1.07968	0.866285	1.06443	1.07842	0.834211	0.918824	1.0461	0.849577	1.2855	1.21601	1.19895	0.749899	0.836536	0.840183
ENSG00000040633	PHF23	6.50613	6.44516	6.44432	6.50045	6.5267	6.60358	6.53509	6.52186	6.3974	6.50131	6.52722	6.59668	6.5356	6.59292	6.56018	6.4717	6.44261	6.57408	6.54688	6.60512
ENSG00000040731	CDH10	0.387645	1.54436	0.321926	0.323219	0.114746	0.514793	1.12371	0.126233	0.466725	1.43311	0.152949	0.419867	1.49077	0.253957	0.383077	1.00479	0.318234	0.271983	1.36262	0.288391
ENSG00000040933	INPP4A	5.35877	5.38097	5.24897	5.21464	5.28838	5.40581	5.27783	5.32355	5.34493	5.25465	5.18798	5.42868	5.23498	5.3767	5.3352	5.38587	5.30608	5.38071	5.38748	5.39339
ENSG00000041357	PSMA4	7.43179	7.41727	7.45897	7.59033	7.56247	7.55473	7.38755	7.46331	7.40679	7.47143	7.4403	7.4344	7.53238	7.5503	7.4656	7.52274	7.61384	7.50803	7.53451	7.45968
ENSG00000041802	LSG1	6.28159	6.50442	6.45897	6.4289	6.41777	6.32839	6.44956	6.3176	6.43837	6.48771	6.45641	6.37066	6.4953	6.33478	6.37651	6.43429	6.46747	6.356	6.49906	6.43423
ENSG00000041880	PARP3	3.03659	3.03347	3.14748	3.15772	3.15252	3.057	3.15271	3.14794	3.18204	3.11836	3.19603	3.23487	2.89069	3.0331	3.2334	2.92342	3.36261	3.11707	3.08947	3.19964
ENSG00000041982	TNC	3.23266	4.20167	2.71271	2.83561	2.07073	4.2759	4.12716	3.40201	3.1777	4.00369	2.75697	4.35975	4.31874	3.68585	3.15496	3.44926	1.97482	3.03598	3.48329	2.72141
ENSG00000041988	THAP3	3.42608	3.69485	3.47392	3.77268	3.74309	3.6901	3.82105	3.5217	3.62004	3.75388	3.50045	3.74817	3.75628	3.49791	3.56195	3.73755	3.5717	3.84764	3.77256	3.64095
ENSG00000042088	TDP1	4.59901	4.62934	4.41503	4.39463	4.38132	4.52564	4.61372	4.27873	4.58496	4.54428	4.30256	4.4517	4.52132	4.43688	4.40103	4.55584	4.2678	4.53967	4.39377	4.173
ENSG00000042286	AIFM2	4.4695	5.21174	4.16769	4.73412	4.16979	4.47732	5.23581	4.35162	4.36956	5.22846	4.30256	4.58135	5.26226	4.267	4.66275	5.38189	4.42316	4.72569	5.33677	4.37991
ENSG00000042317	SPATA7	2.6237	2.40944	2.84129	2.66839	2.86076	2.84819	2.51508	2.75718	2.77946	2.50482	2.64535	2.83631	2.6791	2.65375	2.54554	2.65355	2.69165	2.64975	2.57676	2.742
ENSG00000042429	MED17	1.98804	1.58813	2.02974	1.78885	2.03231	1.98861	1.99292	2.08096	1.85568	1.81465	2.00708	2.1099	1.87277	1.84735	1.80251	1.8434	1.88127	1.75319	2.12533	1.89474
ENSG00000042445	RETSAT	5.99477	6.08547	5.79801	5.95989	5.95896	6.11154	6.0849	6.07306	5.98262	6.18011	5.85824	6.10383	6.06206	6.03224	6.02918	6.10234	6.02064	6.07381	6.15729	6.12486
ENSG00000042493	CAPG	5.97281	6.1398	5.65343	6.10847	5.77708	5.97599	6.13887	5.68495	5.92354	6.1762	5.6141	5.96178	6.12064	5.66455	5.98641	6.14518	5.69432	5.9128	6.18809	5.69837
ENSG00000042753	AP2S1	7.85221	7.91027	7.73639	7.90191	7.84416	7.80078	7.80973	7.61637	7.74754	7.94082	7.71002	7.79532	7.8254	7.60267	7.94582	7.9301	7.75445	7.82422	7.88555	7.68383
ENSG00000042832	TG	1.49109	1.6445	0.999995	1.22608	0.75691	1.31282	1.28752	0.890208	1.33793	1.84122	1.08298	1.34225	1.78633	1.08594	1.20127	1.67169	1.17943	1.3455	1.69223	0.938641
ENSG00000043093	DCUN1D1	4.62852	4.93639	5.02482	5.06274	4.86252	4.92075	5.02124	5.12238	4.78382	5.04202	4.9953	4.85833	5.3278	5.22904	4.57678	4.98982	4.9507	4.8962	4.98388	4.9334
ENSG00000043143	JADE2	6.26506	6.38852	6.37937	6.42094	6.30548	6.19899	6.33716	6.28921	6.20487	6.32012	6.31259	6.16685	6.43487	6.29702	6.23223	6.38648	6.39158	6.36588	6.45374	6.39521
ENSG00000043514	TRIT1	3.86807	4.04559	3.97727	3.98586	4.18956	4.02135	4.0118	3.91182	3.98322	3.98891	3.91034	3.99598	3.89183	3.86487	3.99363	3.93223	3.96276	4.07775	3.96196	3.88272
ENSG00000043591	ADRB1	1.27839	1.5591	1.03952	1.13737	0.803274	1.25418	1.26804	0.936895	1.29044	1.186	0.984481	1.05299	0.94996	0.797274	0.914346	1.14273	0.747353	1.32857	1.41457	0.890251
ENSG00000044090	CUL7	5.76568	5.42287	5.80161	5.55063	5.85206	5.52324	5.33279	5.69602	5.70175	5.33981	5.88784	5.63977	5.28706	5.71916	5.7333	5.23097	5.87808	5.60724	5.38314	5.8696
ENSG00000044115	CTNNA1	9.08703	9.14631	9.10619	9.1698	9.16422	9.21267	9.19157	9.16444	9.11412	9.23453	9.07416	9.22908	9.24004	9.20112	9.00445	9.17259	9.07009	9.04478	9.19246	9.0534
ENSG00000044446	PHKA2	4.16933	4.06894	4.08036	4.021	4.21551	3.80009	3.87679	3.92924	4.02975	3.9375	4.08925	3.89239	3.85514	3.8197	4.02092	3.79548	4.11949	3.71065	4.01341	4.05449
ENSG00000044459	CNTLN	4.03675	4.01918	3.98741	4.16932	4.12486	3.8701	3.86711	3.78995	4.10029	3.96192	3.864	3.81265	3.88664	3.88066	4.12517	4.11814	3.97978	3.9563	3.75252	3.80655
ENSG00000044574	HSPA5	10.4776	10.3411	10.5448	10.6836	10.7908	10.7092	10.4549	10.7097	10.515	10.4256	10.4867	10.6532	10.469	10.6991	10.3796	10.3806	10.5232	10.384	10.4998	10.4897
ENSG00000046647	GEMIN8	3.74909	3.42001	3.86899	3.65619	3.83522	3.90863	3.62818	3.80261	3.69794	3.55552	3.79593	3.76457	3.48844	3.95715	3.80105	3.64439	3.76415	3.78077	3.74577	3.90725
ENSG00000046651	OFD1	3.78582	3.45983	3.77258	3.63366	4.01588	3.96457	3.79405	4.08764	3.99314	3.68586	3.86953	4.01803	3.85248	4.07167	3.67868	3.65101	3.79974	3.8387	3.73899	3.71921
ENSG00000046889	PREX2	5.95231	5.89532	5.94251	5.9657	6.04589	5.73907	5.95154	6.05201	5.84354	5.97792	5.84848	5.80974	5.96148	5.91365	5.62108	5.92998	5.81149	5.62987	5.9188	5.82605
ENSG00000047056	WDR37	5.59906	5.72932	5.53656	5.5185	5.56052	5.59391	5.71026	5.4913	5.49823	5.70068	5.53714	5.62099	5.70147	5.53779	5.60478	5.68665	5.37205	5.6002	5.65739	5.44873
ENSG00000047188	YTHDC2	5.64977	5.50888	5.84059	5.73651	5.70489	5.54175	5.39475	5.66168	5.61366	5.53252	5.70197	5.44402	5.48443	5.64803	5.4932	5.49662	5.71395	5.53714	5.45829	5.63738
ENSG00000047230	CTPS2	4.53571	4.49208	4.48291	4.39463	4.57415	4.50902	4.44609	4.59484	4.36766	4.37954	4.42779	4.47977	4.39375	4.59077	4.45477	4.33719	4.51362	4.51182	4.33207	4.50167
ENSG00000047249	ATP6V1H	6.10549	6.38439	6.10386	6.39391	6.06682	6.17153	6.3213	6.07828	6.22553	6.44341	6.12131	6.1382	6.41475	6.19522	6.17266	6.39143	6.2177	6.22723	6.44959	6.09981
ENSG00000047315	POLR2B	7.47524	7.50789	7.53354	7.54923	7.58421	7.65328	7.58232	7.69125	7.50324	7.52492	7.46904	7.6632	7.72768	7.73846	7.35471	7.48061	7.54139	7.50143	7.53793	7.52453
ENSG00000047346	FAM214A	5.00082	4.82495	5.01618	4.92906	4.92937	4.91129	4.94659	5.21763	4.97742	4.86556	5.12117	4.95862	5.00073	5.15043	4.70619	4.79881	4.92309	4.80737	4.86755	5.00616
ENSG00000047365	ARAP2	1.00132	1.65825	1.11547	1.3258	0.891758	1.03948	1.56809	0.91374	1.08313	1.55049	1.06381	0.871177	1.46318	1.14991	0.849417	1.35226	0.968175	0.91773	1.52898	0.706837
ENSG00000047410	TPR	7.37867	7.25929	7.403	7.38338	7.44424	7.37519	7.3443	7.45857	7.46965	7.32231	7.3701	7.41246	7.42271	7.4792	7.3603	7.37484	7.45626	7.39241	7.29769	7.34991
ENSG00000047578	KATNIP	5.09654	4.99988	5.11315	5.02491	5.16176	5.10625	4.95423	5.20934	5.06351	5.07458	5.1913	5.20432	5.02453	5.22904	5.04749	5.03228	5.06014	5.12785	5.05381	5.15694
ENSG00000047579	DTNBP1	4.11583	4.15392	4.12927	4.27706	4.38894	4.21826	4.13525	4.25589	4.32312	4.1832	4.34486	4.23354	4.33024	4.17776	4.4584	4.21962	4.2445	4.34931	4.26053	4.19557
ENSG00000047617	ANO2	4.02314	2.66242	4.09685	3.62063	4.43568	3.8927	2.81949	4.16321	3.8747	2.80399	3.95264	4.06643	2.89586	4.06062	3.72768	2.64694	4.20402	3.11213	2.58434	4.13975
ENSG00000047621	C12orf4	4.5309	4.52247	4.34774	4.63716	4.47022	4.53183	4.63859	4.41276	4.51782	4.60175	4.40131	4.3248	4.54455	4.29556	4.7587	4.6937	4.41066	4.74655	4.71534	4.3309
ENSG00000047634	SCML1	3.04335	3.18369	3.30985	3.01064	3.31334	2.90647	3.06509	3.11786	3.21209	3.23317	3.07201	2.83631	3.20996	3.08856	3.07202	3.02377	3.15343	3.02552	3.07878	2.83442
ENSG00000047644	WWC3	6.66631	6.36565	6.82336	6.76868	6.89609	6.5799	6.42282	6.89984	6.67402	6.40718	6.80521	6.66157	6.38427	6.84881	6.5024	6.26872	6.74814	6.42331	6.27615	6.75662
ENSG00000047648	ARHGAP6	0.855329	0.649876	0.938595	0.89915	1.19972	1.47567	0.755137	1.33572	1.06443	0.809044	0.94312	1.32467	0.868154	1.23101	1.18382	0.546152	1.25597	1.14741	0.810918	1.15887
ENSG00000047849	MAP4	9.06883	9.09903	8.74361	8.8259	8.93568	9.19573	9.21027	9.00531	9.04173	9.25899	8.65016	9.25701	9.18857	8.98989	8.95612	9.1406	8.81476	8.92507	9.1472	8.83102
ENSG00000047932	GOPC	5.33968	5.29774	5.39517	5.40717	5.42253	5.23943	5.28026	5.33993	5.40097	5.32341	5.45124	5.37524	5.28903	5.4684	5.41403	5.39477	5.31282	5.4712	5.43542	5.28527
ENSG00000048028	USP28	4.71149	4.78162	4.84409	4.80783	4.8802	4.65026	4.81345	4.73518	4.77234	4.87685	4.78315	4.74063	4.85837	4.82758	4.68618	4.7808	4.65812	4.63739	4.73591	4.64709
ENSG00000048052	HDAC9	3.32984	3.85271	2.94901	3.06457	2.89328	4.83998	4.8084	4.80763	3.32244	4.06979	2.68353	4.90787	4.97043	4.76258	3.34751	4.19265	2.97247	4.16138	4.22944	4.12936
ENSG00000048140	TSPAN17	6.93744	6.89844	6.87343	6.95119	6.98269	6.97397	6.94943	6.95724	6.92365	6.90713	6.76683	6.95517	6.92067	6.91243	6.88471	7.02328	6.86041	6.90899	6.95441	6.90594
ENSG00000048162	NOP16	4.1755	4.29487	3.77843	3.96023	3.92182	4.1609	4.32165	3.71491	4.01521	4.11677	3.76659	4.19294	4.08752	3.53031	4.03802	3.96714	3.83759	4.09036	4.25104	3.76018
ENSG00000048342	CC2D2A	4.55002	4.42929	4.35363	4.50157	4.27018	4.51319	4.46974	4.35592	4.44017	4.36817	4.12206	4.41063	4.38458	4.17264	4.64851	4.49825	4.38958	4.42292	4.48771	4.12676
ENSG00000048392	RRM2B	7.19776	7.40152	7.45828	7.51001	7.30088	7.26937	7.39009	7.40275	7.35098	7.49542	7.47154	7.19507	7.48599	7.44428	7.14018	7.27227	7.38509	7.24065	7.3126	7.3231
ENSG00000048405	ZNF800	4.24751	4.43529	4.35167	4.39272	4.241	4.414	4.42205	4.69331	4.47244	4.35209	4.37238	4.13107	4.38825	4.48521	4.26451	4.51104	4.37034	4.61837	4.47553	4.4629
ENSG00000048471	SNX29	4.85478	4.78633	4.70351	4.61104	4.88155	5.05277	4.95271	4.91064	4.90306	4.89915	4.67519	5.04972	4.87417	5.01673	4.95921	4.96744	4.80864	4.95804	4.82659	4.89099
ENSG00000048544	MRPS10	5.21502	5.27001	5.20293	5.39479	5.23018	5.23186	5.22953	5.21999	5.19289	5.32341	5.22188	5.20672	5.38682	5.33488	5.219	5.36488	5.2251	5.32846	5.21996	5.19603
ENSG00000048649	RSF1	6.28943	6.41053	6.30022	6.38237	6.35835	6.35653	6.45603	6.37436	6.44652	6.44124	6.30598	6.4191	6.54262	6.38105	6.25956	6.37303	6.28145	6.21921	6.38106	6.24397
ENSG00000048707	VPS13D	5.77586	5.67031	5.68338	5.92983	5.87869	5.6414	5.78671	5.73946	5.83046	5.77148	5.75447	5.81132	5.80402	5.73575	5.68683	5.85597	5.62747	5.58692	5.68145	5.62264
ENSG00000048740	CELF2	6.17868	6.64446	6.25843	6.4785	6.15662	6.07601	6.39726	6.03333	6.2381	6.60527	6.25987	6.11025	6.39435	6.14967	6.14362	6.39587	6.01652	6.16184	6.3154	5.96029
ENSG00000048828	FAM120A	7.55456	7.73538	7.55543	7.592	7.59825	7.55118	7.73362	7.59833	7.57786	7.78571	7.54941	7.6345	7.75833	7.54238	7.53735	7.72397	7.52215	7.54467	7.78181	7.50055
ENSG00000048991	R3HDM1	5.09166	5.03983	5.22667	5.08663	5.2658	5.09793	5.13588	5.18174	5.23635	5.1928	5.1107	5.00074	5.12921	5.10544	5.17441	5.15265	5.19504	4.98394	5.13348	5.06047
ENSG00000049130	KITLG	6.71104	7.04862	6.54903	6.65663	6.57886	7.45601	7.34168	7.5369	6.82781	7.11607	6.54591	7.41636	7.57792	7.67216	6.79955	7.26528	6.70868	7.49647	7.25973	7.17033
ENSG00000049167	ERCC8	3.20278	3.12051	3.28539	3.36337	3.17914	2.98069	3.12589	3.26692	3.22477	3.1873	3.26059	3.08629	3.15496	3.11016	3.07675	3.39507	3.17823	3.32763	3.18231	3.15425
ENSG00000049192	ADAMTS6	6.08761	6.58449	6.40182	6.49555	6.07097	6.18205	6.52487	6.35085	6.09974	6.58772	6.44164	6.12175	6.63169	6.27329	6.01999	6.46749	6.33095	6.16483	6.5303	6.315
ENSG00000049239	H6PD	6.32037	5.76313	6.25843	6.19123	6.49836	6.11498	5.86339	6.24988	6.22184	5.86104	6.26932	6.1907	5.69481	6.24122	6.26164	5.86881	6.24671	5.96165	5.86302	6.20555
ENSG00000049245	VAMP3	7.21993	7.25193	7.15874	7.22072	7.18556	7.29686	7.21828	7.20624	7.27652	7.32525	7.08856	7.34021	7.26284	7.30109	7.23033	7.2843	7.19132	7.29775	7.22741	7.11876
ENSG00000049246	PER3	2.51119	2.78659	2.62448	2.95463	2.58367	2.47295	2.77876	2.52479	2.50913	2.88285	2.45249	2.51059	2.90614	2.76687	2.48983	2.80966	2.60652	2.5066	2.59188	2.24187
ENSG00000049249	TNFRSF9	0.344515	0.0839258	0.256338	0.0397029	0.0392713	1.57484	1.20794	1.40377	0.316785	0.408145	0.47658	1.91221	1.63378	1.3807	0.114956	0.0806893	0.043835	0.199362	0.557243	0.788314
ENSG00000049323	LTBP1	8.09213	8.03032	7.83042	7.98561	8.0011	8.04031	7.90625	7.85614	8.03068	7.98785	7.75572	8.02783	7.86795	7.76424	7.84325	7.80487	7.88408	7.69565	7.94454	7.83608
ENSG00000049449	RCN1	7.10752	7.03583	7.00935	7.10209	6.73576	7.08329	7.03946	7.17979	7.07437	6.74067	6.81885	6.74324	6.6344	7.09717	6.78045	7.13672	7.09499	7.20545	6.99976	7.15345
ENSG00000049541	RFC2	5.06367	5.00662	4.75932	4.88069	4.68044	4.49642	4.75691	4.16321	4.94072	5.1549	4.80784	4.6233	4.814	4.20562	5.15998	5.19404	4.90389	4.8569	4.94319	4.44835
ENSG00000049618	ARID1B	6.07117	6.06626	6.08036	6.11139	6.11644	6.07883	6.13081	6.18185	6.12026	6.16507	6.13457	6.10383	6.0939	6.16071	6.03467	6.03052	5.99155	5.96096	6.03262	6.08376
ENSG00000049656	CLPTM1L	7.29724	7.42257	7.13242	7.26719	7.26043	7.23787	7.27612	7.07182	7.24183	7.43673	7.07695	7.25837	7.27231	6.99021	7.31668	7.36278	7.12336	7.20342	7.38925	7.10093
ENSG00000049759	NEDD4L	5.73574	6.3583	5.55458	5.83922	5.60945	5.83888	6.18116	5.80306	5.81516	6.25861	5.56723	5.88364	6.25947	5.82989	5.57748	5.92452	5.55926	5.68327	6.06684	5.73822
ENSG00000049769	PPP1R3F	1.95973	2.12244	2.51657	2.62989	2.04201	1.95218	1.70482	1.80709	1.95038	2.13769	2.76886	1.93556	1.84096	1.88543	2.0441	2.1449	2.67781	2.10092	1.83886	2.52939
ENSG00000049860	HEXB	8.12257	8.29089	7.94218	8.34306	7.71008	8.2199	8.33664	8.11071	8.09917	8.12478	7.81979	7.91982	8.35034	8.03657	7.93835	8.36181	7.96735	8.23431	8.36486	8.0532
ENSG00000049883	PTCD2	2.86408	2.51903	2.59825	2.8186	3.09777	2.80117	2.68635	2.76367	3.01193	2.67698	3.01326	2.82384	2.6488	2.79381	3.32778	2.94513	3.0061	2.93896	2.56148	2.89698
ENSG00000050130	JKAMP	5.68909	5.75035	5.73696	5.76418	5.77272	5.71118	5.74767	5.76233	5.78049	5.90972	5.65391	5.73685	5.79021	5.7174	5.77469	5.90803	5.88337	5.83029	5.85443	5.75182
ENSG00000050165	DKK3	10.1799	10.172	9.52203	10.0081	9.55245	10.2613	10.1475	9.72431	10.1746	10.172	9.54583	10.2204	10.1158	9.76495	10.0888	10.0653	9.48404	10.1375	10.1379	9.6038
ENSG00000050344	NFE2L3	6.18404	6.62314	6.01804	6.35706	5.70565	6.67237	6.62927	6.65698	6.09802	6.26537	5.91884	6.32331	6.28728	6.45887	5.91879	6.35337	5.82097	6.42679	6.38704	6.3456
ENSG00000050393	MCUR1	4.20292	4.38448	4.25633	4.33205	3.89264	4.36635	4.23397	4.25589	4.35425	4.11133	4.14047	4.09003	4.21295	4.22802	4.26451	4.58552	4.37249	4.45447	4.38294	4.49965
ENSG00000050405	LIMA1	7.15237	7.79224	6.91221	7.5153	6.69369	7.13972	7.53394	6.62303	7.1575	7.81051	6.95935	7.06314	7.58514	6.60723	7.0144	7.51232	6.84849	7.14812	7.52025	6.61771
ENSG00000050426	LETMD1	4.52125	4.17321	4.50779	4.24769	4.6664	4.40054	4.2564	4.41689	4.58332	4.26153	4.56703	4.46179	4.25177	4.35104	4.26658	4.12767	4.3399	4.15899	4.12417	4.27781
ENSG00000050438	SLC4A8	4.43394	3.90845	3.83849	3.79025	3.84357	4.18726	4.09434	3.89714	4.34072	4.01832	3.85567	4.26844	3.96498	3.8585	4.51183	4.10132	3.95129	4.37221	4.08729	3.73642
ENSG00000050730	TNIP3	0.855329	1.40447	0.584959	0.613664	0.684445	2.48149	2.88492	1.78174	0.905406	1.45048	0.291227	2.43067	3.32558	1.83443	1.44049	2.31298	1.01297	1.97606	2.56148	1.3499
ENSG00000050748	MAPK9	5.89741	6.04351	5.87991	5.95471	5.81647	5.89274	5.86095	5.70532	5.91247	6.02793	5.77229	5.85177	6.02715	5.69345	5.91351	5.98997	6.00131	5.8445	5.93223	5.93293
ENSG00000050820	BCAR1	8.40794	8.4741	8.19338	8.22573	8.3291	8.32424	8.43944	8.17921	8.24785	8.3976	8.15562	8.35482	8.27484	8.10187	8.27516	8.43605	8.0481	8.25629	8.40809	8.16912
ENSG00000051009	FHIP1B	5.07031	4.86997	4.72942	4.70509	4.92282	5.01941	4.85813	4.87061	4.98116	4.84437	4.76249	4.9952	4.76257	4.85022	4.92679	4.72385	4.51752	4.95114	4.85976	4.72847
ENSG00000051108	HERPUD1	6.09901	6.00703	6.24792	6.2325	6.31451	6.43782	6.1896	6.41255	6.13713	6.0888	6.22363	6.35829	6.22805	6.47092	5.93257	5.92042	6.19053	6.00291	6.06549	6.10247
ENSG00000051128	HOMER3	6.74667	6.45799	6.78753	6.53949	6.47528	6.75664	6.11043	6.89394	6.63257	5.93307	6.71824	6.30494	5.59106	6.80395	6.33314	6.2757	6.88585	6.71587	6.06617	7.24739
ENSG00000051180	RAD51	3.69431	3.71143	3.17879	3.33173	3.34111	3.26435	3.5375	2.8208	3.82835	3.80877	3.13764	3.22068	3.56508	2.79381	3.96327	3.98297	3.34081	3.5951	3.70115	2.91523
ENSG00000051341	POLQ	4.1847	4.16841	3.60485	3.60748	3.53216	3.08531	3.83105	2.69742	3.96317	4.25413	3.47165	3.06527	3.64401	2.39684	3.88714	4.05713	3.7243	3.32336	3.86882	2.64326
ENSG00000051382	PIK3CB	5.3479	5.38201	5.27405	5.43907	5.28124	5.34973	5.44551	5.32575	5.40097	5.45828	5.27702	5.3559	5.57019	5.413	5.34701	5.4957	5.44844	5.41117	5.53657	5.25574
ENSG00000051523	CYBA	6.94513	7.06226	6.7245	6.75756	6.68016	6.84663	6.98976	6.61048	6.8573	6.98851	6.74029	6.84194	6.82058	6.67809	6.9194	7.249	6.77926	6.96551	7.07836	6.89717
ENSG00000051596	THOC3	5.18171	5.30977	5.09334	5.2668	5.20125	4.91918	5.11966	5.0285	5.08686	5.16282	5.03151	4.99659	5.11154	5.03801	5.16777	5.3364	5.06014	5.1569	5.13735	4.96587
ENSG00000051620	HEBP2	5.75953	5.69554	5.66848	5.73046	5.37727	5.93768	5.52154	6.00211	5.62008	5.1349	5.44755	5.36022	5.15099	5.82254	5.46368	5.55604	5.9633	5.80604	5.36014	6.20679
ENSG00000051825	MPHOSPH9	4.2239	3.95097	4.18542	4.29152	4.16314	3.76551	3.94894	3.93788	4.29131	4.13031	4.21838	3.76457	4.06933	3.76287	4.20735	3.96182	4.09626	3.91438	3.94145	4.01272
ENSG00000052126	PLEKHA5	3.94227	4.01651	3.70658	3.88865	3.91656	3.96151	4.07204	3.95499	3.83939	4.00663	3.9912	3.93066	4.01573	3.86487	3.83219	3.96448	3.78044	3.74932	3.90256	3.76018
ENSG00000052723	SIKE1	4.62177	4.47663	4.78426	4.59114	4.72025	4.54207	4.35667	4.71356	4.65694	4.49073	4.78461	4.53241	4.54784	4.74024	4.62284	4.5074	4.66516	4.60789	4.52757	4.62508
ENSG00000052749	RRP12	5.22843	5.44287	5.17214	5.22113	5.18602	5.37747	5.47662	5.2515	5.20148	5.37661	5.21321	5.39748	5.42934	5.15823	5.5733	5.51216	5.26616	5.49605	5.61453	5.13763
ENSG00000052795	FNIP2	4.34373	4.43129	4.18542	4.31193	4.23043	4.32895	4.60598	4.23269	4.36956	4.51981	4.12668	4.32037	4.66602	4.24764	4.15682	4.53809	4.10404	4.3409	4.4173	4.06815
ENSG00000052802	MSMO1	5.72737	6.25403	6.04195	6.51329	5.9564	5.73103	6.21017	6.10472	5.7265	6.3977	5.88306	5.73435	6.35454	5.99282	5.20285	5.42599	5.54121	5.27645	5.5434	5.24856
ENSG00000052841	TTC17	6.27227	6.45603	6.22453	6.34027	6.1919	6.29787	6.49007	6.26139	6.348	6.51272	6.25671	6.36045	6.42864	6.31516	6.41067	6.68432	6.35071	6.47662	6.68373	6.23249
ENSG00000053254	FOXN3	5.46705	5.53521	5.54431	5.65417	5.56893	5.37289	5.4893	5.6095	5.45132	5.62527	5.6075	5.51744	5.61946	5.69345	5.26951	5.38587	5.42377	5.18185	5.26547	5.52301
ENSG00000053371	AKR7A2	5.09491	5.12278	5.04195	5.24786	4.90831	5.17635	5.03428	4.99992	5.02413	4.85745	4.86155	4.85221	4.72676	4.92677	5.08793	5.0858	5.12789	5.13517	5.03733	5.11017
ENSG00000053372	MRTO4	5.52735	5.61496	5.29461	5.3967	5.4373	5.64711	5.68476	5.31584	5.4204	5.7818	5.18576	5.54427	5.66029	5.33259	5.61214	5.79972	5.35584	5.63933	5.72753	5.18729
ENSG00000053438	NNAT	3.75322	4.04297	3.9516	3.99599	3.87917	3.57503	3.81435	3.57063	3.67038	3.95586	3.85008	3.66679	3.62234	3.62338	3.65354	3.73755	3.81879	3.64038	3.81184	3.84514
ENSG00000053501	USE1	4.06691	3.91705	4.14748	4.08169	4.16536	3.94307	3.82439	3.84607	4.12757	3.7678	4.11276	3.95942	3.64093	3.93614	4.42351	3.76833	4.24215	4.06759	3.7956	4.20054
ENSG00000053524	MCF2L2	1.32351	1.33766	1.91753	1.53473	1.46783	1.75482	1.14524	1.5759	1.45741	1.07842	2.28879	1.73722	1.17076	1.91027	1.68338	1.08522	1.88127	1.77834	1.30872	2.01245
ENSG00000053702	NRIP2	0.91551	0.564803	1.03952	0.786977	1.49633	1.08505	0.83677	0.866285	1.20765	0.835721	0.94312	1.28886	0.689155	1.17062	1.05537	0.875061	0.773625	0.530641	0.703637	1.17916
ENSG00000053747	LAMA3	5.68693	5.30977	5.3169	5.79133	5.39251	5.49503	5.4935	5.24919	5.70629	5.54065	5.34905	5.50676	5.50233	5.13734	5.6876	5.35882	5.30721	5.6212	5.31301	5.2841
ENSG00000053770	AP5M1	5.47332	5.47139	5.58746	5.63486	5.62486	5.58898	5.5967	5.69262	5.55123	5.62049	5.57318	5.58452	5.56533	5.74614	5.53165	5.53023	5.61117	5.54907	5.46754	5.56408
ENSG00000053900	ANAPC4	4.81583	4.92363	4.89076	4.7788	4.81098	4.79441	5.00515	4.91938	4.86034	4.77543	4.93064	4.76202	4.98263	4.84056	4.80652	4.93526	4.87081	4.96216	4.88453	4.78911
ENSG00000054116	TRAPPC3	6.31898	6.47946	6.21862	6.42094	6.35252	6.51686	6.59253	6.35408	6.31822	6.54642	6.25829	6.50404	6.58765	6.43179	6.31171	6.55217	6.26187	6.37209	6.5913	6.34617
ENSG00000054118	THRAP3	7.55928	7.57876	7.63863	7.54987	7.61032	7.59392	7.51572	7.57591	7.62508	7.62724	7.67196	7.59655	7.57167	7.67896	7.58508	7.54801	7.60427	7.59685	7.58048	7.59392
ENSG00000054148	PHPT1	3.92774	3.81022	3.72791	3.7033	3.67926	3.88628	3.76654	3.85521	3.76895	3.8255	4.02628	4.01529	3.35215	3.75261	4.0998	3.68367	4.04864	3.80238	3.63699	3.92837
ENSG00000054219	LY75	1.05582	0.830805	1.27301	1.17351	0.995238	0.730901	1.12371	1.33572	0.884237	0.912912	1.06381	1.23341	1.00841	0.972595	0.781427	0.919614	1.15964	1.10828	0.861707	1.23834
ENSG00000054267	ARID4B	5.84615	5.65066	6.14352	5.9925	6.08218	6.00961	5.80458	6.10472	6.01767	5.66858	6.1242	5.98155	5.91322	6.24	5.77177	5.70745	6.03835	5.76338	5.66367	5.94037
ENSG00000054277	OPN3	1.49109	2.06164	1.66296	1.95379	1.80055	1.81014	1.77553	1.74285	1.88794	1.91813	1.68205	1.95854	1.84096	1.80824	1.74417	1.2513	1.43123	1.67501	2.01747	1.69795
ENSG00000054282	SDCCAG8	4.47701	4.4669	4.4954	4.3038	4.48452	4.74735	4.74462	4.75812	4.71504	4.62679	4.5585	4.79431	4.80303	4.57338	4.6082	4.67595	4.54447	4.70453	4.76288	4.5137
ENSG00000054392	HHAT	2.45146	2.23686	2.08746	2.41274	2.37696	2.30977	2.3207	2.01721	2.1935	2.27072	2.05641	2.48708	2.40228	2.10572	2.48271	2.35414	2.26141	2.23412	2.39904	1.90695
ENSG00000054523	KIF1B	6.53279	6.53503	6.38465	6.48615	6.50144	6.64315	6.68038	6.50453	6.51224	6.65573	6.37662	6.65147	6.72324	6.6096	6.50723	6.62292	6.48745	6.50702	6.64212	6.538
ENSG00000054598	FOXC1	3.65514	3.66109	3.66612	3.64658	3.34111	3.58695	3.64716	3.94931	3.33809	3.06862	3.67482	3.21592	3.19746	3.8489	3.009	3.7061	3.8469	3.50004	3.37819	3.80655
ENSG00000054611	TBC1D22A	5.42755	5.18705	5.45486	5.34316	5.65282	5.47591	5.25821	5.44965	5.47275	5.30802	5.43735	5.6047	5.15854	5.54177	5.47628	5.26806	5.54216	5.34012	5.22482	5.56215
ENSG00000054654	SYNE2	4.29925	4.0245	4.50072	4.51219	4.31687	3.32734	4.0971	3.96065	4.41271	4.14104	4.3046	3.72825	3.93766	3.79989	4.00113	4.18582	4.07792	3.53735	3.83426	3.91634
ENSG00000054793	ATP9A	6.51467	6.02704	6.61265	6.51505	6.84541	6.59769	6.15023	6.8258	6.64363	6.06434	6.6544	6.66594	6.16681	6.95147	6.56145	6.12034	6.7568	6.43175	6.14645	6.81975
ENSG00000054965	FAM168A	6.00433	6.22659	5.84129	6.01446	5.83123	5.98878	6.26956	5.89904	6.02495	6.28607	5.89396	6.02233	6.24587	5.98041	5.94751	6.10656	5.72662	5.91918	6.21092	5.78941
ENSG00000054967	RELT	3.79386	4.26146	3.82725	3.43211	3.67303	4.2808	4.30501	4.00515	3.84488	4.04999	3.74269	4.20019	4.15376	3.93916	3.94007	4.17208	3.79974	4.05478	4.08729	4.1603
ENSG00000054983	GALC	4.90203	4.92505	4.93335	4.96302	4.86115	4.70053	4.83679	4.84023	4.87517	4.94735	4.93328	4.67624	4.78921	4.83733	4.7424	4.96346	4.86776	4.76711	4.9767	4.82977
ENSG00000055044	NOP58	5.78698	5.87264	5.64545	5.83992	5.68413	5.76117	5.88514	5.55442	5.77331	5.86752	5.59002	5.71845	5.95406	5.6163	5.76078	5.9211	5.59007	5.77904	5.88927	5.4277
ENSG00000055070	SZRD1	7.42242	7.54585	7.46556	7.51376	7.53311	7.481	7.51985	7.51808	7.41788	7.56832	7.54747	7.50805	7.53383	7.5466	7.3336	7.47409	7.36606	7.39926	7.51183	7.43933
ENSG00000055130	CUL1	6.44619	6.47752	6.48336	6.51196	6.53789	6.59622	6.49007	6.49384	6.55054	6.51324	6.43046	6.58519	6.5647	6.50648	6.49402	6.44576	6.50029	6.41982	6.53226	6.50121
ENSG00000055147	FAM114A2	4.37354	4.28604	4.53743	4.45828	4.61046	4.5215	4.29301	4.41689	4.49356	4.17016	4.4973	4.52473	4.16236	4.41101	4.63091	4.46857	4.59322	4.56337	4.32756	4.53549
ENSG00000055163	CYFIP2	5.64977	5.37577	5.79585	5.82011	5.88072	5.7907	5.42036	5.93398	5.66344	5.50785	5.6942	5.84331	5.39506	5.85249	5.56489	5.16079	5.70715	5.40513	5.31187	5.67446
ENSG00000055208	TAB2	6.25636	6.57682	6.33786	6.58716	6.1705	6.54516	6.53101	6.60372	6.26035	6.51376	6.39878	6.48141	6.76162	6.59196	6.0606	6.40079	6.33316	6.30824	6.50556	6.44527
ENSG00000055211	GINM1	5.52494	5.41984	5.55287	5.566	5.35312	5.44457	5.30438	5.37532	5.55207	5.44643	5.51878	5.35265	5.47927	5.42166	5.53338	5.5727	5.56397	5.5214	5.52283	5.47358
ENSG00000055332	EIF2AK2	6.04447	5.96683	6.08627	6.08316	6.0068	6.06468	6.18766	6.0893	6.12534	5.96363	6.03843	6.20218	6.44019	6.03154	5.9102	5.99062	6.2087	6.06936	5.96962	6.22763
ENSG00000055483	USP36	6.13584	6.30683	5.94771	5.83005	6.02342	6.34721	6.43106	6.12376	6.06489	6.26721	6.05308	6.39245	6.44989	6.14117	6.10763	6.28211	5.87808	6.17196	6.35748	6.00358
ENSG00000055609	KMT2C	5.50549	5.45573	5.55714	5.73802	5.46731	5.41029	5.6257	5.58955	5.52924	5.58653	5.54494	5.58637	5.67465	5.54077	5.45643	5.58399	5.30945	5.34959	5.44794	5.37702
ENSG00000055813	CCDC85A	5.19695	5.78602	4.55117	5.39287	4.00104	5.31549	5.5869	4.6967	5.06233	5.58849	4.32285	4.87201	5.30563	4.54392	4.81788	5.71773	4.42731	5.33271	5.63567	4.71291
ENSG00000055917	PUM2	6.53099	6.63449	6.60568	6.67881	6.644	6.57641	6.62736	6.63812	6.61058	6.69587	6.56776	6.58334	6.79487	6.72434	6.43346	6.62124	6.54197	6.48428	6.48698	6.46657
ENSG00000055950	MRPL43	5.34516	5.25877	5.22346	5.27202	5.2689	5.29139	5.18865	5.01496	5.21426	5.15358	5.17576	5.23993	4.98869	4.92677	5.38569	5.2087	5.3955	5.1569	5.37333	5.24255
ENSG00000056050	HPF1	4.07683	3.75048	4.3058	4.19372	4.41531	4.05609	3.88001	4.25359	4.25467	3.75388	4.32285	4.10813	3.87883	4.33049	4.355	4.28494	4.39382	4.30024	3.96487	4.24451
ENSG00000056097	ZFR	7.1894	7.32166	7.32367	7.42027	7.17126	7.19467	7.23374	7.22105	7.24806	7.32907	7.3465	7.16791	7.33598	7.2579	7.34615	7.33633	7.24453	7.2953	7.32368	7.27503
ENSG00000056277	ZNF280C	2.47165	2.13233	2.65025	2.36665	2.44433	2.14741	2.35804	2.43819	2.51603	2.36531	2.55214	2.0996	2.29679	2.44863	2.48271	2.27062	2.32497	2.61527	2.55378	2.36206
ENSG00000056558	TRAF1	1.94537	1.52947	1.25633	1.24318	1.48215	3.87983	3.18424	3.51017	1.99056	1.39774	1.35939	3.83456	3.63476	3.35144	1.74417	1.72287	1.47992	2.32226	2.12533	2.31701
ENSG00000056586	RC3H2	6.70145	6.69371	6.69193	6.72254	6.72789	6.64315	6.69413	6.73336	6.73589	6.75646	6.62691	6.59347	6.81138	6.84076	6.48112	6.67013	6.66899	6.55146	6.68638	6.67507
ENSG00000056736	IL17RB	1.47117	1.23125	1.32192	1.24318	1.09179	1.23409	1.10186	1.4203	1.32227	1.37973	1.59126	1.21444	1.18772	1.34471	1.39572	0.962832	1.29276	1.31145	1.27164	1.2765
ENSG00000056972	TRAF3IP2	4.93511	4.99447	5.18432	5.12289	5.20881	4.74912	4.88396	4.75974	4.94966	4.96255	5.08835	4.71387	4.91676	4.76938	5.15551	4.94337	5.20111	4.8745	4.96368	5.09424
ENSG00000057019	DCBLD2	9.09834	9.6844	8.68863	9.33598	8.47105	9.3277	9.80204	9.08828	9.17033	9.66075	8.68184	9.27615	9.81313	9.04402	8.76049	9.50524	8.30117	9.10992	9.6036	8.60911
ENSG00000057252	SOAT1	6.00086	6.72182	5.66691	6.1561	5.65756	6.19834	6.8324	5.9347	6.05308	6.77597	5.68482	6.15446	6.94986	5.87947	6.10241	6.80093	5.76641	6.28375	6.76561	5.69573
ENSG00000057294	PKP2	3.29062	4.36364	2.19639	4.00102	1.95228	3.22926	4.00593	2.33738	3.35358	4.45676	2.15026	3.31273	3.90471	2.29679	2.95858	3.64439	1.74185	2.98828	3.95028	1.76657
ENSG00000057608	GDI2	8.34898	8.41495	8.39362	8.46847	8.44524	8.41849	8.43562	8.43019	8.37624	8.49757	8.32279	8.39644	8.51226	8.46327	8.3051	8.43161	8.35	8.34339	8.41155	8.32173
ENSG00000057657	PRDM1	1.79329	1.19397	1.67556	1.3258	1.97271	2.09268	0.888735	2.1716	1.99056	1.10059	1.63087	2.51059	0.92994	2.06206	1.44049	0.732501	1.84456	1.87477	0.98137	1.95479
ENSG00000057663	ATG5	5.06533	5.00527	5.04681	5.19059	5.2045	5.21145	5.18995	5.21052	4.97241	5.10506	4.97748	5.1517	5.32397	5.2401	5.10425	5.13268	5.17301	5.23391	5.06333	5.1684
ENSG00000057704	TMCC3	4.87954	3.96488	4.60979	4.06013	4.83628	5.15781	4.28334	4.88408	4.82189	3.90007	4.55163	5.10997	4.32067	5.12148	4.95664	4.16747	4.76838	4.96353	4.22944	4.89253
ENSG00000057757	PITHD1	5.24611	5.28339	4.976	5.1252	4.73528	5.10486	5.2333	4.81077	5.06468	5.10369	4.67045	4.77825	5.16283	4.75745	5.13409	5.30211	5.04943	5.13151	5.27838	4.85047
ENSG00000057935	MTA3	5.53816	5.74874	5.75116	5.9025	5.6544	5.59687	5.49245	5.52512	5.63995	5.66393	5.82447	5.54616	5.55475	5.59731	5.68915	5.50943	5.77538	5.52976	5.64838	5.58893
ENSG00000058056	USP13	3.18455	2.71601	2.81306	2.95463	3.17032	2.82151	2.88492	3.08714	3.07868	2.95154	2.61933	2.94386	2.75503	2.95169	3.27931	3.10317	2.86661	3.05669	2.97302	2.95694
ENSG00000058063	ATP11B	6.44747	6.94652	6.36583	6.84068	6.27393	6.33959	6.80054	6.32585	6.5497	7.05246	6.33475	6.31109	6.86244	6.33936	6.13513	6.75902	6.16471	6.37158	6.73146	6.18877
ENSG00000058085	LAMC2	3.34633	3.89689	2.18762	2.64927	2.2149	4.32421	4.67049	3.24389	3.33029	4.00663	2.13197	4.43131	4.81809	3.0611	3.46414	3.92405	2.12522	3.82669	4.38076	2.65779
ENSG00000058091	CDK14	4.76563	5.29664	4.62286	4.88206	4.58248	4.81653	5.11694	4.92084	4.69846	5.4125	4.68149	4.68488	5.17351	4.71931	4.38012	5.20533	4.53682	4.56878	5.1244	4.51768
ENSG00000058262	SEC61A1	9.54656	9.72428	9.61035	9.65064	9.63678	9.59608	9.68952	9.52344	9.57001	9.72581	9.66868	9.60017	9.73194	9.59111	9.61527	9.69871	9.614	9.62082	9.77383	9.58748
ENSG00000058272	PPP1R12A	6.17638	6.06561	6.2895	6.32126	6.23746	6.16557	6.07092	6.22129	6.27262	6.20398	6.33625	6.1426	6.13109	6.26789	6.1995	6.08104	6.23435	6.11696	6.0145	6.06617
ENSG00000058453	CROCC	4.95137	4.55592	4.93204	4.59614	4.99451	4.88577	4.64238	4.93815	4.93043	4.48653	4.90663	5.088	4.47025	4.80293	4.98085	4.52373	4.91131	4.88467	4.54904	4.97315
ENSG00000058600	POLR3E	5.54888	5.81163	5.70043	5.52113	5.62405	5.56304	5.69392	5.52416	5.56211	5.78523	5.70119	5.5836	5.71689	5.44416	5.66262	5.72795	5.56585	5.53253	5.7301	5.58133
ENSG00000058668	ATP2B4	7.36558	6.98591	7.12296	6.95735	7.36893	7.45764	7.11605	7.25772	7.46074	7.05317	7.13837	7.55945	7.07449	7.40441	7.32963	7.02232	7.20254	7.33609	7.06182	7.2765
ENSG00000058729	RIOK2	4.37085	4.4669	4.57658	4.59947	4.50745	4.40729	4.45258	4.43733	4.35425	4.45676	4.53781	4.49164	4.528	4.55184	4.57176	4.56463	4.33108	4.54883	4.56254	4.37112
ENSG00000058799	YIPF1	3.94949	3.82249	3.81875	3.96023	3.94269	4.15289	3.72069	3.98307	4.07716	3.82217	3.95524	4.11326	3.8736	4.01268	4.11829	4.05464	4.17967	4.12263	3.92363	4.07898
ENSG00000058804	NDC1	5.14448	5.15951	4.95677	5.1252	4.91493	4.65404	5.10051	4.52589	5.0764	5.24846	4.90528	4.52088	5.12591	4.56949	4.98337	5.14797	4.87991	4.89045	5.01507	4.55696
ENSG00000059122	FLYWCH1	6.56603	6.58179	6.45988	6.47352	6.4988	6.51997	6.61921	6.54465	6.46357	6.57935	6.52941	6.55158	6.58525	6.55257	6.63833	6.58841	6.58479	6.62001	6.58706	6.72248
ENSG00000059145	UNKL	4.27073	4.68918	4.38274	4.39272	4.3426	4.42954	4.8084	4.45748	4.25054	4.79255	4.35278	4.3619	4.70041	4.43688	4.47822	5.0157	4.71685	4.66967	4.82978	4.71638
ENSG00000059377	TBXAS1	1.74436	1.54436	1.51657	1.65465	1.49633	1.40555	1.14524	1.2272	1.52735	1.48459	1.3276	1.42708	1.47704	1.32637	1.90191	1.80829	2.00839	1.87477	1.77405	1.80623
ENSG00000059378	PARP12	5.47207	5.25877	5.5357	5.38519	5.73808	5.69566	5.48297	5.68324	5.4807	5.1456	5.4586	5.65128	5.50741	5.67092	5.06666	5.11961	5.27423	5.30486	5.21387	5.52301
ENSG00000059573	ALDH18A1	7.30535	7.08312	7.51416	7.47356	7.53848	7.19337	7.02357	7.26717	7.2671	7.14469	7.50546	7.18415	6.96192	7.26243	7.36394	7.08081	7.51219	7.23555	7.12296	7.39531
ENSG00000059588	TARBP1	4.27648	3.95377	4.3904	4.15357	4.26811	4.25362	3.95809	4.39615	4.21918	3.85514	4.28611	4.22882	4.01335	4.25008	4.20303	4.09161	4.29072	4.3988	4.16771	4.47115
ENSG00000059691	GATB	3.96024	3.83163	4.00499	4.08881	4.10418	3.97368	4.03793	3.935	3.98819	4.0754	3.95784	4.10556	3.88924	3.86487	4.23303	3.92405	4.18702	3.95905	4.06308	4.03236
ENSG00000059728	MXD1	4.54764	5.13143	4.54431	4.68958	4.22618	4.45797	5.01249	4.43936	4.47421	5.06897	4.64971	4.59608	5.16711	4.44753	4.59009	4.91752	4.67041	4.7127	5.12959	4.42306
ENSG00000059758	CDK17	7.49879	7.30263	7.54173	7.48394	7.33555	7.64831	7.35559	7.70185	7.43208	7.21908	7.38514	7.41584	7.36539	7.6708	7.28864	7.32834	7.56061	7.6975	7.32028	7.66238
ENSG00000059769	DNAJC25	3.38941	3.55112	3.4954	3.77563	3.54927	3.43685	3.60895	3.53314	3.70701	3.44291	3.48612	3.33046	3.62545	3.42653	3.57874	3.61082	3.73437	3.58801	3.75923	3.49892
ENSG00000059804	SLC2A3	5.09816	5.05421	5.3169	5.25631	5.26269	4.99127	5.13722	5.09176	5.13694	5.01602	5.33713	5.03763	5.07554	5.12413	5.15103	5.15963	5.37955	5.20985	5.13992	5.07678
ENSG00000060069	CTDP1	5.434	5.4158	5.40655	5.40147	5.46461	5.64901	5.27905	5.50201	5.39817	5.31514	5.42801	5.565	5.32205	5.54672	5.35483	5.37791	5.42066	5.42019	5.44274	5.51705
ENSG00000060138	YBX3	8.11457	8.16513	7.97568	8.05627	8.03626	8.37801	8.10674	8.11436	8.11644	7.90446	7.87564	8.09629	7.94463	8.0429	7.83838	8.01916	7.87292	8.08752	7.93234	8.042
ENSG00000060140	STYK1	3.96381	3.5062	3.84409	3.49773	3.94786	3.55087	3.632	3.81516	3.77184	3.56352	3.71531	3.691	3.55857	3.46476	4.02582	3.91857	3.86839	3.74294	3.81828	3.65911
ENSG00000060237	WNK1	7.64953	7.78089	7.68552	7.81556	7.56247	7.56104	7.74732	7.53453	7.74699	7.76656	7.66064	7.63272	7.76982	7.61075	7.71187	7.89095	7.7007	7.7311	7.76898	7.65606
ENSG00000060339	CCAR1	6.9109	6.91321	7.07235	7.06559	7.01782	6.92938	6.88092	6.89579	7.01169	6.96227	7.01468	6.89502	7.00592	6.93945	6.79955	6.75748	6.96172	6.72237	6.87319	6.80596
ENSG00000060491	OGFR	6.53399	6.54339	6.4954	6.43496	6.50276	6.71286	6.54727	6.66307	6.54212	6.53324	6.64918	6.75724	6.65856	6.60533	6.62466	6.56756	6.52563	6.71546	6.57474	6.75536
ENSG00000060642	PIGV	3.17227	3.39969	3.25633	3.36728	3.20095	3.17761	3.19975	3.05576	3.32244	3.40333	3.15133	3.18702	3.36712	2.98715	3.47853	3.38319	3.47495	3.23075	3.49137	3.31869
ENSG00000060656	PTPRU	3.02297	2.20909	2.02974	2.23603	2.48757	3.12948	2.3207	2.41364	2.83568	2.37443	2.32143	3.21114	2.25717	2.55483	3.29158	2.55108	2.39434	3.10718	2.32857	2.55289
ENSG00000060688	SNRNP40	5.49813	5.30431	5.4374	5.50438	5.52118	5.45437	5.33045	5.36788	5.42132	5.41582	5.32611	5.29626	5.35433	5.28353	5.45097	5.4404	5.36018	5.34117	5.28188	5.24134
ENSG00000060749	QSER1	5.59906	5.6377	5.45577	5.57616	5.49582	5.46626	5.79099	5.6122	5.5571	5.73474	5.39866	5.54522	5.90234	5.61536	5.38473	5.7719	5.37312	5.37351	5.621	5.27941
ENSG00000060762	MPC1	3.83729	3.95377	3.92546	3.95764	4.1475	3.97671	3.7385	3.85825	3.88806	3.89374	4.00131	3.80633	3.87883	4.02978	4.16796	4.05464	4.16237	3.98359	4.01341	4.08706
ENSG00000060971	ACAA1	4.90016	4.93073	4.95289	4.93434	4.44302	4.98226	4.77428	4.79343	4.80931	4.40871	4.69245	4.38964	4.3245	4.67289	4.62446	4.79133	5.00715	4.8962	4.85976	4.91689
ENSG00000060982	BCAT1	7.99785	7.95344	8.0989	8.19584	8.31817	8.03905	7.97058	8.27772	8.04238	8.09835	8.0731	8.07295	8.05836	8.3281	7.85949	8.015	8.03322	7.88698	7.88497	7.99915
ENSG00000061273	HDAC7	7.83406	7.79943	7.9661	7.73471	8.0722	7.85296	7.81456	8.01366	7.8851	7.80988	7.98286	7.94467	7.76718	8.00934	7.66763	7.70858	7.90725	7.74472	7.75603	7.98463
ENSG00000061656	SPAG4	2.94571	2.77401	2.73696	2.42028	2.97149	2.71683	2.90398	2.67005	2.76216	2.66958	3.05269	2.65123	2.33536	2.89683	2.8849	2.55814	2.89081	2.60827	2.53825	2.76902
ENSG00000061676	NCKAP1	7.97395	8.15091	8.02667	8.17245	7.89321	8.0925	8.16782	8.11135	7.96997	8.16116	7.99271	7.94934	8.27199	8.14141	7.88249	8.28234	8.08741	8.14348	8.20579	8.08126
ENSG00000061794	MRPS35	5.41458	5.37993	5.3497	5.50969	5.31962	5.49609	5.43025	5.41709	5.30964	5.47958	5.43735	5.30301	5.56696	5.45791	5.47359	5.58399	5.49853	5.51861	5.48486	5.37592
ENSG00000061918	GUCY1B1	2.76942	2.07195	2.4954	2.4574	2.55008	2.5723	2.0281	2.46233	2.63486	2.17995	2.67092	2.22809	2.02208	2.5705	2.76679	2.27062	2.91462	2.62223	2.13569	2.80209
ENSG00000061936	SFSWAP	5.65419	5.54542	5.79224	5.66453	5.87666	5.71662	5.54703	5.7279	5.74863	5.61953	5.88443	5.73352	5.47582	5.74355	5.69147	5.62409	5.72578	5.59225	5.50796	5.74588
ENSG00000061938	TNK2	5.78698	5.68969	5.83218	5.566	5.82141	5.94078	5.54703	5.87376	5.81306	5.38115	5.88988	5.96391	5.38499	5.97894	6.00702	5.64828	5.85289	6.03195	5.55115	6.09248
ENSG00000061987	MON2	5.889	5.89241	5.99811	6.1623	5.9774	5.87582	5.98027	5.99248	5.98759	6.03227	6.03289	5.93596	6.06091	5.99282	5.90221	5.90803	6.01101	5.84598	6.0004	5.8696
ENSG00000062194	GPBP1	5.53456	5.59006	5.73244	5.71368	5.72836	5.66034	5.61127	5.72208	5.5596	5.53761	5.75073	5.61919	5.72272	5.71035	5.51168	5.63247	5.78429	5.53898	5.57037	5.61615
ENSG00000062282	DGAT2	1.79329	2.54887	1.57154	2.07339	1.86754	1.91481	2.36723	1.68932	1.88794	1.88019	1.45076	2.03621	2.21643	1.88543	1.75603	1.78439	1.72848	2.14025	2.07241	1.81921
ENSG00000062370	ZNF112	2.85642	2.77401	2.97472	3.06457	3.01647	3.03395	2.9228	3.03445	2.79656	2.80399	2.95723	2.99477	2.90101	3.08856	2.86861	2.91244	2.81062	3.0771	2.92009	2.98025
ENSG00000062485	CS	7.41528	7.51618	7.27999	7.40325	7.33826	7.46923	7.6441	7.50312	7.37062	7.64314	7.21095	7.48103	7.66528	7.4199	7.31292	7.48733	7.28276	7.38552	7.60305	7.3108
ENSG00000062598	ELMO2	4.74089	4.69919	4.72033	4.74467	4.86115	4.94103	4.76735	4.66238	4.83574	4.77025	4.70951	4.97562	4.77244	4.71755	4.84727	4.68566	4.83539	4.6305	4.8089	4.75066
ENSG00000062650	WAPL	6.22772	6.18385	6.19912	6.2606	6.11759	6.19834	6.24111	6.22951	6.26547	6.19564	6.17867	6.13757	6.32609	6.27628	6.11858	6.31427	6.28431	6.2369	6.21703	6.18877
ENSG00000062716	VMP1	8.65892	8.61917	8.7724	8.59951	8.79129	8.78842	8.66956	8.85957	8.72533	8.62192	8.75294	8.79835	8.72518	8.81822	8.53001	8.4131	8.68484	8.59212	8.61156	8.69964
ENSG00000062725	APPBP2	5.97104	6.26362	6.19146	6.27419	6.07806	5.97523	6.27507	6.09639	6.0643	6.3023	6.19693	5.93088	6.26147	6.162	5.94363	6.22001	6.20749	5.97734	6.25017	6.07837
ENSG00000062822	POLD1	6.01555	6.00703	5.74595	5.62347	5.80655	5.5139	5.73708	5.4212	5.86531	6.00755	5.83087	5.47324	5.62726	5.32337	6.089	5.94622	5.84439	5.81897	5.77053	5.56119
ENSG00000063046	EIF4B	7.90512	7.83336	8.09436	8.08827	8.27833	8.00277	7.88861	8.14374	7.97623	7.88224	8.15731	8.06188	7.92643	8.1953	7.71889	7.66303	8.00509	7.65592	7.68532	7.99128
ENSG00000063127	SLC6A16	1.30113	1.60243	1.88535	1.7049	2.08017	1.76885	1.89469	2.1016	1.85568	1.37973	1.99701	1.62679	1.83019	2.00555	1.34951	1.36843	1.71499	1.08831	1.38014	1.53439
ENSG00000063169	BICRA	5.05367	4.93356	5.15199	4.8531	4.87343	4.82495	4.82517	5.1659	4.90569	4.56435	5.03767	4.73565	4.62769	4.94342	4.73343	4.81216	5.06547	4.81346	4.72908	5.14925
ENSG00000063176	SPHK2	4.66623	4.42326	4.88941	4.74167	4.71874	4.25112	4.10261	4.44138	4.54168	4.27134	4.96591	4.30027	4.07162	4.51588	4.69082	4.34334	4.92309	4.61663	4.3025	4.83137
ENSG00000063177	RPL18	8.81654	8.71811	8.95588	8.93544	9.09994	8.91625	8.74803	8.94065	8.8226	8.81799	8.93324	8.9173	8.78657	9.01067	8.80272	8.7783	8.88658	8.79499	8.68446	8.93335
ENSG00000063180	CA11	3.42089	3.01756	3.46306	3.40577	3.25616	3.06271	2.91655	2.97975	3.44677	2.98767	3.64933	3.25357	2.84865	3.32397	3.55178	3.19212	3.65179	3.22161	3.04621	3.44968
ENSG00000063241	ISOC2	5.60479	5.47334	5.52877	5.55491	5.6787	5.50555	5.40594	5.52512	5.51296	5.56776	5.64265	5.53187	5.2762	5.58097	5.44366	5.40362	5.47571	5.41719	5.33115	5.47768
ENSG00000063244	U2AF2	8.21302	8.26655	8.36352	8.21031	8.23895	8.1069	8.17862	8.16855	8.16291	8.31868	8.40637	8.13131	8.13783	8.17367	8.21415	8.35143	8.33008	8.23403	8.27842	8.23659
ENSG00000063245	EPN1	7.44014	7.49262	7.38345	7.36762	7.39542	7.37577	7.40689	7.44273	7.27728	7.41506	7.51674	7.28105	7.23429	7.32755	7.40429	7.65606	7.43069	7.48744	7.51183	7.60356
ENSG00000063322	MED29	5.2894	5.30868	5.36242	5.38326	5.34433	5.32858	5.24954	5.31584	5.33521	5.25835	5.2987	5.3559	5.3066	5.27399	5.49586	5.4404	5.35909	5.43014	5.43017	5.43087
ENSG00000063438	AHRR	1.10833	1.23125	1.11547	0.877402	0.709006	1.23409	1.14524	1.0474	1.00683	1.14393	0.764687	1.42708	1.22105	1.21116	1.09325	1.06553	1.27448	0.848179	1.39746	0.73451
ENSG00000063587	ZNF275	4.65303	5.06715	4.90421	4.90105	4.83489	4.67654	4.90146	4.89299	4.88052	4.9701	4.89312	4.83213	5.05258	4.87251	4.77773	4.98327	4.72528	4.79971	4.96948	4.87554
ENSG00000063601	MTMR1	4.95137	5.25764	4.96064	5.05307	5.01559	5.06419	5.30915	5.03656	4.97866	5.33981	4.99656	5.10997	5.3859	4.95241	5.03051	5.2605	4.85398	5.16884	5.41431	4.93041
ENSG00000063660	GPC1	5.45189	5.45573	4.84129	5.22974	5.09111	5.51806	5.51329	5.07229	5.38787	5.4025	4.91468	5.42765	5.52503	4.90686	5.59326	6.0062	5.23695	5.55089	5.77053	5.44036
ENSG00000063761	ADCK1	2.56854	2.41755	2.70043	2.63638	2.52954	2.68758	2.22287	2.38025	2.68469	2.27072	2.73896	2.54136	2.10477	2.5149	2.87406	2.4254	2.72569	2.69006	2.44972	2.48934
ENSG00000063854	HAGH	5.76056	5.92691	5.8559	5.90787	5.69493	5.83972	5.82806	5.88199	5.76971	5.82738	5.90005	5.69127	5.82586	5.80029	5.78775	5.88925	6.00548	5.86665	5.87621	6.07364
ENSG00000063978	RNF4	6.41004	6.27315	6.22614	6.24848	6.37572	6.47788	6.44034	6.33296	6.31674	6.35685	6.21822	6.5191	6.33991	6.33993	6.42606	6.34011	6.34634	6.33603	6.40641	6.35845
ENSG00000064012	CASP8	2.25584	1.874	1.86349	1.83471	1.91053	2.08148	1.69025	1.66179	1.86651	1.56651	1.92448	2.13028	1.74108	2.13762	2.12861	1.36843	1.79412	2.12072	1.864	1.73951
ENSG00000064042	LIMCH1	3.51142	2.22766	2.93335	2.78978	2.98161	2.70957	1.99292	2.36325	3.40651	2.26091	2.71459	2.9323	1.97401	2.44012	3.2875	2.44076	3.19777	2.56558	1.66389	2.65779
ENSG00000064102	INTS13	5.32866	5.44287	5.24792	5.5088	5.31263	5.35439	5.53893	5.1926	5.35555	5.6099	5.1979	5.30413	5.56858	5.18774	5.30727	5.46879	5.26153	5.31133	5.46241	5.01465
ENSG00000064115	TM7SF3	5.81292	5.54912	5.56985	5.7664	5.47001	5.7039	5.37325	5.42632	5.68042	5.44859	5.31196	5.44504	5.24717	5.20164	5.79135	5.64828	5.72072	5.80298	5.66456	5.58323
ENSG00000064225	ST3GAL6	4.70084	4.75786	4.83569	4.74167	4.86115	4.94567	4.84832	5.17201	4.74618	4.66819	4.67045	4.98264	4.91294	5.15823	4.45477	4.6985	4.60972	4.74814	4.59104	4.79733
ENSG00000064309	CDON	2.52091	2.40944	2.37696	2.26144	2.33022	2.49843	2.37636	1.91598	2.27708	2.24109	2.03688	2.29281	2.21643	2.37024	2.73719	2.4254	2.56199	2.27886	2.34651	2.08948
ENSG00000064313	TAF2	5.65309	5.72361	5.76818	5.85669	5.73958	5.61251	5.74679	5.8265	5.72352	5.80898	5.80079	5.62279	5.78813	5.82663	5.7333	5.81823	5.83663	5.73797	5.84578	5.73222
ENSG00000064393	HIPK2	6.32869	6.15867	6.75821	6.5631	6.64758	6.06326	6.14289	6.40374	6.34945	6.1298	6.73613	6.24545	6.22856	6.43767	6.43623	6.23826	6.74731	6.34552	6.20479	6.70947
ENSG00000064419	TNPO3	6.59219	6.58539	6.60403	6.61699	6.58094	6.61041	6.52999	6.58047	6.53407	6.65994	6.54892	6.70681	6.64365	6.5804	6.56861	6.58496	6.56189	6.56055	6.53226	6.52716
ENSG00000064490	RFXANK	5.28513	5.06715	5.34872	5.18064	5.49229	5.4391	5.12102	5.35934	5.26734	5.08017	5.47592	5.43073	5.08462	5.46107	5.48788	5.18722	5.40288	5.47985	5.19542	5.51206
ENSG00000064545	TMEM161A	4.49684	4.18038	4.40182	4.34003	4.72478	4.54207	4.26625	4.421	4.4329	4.37728	4.67519	4.48769	4.20464	4.36907	4.74686	4.4248	4.66516	4.55248	4.42154	4.58384
ENSG00000064547	LPAR2	2.57788	1.99816	2.53051	2.08292	2.60346	2.41166	2.33949	2.64917	2.37138	1.99114	2.36123	2.5565	1.98375	2.55483	2.09166	2.07769	2.24273	2.45295	1.80033	2.36206
ENSG00000064601	CTSA	7.84981	7.7619	7.75153	7.82606	7.8144	7.78662	7.70719	7.72822	7.81516	7.75874	7.94161	7.93058	7.60776	7.70492	7.90463	7.68053	7.87197	7.83137	7.81138	7.91963
ENSG00000064607	SUGP2	7.21657	7.08821	7.20863	6.80801	7.06556	7.11796	7.08298	7.07932	7.24001	7.16751	7.24619	7.31205	7.16104	7.0417	7.12996	7.05452	6.9956	7.13601	7.05365	7.11449
ENSG00000064651	SLC12A2	6.76723	6.69204	7.18899	7.06258	6.97131	7.73126	6.8452	8.05293	6.99851	6.46546	7.39979	7.73046	7.05383	8.23409	6.70752	6.26979	7.17816	7.29285	6.47275	7.84919
ENSG00000064652	SNX24	2.90176	3.50999	2.85797	3.1304	2.52263	3.04552	3.34167	2.69063	2.97736	3.69318	2.72683	2.96103	3.38928	2.85266	3.05292	3.35913	2.86661	2.96109	3.38688	2.74881
ENSG00000064666	CNN2	8.22012	8.1804	7.87378	7.83737	8.00297	8.13662	8.11204	7.91015	8.17017	8.30308	7.8472	8.26694	7.98309	7.86077	8.16857	7.97976	7.84937	8.02306	8.016	7.78696
ENSG00000064687	ABCA7	4.32166	3.60182	4.56478	4.09117	4.43752	3.86684	3.70989	3.73156	4.38472	3.70769	4.69245	3.94511	3.34082	4.16492	4.4907	3.68367	4.84471	4.17564	3.75923	4.6489
ENSG00000064692	SNCAIP	4.38422	3.87938	5.11662	4.25614	4.73378	4.09837	3.23028	4.36448	4.55848	3.70769	5.47502	4.27074	3.11119	4.68013	4.08578	2.8273	5.01129	3.89726	2.96143	4.76751
ENSG00000064703	DDX20	5.30916	5.48013	5.32192	5.25526	5.18821	5.27182	5.31747	5.25726	5.32445	5.42683	5.31298	5.2317	5.46803	5.2401	5.27673	5.32713	5.34274	5.338	5.36565	5.22802
ENSG00000064726	BTBD1	6.57655	6.70907	6.58871	6.8571	6.32249	6.64029	6.63546	6.70919	6.58128	6.53273	6.4792	6.36476	6.61925	6.62656	6.43023	6.74825	6.61553	6.71953	6.70258	6.62049
ENSG00000064763	FAR2	5.9737	5.28892	6.16992	5.73424	6.29892	6.09632	5.44008	6.29538	5.93388	5.27794	6.16243	6.06399	5.48956	6.39046	5.8423	5.27128	6.10324	5.86445	5.35904	6.11371
ENSG00000064932	SBNO2	7.33216	7.43686	7.33141	7.14054	7.2329	7.72183	7.64929	7.71949	7.27652	7.39978	7.28705	7.7124	7.65731	7.63167	7.25665	7.36329	7.28362	7.46026	7.54183	7.65741
ENSG00000064933	PMS1	4.39747	4.17321	4.51306	4.34993	4.52658	4.26356	4.03216	4.35377	4.59151	4.1832	4.5256	4.29125	4.22942	4.28848	4.59175	4.18582	4.5272	4.45836	4.21242	4.26837
ENSG00000064961	HMG20B	6.04278	5.81317	5.99936	5.99881	6.07452	6.05183	5.84624	5.9688	6.00853	5.91598	6.05126	5.98924	5.75081	5.96197	5.9102	5.78324	5.95901	5.78525	5.68233	5.97414
ENSG00000064989	CALCRL	6.83405	6.24949	7.27612	7.1126	7.3612	6.76629	6.27262	7.25051	7.01717	6.36202	7.25677	6.67334	6.44151	7.39151	6.88336	6.63508	7.50632	7.00765	6.34972	7.36216
ENSG00000064995	TAF11	4.86816	4.90789	5.1621	5.02985	5.12116	4.99276	4.96183	5.18899	4.92396	4.72993	5.20667	4.96147	4.92184	5.10678	4.9281	4.8356	5.00438	4.93725	4.85976	5.00616
ENSG00000064999	ANKS1A	5.54888	5.45277	5.66848	5.46846	5.74107	5.26935	5.3281	5.51938	5.44501	5.38905	5.64748	5.32086	5.24514	5.48503	5.51953	5.31676	5.64891	5.41919	5.42701	5.68514
ENSG00000065000	AP3D1	8.26382	8.34518	8.21701	8.18702	8.26182	8.30647	8.35566	8.16855	8.23836	8.39858	8.17835	8.36009	8.31737	8.17655	8.22031	8.28859	8.185	8.18183	8.3776	8.18252
ENSG00000065029	ZNF76	4.88331	4.58682	4.85659	4.71586	4.95013	4.72413	4.44175	4.8661	4.87114	4.58612	4.92666	4.81492	4.59469	4.80624	4.93072	4.51286	4.80546	4.73696	4.6857	4.87709
ENSG00000065054	SLC9A3R2	7.22774	7.80214	7.40395	7.45464	7.3914	7.06776	7.58454	7.17767	7.11014	7.69847	7.51784	7.1001	7.54744	7.20587	7.28327	7.64075	7.44634	7.27391	7.76981	7.52155
ENSG00000065057	NTHL1	4.15067	4.09193	4.05888	4.07931	3.91128	3.7829	3.74203	3.78038	4.00544	3.96192	4.07017	3.89537	3.98695	3.89006	4.26865	4.06211	3.86534	4.24042	3.93849	4.05449
ENSG00000065060	UHRF1BP1	4.01284	3.98138	4.33984	4.22849	4.23467	4.19507	4.12445	4.16321	4.1477	4.04714	4.29024	3.98483	4.27775	4.25251	4.08812	3.90755	4.10663	4.09787	3.97355	4.14233
ENSG00000065135	GNAI3	6.98912	6.91106	6.85278	6.96511	7.03371	7.09238	7.12183	6.94765	6.98894	7.11505	6.70244	7.12094	7.22739	6.97668	6.85814	7.08265	6.89448	6.87806	7.06555	6.85366
ENSG00000065150	IPO5	7.75082	8.06591	7.51525	7.6674	7.49919	7.66552	7.9837	7.39729	7.70573	8.13539	7.395	7.61791	8.06124	7.44959	7.64768	8.00599	7.4343	7.58219	7.95609	7.19263
ENSG00000065154	OAT	7.25711	7.48902	7.26235	7.3754	7.32591	7.36715	7.49256	7.38629	7.32274	7.53105	7.22693	7.33336	7.56337	7.36312	7.29957	7.55685	7.34924	7.31504	7.45197	7.31367
ENSG00000065183	WDR3	5.19543	5.01064	5.06009	5.15714	5.10158	5.1724	5.05148	5.06967	5.15694	5.0131	5.01913	5.11126	5.11265	4.99657	5.28494	5.17923	5.08133	5.19125	5.2737	4.92141
ENSG00000065243	PKN2	6.19471	6.12005	6.19857	6.22176	6.24692	6.21829	6.24174	6.30431	6.29083	6.26476	6.17979	6.19009	6.24991	6.38659	6.12373	6.17707	6.2159	6.1021	6.10621	6.21541
ENSG00000065268	WDR18	5.51889	5.37682	5.57238	5.44463	5.56557	5.49609	5.41039	5.56468	5.42499	5.47216	5.59002	5.50188	5.30951	5.56248	5.62674	5.44612	5.62025	5.49415	5.42596	5.63738
ENSG00000065308	TRAM2	9.10955	8.82191	9.00187	9.13063	9.13478	8.90339	8.75844	8.86797	9.12861	8.92871	8.96869	8.96214	8.68766	8.84242	9.01466	8.7085	8.79666	8.97018	8.74151	8.6772
ENSG00000065328	MCM10	3.86426	3.59469	3.01989	3.23244	3.18353	3.12403	3.24531	2.46233	3.74567	3.73275	2.89894	2.79221	3.41831	2.26825	4.02337	3.89645	3.31868	3.64038	3.36944	2.43134
ENSG00000065357	DGKA	5.86535	6.05785	5.8223	5.90317	5.86373	5.92677	6.03317	5.82805	5.96319	5.9292	5.82874	5.98155	5.94162	5.7953	5.9725	6.06502	5.93448	5.94509	6.11932	5.88202
ENSG00000065413	ANKRD44	3.90935	3.83466	3.84129	3.72477	3.75198	3.88949	3.87679	3.78358	3.90129	3.88419	3.65574	4.01529	4.06704	3.84568	4.37051	4.33924	3.87751	4.41493	4.22702	4.17804
ENSG00000065427	KARS1	7.18177	7.18907	7.1287	7.17354	7.17623	7.33509	7.27124	7.13825	7.1492	7.27741	7.04523	7.25808	7.24319	7.11464	7.1576	7.19225	7.04632	7.12809	7.32566	6.95381
ENSG00000065457	ADAT1	4.82958	4.59041	5.00873	4.80351	4.89232	4.81822	4.71074	4.93672	4.94328	4.592	5.00412	4.89453	4.59628	4.80458	5.16888	4.65963	4.95788	5.06537	4.68746	4.94677
ENSG00000065485	PDIA5	6.92515	6.76576	6.94836	6.7309	6.95054	6.89341	6.71946	6.78012	6.87719	6.8685	7.04584	6.99357	6.71193	6.90318	6.94714	6.73312	7.00706	6.92807	6.73699	7.0168
ENSG00000065491	TBC1D22B	4.5285	4.88028	4.80591	4.83065	4.71874	4.84496	4.89512	4.89151	4.66317	4.7737	4.80207	4.91817	5.02217	4.982	4.45295	4.6937	4.80387	4.73375	4.71879	4.86931
ENSG00000065518	NDUFB4	6.18786	6.08802	6.33637	6.40345	6.16607	6.33783	6.13753	6.38808	6.16043	6.05373	6.4173	6.26113	6.13711	6.45307	6.32072	6.25357	6.37826	6.44261	6.14004	6.33548
ENSG00000065526	SPEN	6.78297	6.79757	6.85382	6.8141	6.75505	6.75356	6.89845	6.93728	6.82642	6.79393	6.86975	6.93177	6.93046	6.96524	6.71968	6.76666	6.80298	6.68212	6.78589	6.84734
ENSG00000065534	MYLK	5.68153	5.17274	5.10153	5.48113	5.36669	5.62991	5.2656	5.45166	5.66732	5.38567	5.13271	5.65304	5.13796	5.33029	5.59244	5.17579	4.99603	5.338	5.08487	4.93936
ENSG00000065548	ZC3H15	6.36016	6.4277	6.36096	6.48795	6.42102	6.50328	6.45118	6.42027	6.42056	6.44774	6.25513	6.43403	6.59362	6.45677	6.35816	6.39044	6.38945	6.38596	6.41441	6.29074
ENSG00000065559	MAP2K4	4.63748	4.7769	4.78426	4.91446	4.81098	4.90018	4.81849	4.87362	4.67554	4.64387	4.62049	4.72564	4.77244	4.89446	4.60983	4.70964	4.83227	4.78272	4.81052	4.79241
ENSG00000065600	PACC1	4.63525	4.69253	4.70197	4.75066	4.83768	4.70601	4.8235	4.77588	4.60774	4.79595	4.70333	4.77178	4.78085	4.87409	4.74983	4.7207	4.77327	4.68305	4.84248	4.67592
ENSG00000065609	SNAP91	0.855329	0.830805	1.18762	1.29332	1.18228	0.642216	1.16644	0.740334	0.946835	1.07842	1.21047	0.634844	0.909637	0.948816	0.734253	0.852258	0.921941	0.724246	0.98137	0.678622
ENSG00000065613	SLK	6.55543	6.77328	6.48515	6.69171	6.50889	6.73402	6.82075	6.65174	6.59438	6.67848	6.41588	6.63106	6.88048	6.64101	6.4949	6.72215	6.48547	6.57273	6.77806	6.46553
ENSG00000065615	CYB5R4	4.70084	4.79413	4.94511	4.93302	4.87207	4.80806	4.85323	4.91064	4.79094	4.7823	4.84901	4.80544	4.98019	4.98347	4.79794	4.82832	5.03863	4.8745	4.78114	4.90171
ENSG00000065618	COL17A1	1.51073	1.97637	1.58496	1.64181	1.64376	1.83703	2.06245	1.79447	1.59406	1.73186	1.64384	1.90039	2.02208	1.61025	1.80251	1.65861	1.74185	1.80306	1.94866	1.19916
ENSG00000065621	GSTO2	1.90141	1.85023	2.16992	1.89006	1.86754	1.62198	1.51947	1.68932	1.82268	1.91813	2.36906	1.5978	1.85164	1.51631	1.95432	1.64541	2.14548	1.70154	1.66389	1.85747
ENSG00000065665	SEC61A2	3.52597	3.47156	3.49184	3.45064	3.49027	3.3555	3.5004	3.33822	3.52408	3.37178	3.50756	3.45688	3.51891	3.28177	3.65671	3.6772	3.65179	3.5773	3.53114	3.51097
ENSG00000065675	PRKCQ	0.91551	0.92484	1.3058	1.40394	1.34784	1.25418	1.10186	1.2272	1.08313	0.887638	1.52272	1.17574	0.889045	1.32637	1.53986	0.89751	1.32865	1.12798	1.04868	1.05296
ENSG00000065717	TLE2	5.32727	4.83709	5.38273	4.98987	5.55036	5.17372	4.8084	5.30698	5.28965	4.74936	5.55613	5.32086	4.61521	5.28709	5.29106	4.75798	5.44232	5.1557	4.72051	5.52103
ENSG00000065802	ASB1	4.84514	4.66042	4.79729	4.69425	4.91493	4.98977	4.99184	4.96796	4.87919	4.75286	4.71259	4.99659	4.7906	4.93133	4.93072	4.81511	4.67738	4.91049	4.83137	4.85363
ENSG00000065809	FAM107B	7.25747	7.14274	7.32767	7.28666	7.40085	7.20309	7.32232	7.38576	7.22746	7.23576	7.19342	7.07961	7.32883	7.33014	7.27119	7.46332	7.38482	7.23214	7.30889	7.15409
ENSG00000065833	ME1	6.56309	7.87445	7.07592	7.65467	6.01359	6.4157	7.32144	6.40166	6.65813	7.45486	7.1033	6.12683	7.5423	6.30992	7.04038	7.70778	7.19588	7.72808	7.92097	7.11777
ENSG00000065882	TBC1D1	6.59966	7.07321	6.59742	6.81589	6.54003	6.59178	6.91851	6.59374	6.55012	7.02265	6.55752	6.51571	6.94488	6.56386	6.53028	6.84923	6.57034	6.52013	6.92858	6.63571
ENSG00000065883	CDK13	5.92238	5.97716	6.02851	5.98108	6.0068	6.08164	5.96219	6.26768	5.9594	5.95908	6.06939	6.01207	5.95344	6.17871	5.84854	5.9101	6.05318	5.97258	5.84893	6.11634
ENSG00000065911	MTHFD2	5.31056	5.59543	5.16769	5.13554	5.12459	5.42144	5.54602	5.15236	5.20575	5.63575	4.97235	5.26894	5.67615	5.24621	5.21041	5.54719	5.13425	5.18773	5.56079	5.11807
ENSG00000065923	SLC9A7	4.0094	4.67572	3.96192	4.17155	4.16092	4.12316	4.57459	3.77075	4.29533	4.6514	4.19435	3.99042	4.48061	3.91482	4.22239	4.56288	4.12205	4.10783	4.60601	4.10837
ENSG00000065970	FOXJ2	4.70937	4.78319	4.9516	4.65485	4.84462	4.6987	4.78631	4.72857	4.80509	4.84602	4.80496	4.77016	4.86102	4.81613	4.81505	4.75338	4.93478	4.85542	4.78114	4.76751
ENSG00000065978	YBX1	10.099	10.1863	10.0418	10.2408	9.9851	10.1801	9.99793	9.96466	10.0235	9.96628	9.9685	9.93689	9.86112	9.8721	10.0466	10.0856	10.1163	10.1304	10.0137	10.1671
ENSG00000065989	PDE4A	3.83729	4.43129	4.17658	4.08881	4.08084	3.91495	4.36357	4.22566	3.82558	4.24421	4.07496	3.83766	4.30715	4.06891	4.07398	4.34742	4.18212	4.05478	4.47145	4.25649
ENSG00000066027	PPP2R5A	4.99212	4.54486	5.10153	4.96946	4.73079	4.78581	4.42864	5.03388	4.88586	4.02413	4.85878	4.38964	4.12762	4.94342	4.54979	4.62809	5.05613	4.9649	4.35219	5.01606
ENSG00000066044	ELAVL1	6.58062	6.66206	6.58787	6.53949	6.55619	6.66676	6.51612	6.53993	6.5539	6.63452	6.5635	6.55958	6.47601	6.53621	6.45726	6.60768	6.54769	6.50137	6.56902	6.51374
ENSG00000066056	TIE1	9.98316	9.63532	10.2727	9.89721	10.3268	9.95064	9.63874	10.1432	9.97193	9.64003	10.3732	9.99657	9.66728	10.2143	9.84297	9.55794	10.1468	9.82383	9.61712	10.2218
ENSG00000066084	DIP2B	6.60195	6.79679	6.61306	6.69327	6.58302	6.56791	6.74788	6.58552	6.66435	6.8608	6.56008	6.62927	6.85914	6.56826	6.59319	6.77198	6.57455	6.633	6.75558	6.59194
ENSG00000066117	SMARCD1	6.4481	6.27427	6.50293	6.48795	6.53531	6.4257	6.29084	6.591	6.36529	6.32012	6.49001	6.39403	6.30876	6.56728	6.32371	6.17936	6.48646	6.22837	6.16363	6.4676
ENSG00000066135	KDM4A	4.64861	4.73857	4.76818	4.78611	4.77362	4.77194	4.64238	4.75812	4.71504	4.78059	4.8236	4.77987	4.58192	4.63242	4.60328	4.48348	4.82601	4.50242	4.59667	4.65254
ENSG00000066136	NFYC	4.41582	4.32751	4.53051	4.36759	4.58082	4.26108	4.29301	4.43123	4.34847	4.25413	4.55163	4.32259	4.25781	4.33049	4.44198	4.11814	4.57467	4.12017	4.32981	4.4629
ENSG00000066230	SLC9A3	1.97395	1.57369	1.99999	1.66738	1.64376	1.66763	1.94464	1.5759	2.10477	1.6739	2.36906	1.9471	1.5834	1.71264	1.91255	1.88892	2.10467	1.86306	1.8764	2.1626
ENSG00000066279	ASPM	5.61162	5.599	5.29767	5.36969	5.38396	4.84496	5.43572	4.63256	5.57124	5.88758	5.1107	4.81019	5.39962	4.25736	4.76017	5.60716	5.00715	4.28716	5.06062	4.06815
ENSG00000066322	ELOVL1	7.4954	7.64416	7.46828	7.5809	7.58026	7.52274	7.61619	7.48262	7.42752	7.60875	7.4583	7.51557	7.64047	7.52841	7.56162	7.58176	7.54019	7.52182	7.66424	7.52155
ENSG00000066379	POLR1H	1.95973	1.89738	1.98994	1.93286	2.13558	2.14741	1.94464	1.8565	1.97061	1.95509	1.92448	2.19944	1.91412	1.75439	2.28411	2.07769	1.99729	2.0294	1.82613	1.81921
ENSG00000066422	ZBTB11	4.94236	5.1498	5.09334	5.20594	4.91756	5.00318	5.1399	5.12868	5.03738	5.18504	5.11769	4.87654	5.33923	5.08376	5.11695	5.27878	5.09832	5.26649	5.25482	5.06456
ENSG00000066427	ATXN3	3.73663	3.28024	3.70043	3.78734	3.9401	3.68641	3.54562	3.8214	3.80882	3.45587	3.84448	3.75475	3.54876	3.85531	3.71254	3.39901	3.7869	3.60918	3.36944	3.66631
ENSG00000066455	GOLGA5	5.86344	5.87779	6.03952	6.08079	5.98748	5.97447	5.86501	6.07241	5.95179	5.92998	6.05793	5.93161	5.9297	6.08977	5.90355	5.97685	6.06917	5.9589	5.93075	6.05043
ENSG00000066557	LRRC40	4.87007	4.82495	4.73696	4.7788	4.77508	4.82663	4.7035	4.75323	4.88319	4.86233	4.72637	4.8212	4.75121	4.83571	4.88015	4.8356	4.83383	4.8165	4.80566	4.67948
ENSG00000066583	ISOC1	5.791	6.14408	5.7452	6.04466	5.76688	5.88712	6.15422	5.87376	5.69265	6.18984	5.71354	5.86552	6.155	5.85169	5.86506	6.24648	5.67092	5.93324	6.24301	5.78031
ENSG00000066629	EML1	5.3479	5.18586	5.29563	5.15035	5.38491	5.3083	5.22575	5.34751	5.25914	5.27672	5.40819	5.36667	5.17776	5.3889	5.36551	5.40949	5.51225	5.26871	5.38096	5.46844
ENSG00000066651	TRMT11	3.35723	3.75048	3.2895	3.58417	3.26032	3.49287	3.77347	3.13798	3.25807	3.69682	3.25215	3.50059	3.74772	3.49381	3.2334	3.75916	3.21225	3.37785	3.51933	3.20953
ENSG00000066654	THUMPD1	5.18782	5.17991	5.47662	5.43442	5.48697	5.28896	5.30915	5.4913	5.29066	5.22468	5.43828	5.38269	5.39232	5.56346	5.22328	5.23208	5.44027	5.34433	5.32324	5.37812
ENSG00000066697	MSANTD3	5.93242	6.32365	6.06966	6.17739	5.92201	6.36233	6.3877	6.23536	6.06018	6.2927	6.07479	6.28519	6.42373	6.21903	5.96741	6.04944	6.13017	6.16899	6.31198	6.17811
ENSG00000066735	KIF26A	2.35697	2.07195	2.68182	2.1018	2.83867	2.04735	2.107	2.60648	2.1139	1.93055	2.70224	2.14037	1.79742	2.67565	2.63815	2.25331	2.82325	2.44512	1.9949	2.67931
ENSG00000066739	ATG2B	5.34105	5.59989	5.5069	5.56345	5.3963	5.42587	5.6161	5.50201	5.47894	5.61953	5.5527	5.47523	5.6769	5.54375	5.40653	5.60971	5.51127	5.58336	5.58933	5.59177
ENSG00000066777	ARFGEF1	6.38565	6.28428	6.44109	6.52819	6.45681	6.38072	6.35517	6.48699	6.38662	6.36545	6.39015	6.36368	6.42462	6.59627	6.31522	6.37002	6.52176	6.36485	6.3447	6.41352
ENSG00000066827	ZFAT	3.92774	3.98412	3.91222	4.00855	3.78989	3.84714	4.00887	3.78677	3.8558	3.87778	3.68426	3.79041	3.84715	3.82297	4.00113	3.88526	3.8407	3.8387	4.08996	3.87653
ENSG00000066855	MTFR1	5.3896	5.56655	5.50867	5.58542	5.49052	5.53355	5.60546	5.41709	5.45491	5.55377	5.45308	5.49207	5.58227	5.53878	5.41683	5.58139	5.49656	5.48654	5.59215	5.42239
ENSG00000066923	STAG3	2.34607	2.17122	2.25633	2.07339	2.40729	2.30014	2.11793	2.27515	2.29324	2.221	2.3923	2.41414	2.06861	2.45708	2.26763	1.97588	2.42781	2.23412	2.08315	2.3797
ENSG00000066926	FECH	5.09003	4.95322	5.18872	5.23723	5.08408	4.98075	4.98589	5.11352	5.04216	5.01456	5.05597	5.10355	4.99593	5.21416	5.23392	5.13858	5.30383	5.1509	5.10741	5.24375
ENSG00000066933	MYO9A	4.54049	4.49208	4.54945	4.80351	4.52658	4.4471	4.57261	4.55237	4.59965	4.58808	4.42403	4.56085	4.62614	4.7105	4.65328	4.55053	4.47211	4.53783	4.39377	4.48547
ENSG00000067048	DDX3Y	7.18635	7.76866	7.5113	7.54815	7.29506	7.27429	7.68118	7.39624	7.2821	7.69255	7.52311	7.29296	7.87599	7.31278	7.0273	7.4659	7.37574	7.23839	7.65864	7.24227
ENSG00000067057	PFKP	9.67934	9.85409	9.50927	9.62879	9.72631	9.68172	9.83496	9.64244	9.58715	9.93419	9.50872	9.70224	9.75457	9.63064	9.59746	9.77822	9.49845	9.5593	9.85363	9.56676
ENSG00000067064	IDI1	5.13026	5.46162	5.20184	5.53074	5.0628	4.97471	5.39251	5.195	5.0764	5.56078	5.01913	4.82277	5.55393	5.01816	4.65802	5.12794	4.8134	4.74336	5.11789	4.56083
ENSG00000067066	SP100	7.0335	7.10714	7.04165	7.18049	7.15487	7.32057	7.38614	7.32014	7.12628	7.24419	6.97258	7.34403	7.46027	7.25244	6.78008	7.12666	7.08519	6.94066	7.1925	7.08691
ENSG00000067082	KLF6	8.13508	7.59002	7.74202	7.51376	7.97016	8.45976	7.93646	8.4068	8.12394	7.78678	7.70539	8.55633	7.96906	8.44373	8.09696	7.66998	7.78646	8.21545	7.73107	8.16833
ENSG00000067113	PLPP1	4.0094	4.66042	4.84129	5.14468	3.97089	3.7898	4.14329	4.18272	4.07482	3.94365	4.89312	3.40345	3.96743	4.22802	4.06209	4.35149	4.84471	4.15899	4.39161	4.83617
ENSG00000067167	TRAM1	8.28197	8.45896	8.39004	8.49024	8.35924	8.30632	8.42961	8.42124	8.32794	8.46963	8.43684	8.3135	8.55833	8.51416	8.3234	8.55103	8.45545	8.48902	8.52459	8.50675
ENSG00000067177	PHKA1	4.17242	4.74986	4.08981	4.47104	3.92182	4.14215	4.64238	4.11581	4.11853	4.79595	4.04595	4.0478	4.64622	4.05506	4.3782	4.59242	4.1919	4.37839	4.77121	4.03236
ENSG00000067182	TNFRSF1A	7.17409	7.17299	7.09099	7.13396	7.07681	7.43031	7.26879	7.15007	7.21903	7.1048	7.08707	7.3273	7.24547	7.27084	7.34542	7.33607	7.14773	7.3952	7.33327	7.17633
ENSG00000067191	CACNB1	3.36803	3.12051	3.12009	2.88004	3.2436	3.31782	3.32762	3.11278	3.04091	3.15059	3.36215	3.44879	3.19326	3.15241	3.25862	3.01865	3.12311	3.23983	3.14691	3.30029
ENSG00000067208	EVI5	4.58518	5.049	4.60156	4.88751	4.70201	4.68582	5.12508	4.65891	4.71654	5.14293	4.60565	4.69859	5.18623	4.74197	4.48536	4.94607	4.48807	4.41693	4.95932	4.34891
ENSG00000067221	STOML1	3.81771	3.62652	3.71271	3.70639	3.74011	3.68641	3.72427	3.7578	3.71302	3.65249	3.69676	3.79041	3.46428	3.42222	4.29936	3.89923	4.04055	3.92568	3.8781	3.80001
ENSG00000067225	PKM	11.0635	11.3292	10.8848	11.1718	10.9337	11.1547	11.3592	10.8832	10.9904	11.3344	10.8472	11.1286	11.3786	10.85	11.1378	11.2822	10.9632	11.114	11.4063	10.9018
ENSG00000067248	DHX29	5.9306	6.15321	5.9677	6.12067	5.91081	5.94311	6.10564	5.98763	5.89868	6.24063	5.94265	5.88888	6.26498	5.92512	5.85062	6.23606	5.96472	6.07825	6.22917	5.75858
ENSG00000067334	DNTTIP2	5.93606	5.99691	5.94706	6.06464	5.90617	6.02431	5.96824	5.89313	5.96004	5.98984	5.91015	5.97099	6.08034	5.96789	6.02612	5.98014	6.03361	5.98276	6.02219	5.91943
ENSG00000067365	METTL22	4.48199	4.09446	4.36728	4.20249	4.45578	4.4558	4.32165	4.44744	4.29533	4.14904	4.52209	4.5832	4.36421	4.41752	4.51881	4.12529	4.50777	4.46225	4.17526	4.58384
ENSG00000067369	TP53BP1	6.78549	6.6055	6.90755	6.81839	6.8132	6.65548	6.58172	6.75916	6.83506	6.65947	6.91357	6.72911	6.58245	6.77297	6.73549	6.51907	6.77764	6.74167	6.61924	6.79327
ENSG00000067445	TRO	1.77716	1.15569	1.79585	1.24318	1.63096	1.4234	1.12371	1.35303	1.71888	1.16512	1.91382	1.39375	0.781429	1.43306	1.72016	0.919614	1.61682	1.20419	1.21417	1.3499
ENSG00000067533	RRP15	4.50666	4.76583	4.47932	4.65325	4.30684	4.64075	4.76562	4.40863	4.49705	4.69029	4.24628	4.54005	4.90655	4.36907	4.71381	4.82246	4.47211	4.71596	4.85663	4.42943
ENSG00000067560	RHOA	9.73016	9.71747	9.74562	9.79991	9.84443	9.82957	9.73559	9.70283	9.76189	9.78887	9.67219	9.80962	9.82631	9.76963	9.7718	9.75319	9.79288	9.74859	9.77854	9.73273
ENSG00000067596	DHX8	5.98778	5.90256	6.06428	5.95211	6.12901	6.02358	5.84952	5.96458	5.98945	5.88997	6.07718	6.03995	5.9278	6.03012	6.0206	5.80937	6.12763	5.86225	5.80175	6.06753
ENSG00000067601	PMS2P4	1.77716	1.76381	1.67556	1.82338	2.06122	1.74065	1.76167	1.81961	2.01023	1.74599	1.8141	1.87646	1.60881	1.78157	2.13771	1.79639	1.81956	1.86306	1.91298	1.7531
ENSG00000067646	ZFY	3.87945	4.13683	3.89884	3.87774	3.85462	3.84383	4.08602	3.91182	3.80037	3.96797	3.99879	3.79041	4.13201	4.02694	3.72768	4.04461	3.79654	3.80238	4.03846	3.80328
ENSG00000067704	IARS2	6.82378	6.89154	6.85728	7.0844	6.88199	6.88458	6.94022	6.83083	6.83748	6.94629	6.70206	6.7812	6.94238	6.77086	6.82756	6.89875	6.87641	6.75202	6.98944	6.78626
ENSG00000067715	SYT1	5.10141	4.61177	5.45303	5.16838	5.37439	5.26935	4.5825	5.51457	5.21849	4.54225	5.42801	5.30189	4.68257	5.65631	5.16999	4.36766	5.49656	5.23505	4.47145	5.31192
ENSG00000067798	NAV3	5.62745	5.98058	5.3595	5.75303	5.37631	6.03015	6.15885	6.04803	5.58279	6.01559	5.22728	6.09802	6.316	5.98991	5.68605	6.25629	5.44027	6.16423	6.30568	5.62264
ENSG00000067829	IDH3G	5.69017	5.58016	5.68338	5.6087	5.7987	5.61543	5.61224	5.49326	5.60883	5.54874	5.60998	5.68008	5.49554	5.55659	5.70376	5.51398	5.74665	5.59844	5.61361	5.78859
ENSG00000067836	ROGDI	2.86408	3.11553	2.89076	2.77809	2.74082	2.88086	2.78563	2.75718	3.10179	2.78359	2.88262	2.8425	2.55387	2.63152	3.20772	2.8273	3.03896	3.06182	2.96143	3.08607
ENSG00000067900	ROCK1	6.84231	7.01226	6.95225	7.05655	6.91832	6.87974	7.00456	6.91048	6.95031	7.02555	6.93087	6.94441	7.12297	6.98437	6.71323	7.02072	6.87906	6.85977	6.91211	6.77339
ENSG00000067955	CBFB	6.12712	6.29807	6.12583	6.08909	6.05968	6.29908	6.22225	6.30487	6.16318	6.20078	6.0372	5.9962	6.30001	6.25644	5.84646	6.25466	6.0705	6.14321	6.14837	6.15397
ENSG00000067992	PDK3	3.31874	3.23965	3.31388	3.37506	3.2436	3.26435	3.30867	3.3512	3.34198	3.07982	3.23939	3.22068	3.32174	3.35596	3.32381	3.35508	3.31421	3.45786	3.05169	3.44968
ENSG00000068001	HYAL2	7.66166	6.98966	7.68377	7.47673	7.84346	7.55978	6.92979	7.56132	7.59892	6.94782	7.70906	7.61746	6.81206	7.52992	7.85828	7.10753	7.81203	7.59817	7.10693	7.73567
ENSG00000068024	HDAC4	3.77774	3.51756	3.46306	3.40196	3.60595	3.48014	3.54966	3.72825	3.69186	3.57148	3.66849	3.5354	3.4219	3.55021	3.61825	3.46062	3.5717	3.46562	3.4954	3.58124
ENSG00000068028	RASSF1	5.31755	5.4917	5.16322	5.13669	5.19583	5.37289	5.53179	5.22823	5.18426	5.6348	5.14644	5.36989	5.46803	5.18265	5.1876	5.41728	5.17916	5.18303	5.39504	5.19976
ENSG00000068078	FGFR3	1.88645	2.40944	1.87446	1.44887	1.95228	1.66763	2.42995	1.74285	2.02964	2.33758	2.15026	1.90039	2.14875	1.86016	2.06331	2.35414	1.97482	1.97606	2.30123	2.04597
ENSG00000068079	IFI35	3.1411	2.96872	2.69425	2.95981	2.95619	3.38313	3.47937	2.83935	2.96733	3.18212	2.48888	3.5354	3.72176	2.96953	3.14146	3.30558	2.91462	3.10221	3.56984	3.36811
ENSG00000068097	HEATR6	3.56876	3.30231	3.61143	3.46164	3.63828	3.55896	3.2991	3.70146	3.54447	3.28733	3.65254	3.60987	3.33322	3.66045	3.78956	3.57645	3.62318	3.81155	3.54675	3.6699
ENSG00000068120	COASY	6.34725	6.45947	6.62164	6.60836	6.55535	6.35479	6.45657	6.45727	6.32413	6.39714	6.75231	6.35071	6.43354	6.48391	6.39701	6.34879	6.56189	6.36485	6.41706	6.51075
ENSG00000068137	PLEKHH3	4.52367	4.63456	4.7608	4.47828	4.65222	4.32421	4.38408	4.51246	4.5161	4.32174	4.92931	4.4272	4.22942	4.41535	4.56504	4.37368	4.80068	4.51743	4.48366	4.77252
ENSG00000068305	MEF2A	5.73469	5.74391	5.80089	5.81154	5.77854	5.9055	5.85198	6.00486	5.80955	5.69796	5.69498	5.8129	5.87315	6.16974	5.71671	5.76122	5.87959	5.73074	5.67791	5.91867
ENSG00000068308	OTUD5	6.40152	6.29477	6.32692	6.28249	6.44132	6.50171	6.25726	6.48454	6.35523	6.31953	6.34669	6.43147	6.19697	6.48184	6.1957	6.18565	6.3326	6.37054	6.24838	6.48857
ENSG00000068323	TFE3	6.64592	7.104	6.72375	6.73166	6.65707	6.89661	7.13601	6.78969	6.61862	7.06906	6.74706	6.87779	7.11218	6.83185	6.62869	6.97098	6.84268	6.79	7.07702	6.91542
ENSG00000068354	TBC1D25	4.71149	4.80035	4.62611	4.67074	4.57916	4.62733	4.77945	4.73353	4.52125	4.76506	4.737	4.67103	4.69745	4.61174	4.64373	4.72698	4.72023	4.83909	4.72737	4.76247
ENSG00000068366	ACSL4	7.42275	7.63658	7.2699	7.50115	7.36821	7.55346	7.70175	7.52095	7.45178	7.75961	7.25915	7.49116	7.83368	7.54635	7.25822	7.62128	7.23747	7.40482	7.61813	7.25636
ENSG00000068383	INPP5A	4.88519	5.27894	4.91753	5.03354	5.19366	5.06846	5.24082	5.1337	4.98738	5.19666	4.88631	5.18497	5.23498	5.13603	4.85142	5.12675	5.07606	4.93865	5.17549	5.13763
ENSG00000068394	GPKOW	4.83154	4.8744	4.76228	4.80063	4.84739	4.86306	4.86625	4.69501	4.65538	4.95497	4.8434	4.86443	4.73975	4.78625	4.68463	4.87006	4.87081	4.8165	4.87838	4.78084
ENSG00000068400	GRIPAP1	5.97988	5.81777	6.10561	5.84133	6.14878	6.11154	5.86339	6.05002	6.07134	5.7732	6.18201	6.16314	5.82586	6.072	6.11052	5.74661	6.07776	6.02933	5.75634	6.06481
ENSG00000068438	FTSJ1	5.57827	5.60612	5.53829	5.44	5.57562	5.61057	5.61898	5.62829	5.54282	5.61183	5.54925	5.68612	5.49213	5.60684	5.60314	5.48184	5.59284	5.63159	5.63931	5.59649
ENSG00000068489	PRR11	5.64422	5.82007	5.17658	5.46846	5.42624	5.03836	5.71296	4.87362	5.48774	6.03154	4.99656	5.06171	5.64809	4.75916	4.98211	5.73653	5.01543	4.73696	5.38964	4.44835
ENSG00000068650	ATP11A	6.96529	6.84457	6.91554	6.81374	7.00114	6.90775	6.95857	6.94658	7.04367	6.87815	6.86906	6.98834	6.99241	6.9387	7.14413	7.10512	7.14333	7.04763	7.02817	7.06732
ENSG00000068654	POLR1A	6.99871	7.06032	6.81804	6.88869	6.81815	6.90656	7.08646	6.83237	6.95666	7.09621	6.88621	6.94908	7.06964	6.83672	7.04311	7.1432	6.81488	7.08685	7.11546	6.79532
ENSG00000068697	LAPTM4A	8.71026	8.60481	8.70139	8.77056	8.80755	8.83313	8.57979	8.69032	8.72812	8.65295	8.7269	8.78786	8.73143	8.77989	8.72313	8.57146	8.66776	8.72244	8.60854	8.68874
ENSG00000068724	TTC7A	4.94055	5.0503	4.70197	4.79629	4.96804	5.1618	5.18995	5.0762	4.96738	5.05485	4.84481	5.14796	5.16925	4.99367	5.16332	5.11483	4.75196	5.17003	5.23449	5.06183
ENSG00000068745	IP6K2	6.44364	6.48719	6.79585	6.71106	6.62557	6.45637	6.44793	6.48405	6.51483	6.43525	6.8981	6.47346	6.45208	6.61339	6.4477	6.15918	6.76173	6.39158	6.34023	6.6412
ENSG00000068784	SRBD1	3.91305	3.54373	3.93597	4.02595	4.03057	3.93376	3.53342	3.59994	4.09108	3.65997	3.73967	3.7968	3.48844	3.91482	4.19434	3.70928	4.04055	4.09036	3.65149	3.91935
ENSG00000068796	KIF2A	5.68044	5.53428	5.73018	5.67086	5.8685	5.72294	5.56211	5.84804	5.7552	5.52332	5.74397	5.70408	5.6257	5.67998	5.69069	5.54631	5.777	5.66484	5.53853	5.71583
ENSG00000068878	PSME4	7.12992	7.28223	7.17019	7.19045	7.34978	7.37548	7.48862	7.37043	7.17368	7.42772	7.05891	7.37639	7.60382	7.448	6.8398	7.36807	7.09205	7.06018	7.3358	7.12792
ENSG00000068885	IFT80	3.37876	3.04399	3.17436	3.05975	3.49733	3.10756	3.07634	3.43491	3.34972	3.26787	3.33443	3.24425	3.07973	3.40047	3.2334	3.15998	3.24548	3.17976	3.03519	3.28165
ENSG00000068903	SIRT2	6.53339	6.47461	6.41597	6.60257	6.49704	6.54108	6.4101	6.30487	6.47865	6.50599	6.51933	6.62523	6.4446	6.42588	6.62506	6.41302	6.59173	6.5601	6.51154	6.5891
ENSG00000068912	ERLEC1	6.12314	6.03035	6.19146	6.22176	6.30346	6.08655	5.97427	6.19211	6.1089	6.02214	6.17644	6.1109	6.17002	6.27448	6.18587	6.17994	6.34908	6.15466	6.20171	6.26547
ENSG00000068971	PPP2R5B	5.90856	6.52333	5.75636	5.95471	5.62808	6.17548	6.52948	5.9674	5.91116	6.38872	5.86172	6.04465	6.42686	5.99136	5.94104	6.44956	5.84826	6.17255	6.4661	6.20617
ENSG00000069020	MAST4	7.12036	6.83324	7.03708	6.90222	7.20996	7.21179	7.05766	7.37812	7.1517	6.93207	6.94567	7.39756	6.91368	7.34701	7.05486	6.88091	7.03855	6.93996	6.87048	7.12498
ENSG00000069122	ADGRF5	7.62271	4.09699	6.84304	6.01943	7.33752	7.81521	4.77255	7.28504	7.76447	4.58022	6.87457	7.99902	4.87417	7.56162	7.41718	4.3975	6.76706	7.31423	4.25342	6.95418
ENSG00000069248	NUP133	5.67719	5.62287	5.68338	5.80795	5.70565	5.71481	5.5967	5.6442	5.7265	5.66951	5.58667	5.62459	5.60691	5.64248	5.71216	5.53113	5.78509	5.62987	5.56846	5.52401
ENSG00000069275	NUCKS1	7.97085	7.81755	8.10822	8.15983	8.12734	7.77667	7.77843	7.92362	8.00517	7.94082	8.04343	7.74519	7.73869	7.91585	7.9302	7.88657	8.09459	7.79237	7.71907	7.83628
ENSG00000069329	VPS35	7.36389	7.3343	7.24871	7.38458	7.37494	7.42228	7.42927	7.37203	7.37845	7.41368	7.15403	7.40202	7.4956	7.37377	7.26886	7.3412	7.21278	7.26698	7.34865	7.23017
ENSG00000069345	DNAJA2	6.59162	6.71607	6.60855	6.75309	6.65352	6.75884	6.70187	6.63237	6.6393	6.75166	6.46967	6.63552	6.8631	6.61952	6.59896	6.77236	6.56142	6.64415	6.7173	6.50473
ENSG00000069399	BCL3	3.94949	3.78537	3.99748	3.91558	4.10649	4.43615	4.42864	4.65716	3.83939	3.58334	4.01385	4.55143	4.14943	4.40228	3.96071	3.99603	3.89257	4.33879	4.0106	4.37332
ENSG00000069424	KCNAB2	3.49179	3.16935	3.70965	3.50129	3.55943	3.19849	3.10408	3.27602	3.39158	3.21805	3.7784	3.33924	3.04292	3.38283	3.78378	3.39507	4.02149	3.50382	3.36944	4.04347
ENSG00000069509	FUNDC1	3.89448	3.44403	3.91487	4.05772	3.87103	3.8035	3.66962	3.65334	3.63912	3.59509	3.82469	3.79999	3.56183	3.87752	3.76336	3.47561	3.88053	3.75882	3.64426	3.79673
ENSG00000069667	RORA	3.47689	3.26234	3.49895	3.40196	3.57955	3.44561	3.56571	3.64984	3.68881	3.44724	3.6201	3.73159	3.71884	3.65312	3.53467	3.47561	3.48293	3.53735	3.35178	3.41161
ENSG00000069702	TGFBR3	4.36277	4.93498	4.40561	4.55221	4.20907	4.35476	4.80164	4.32114	4.39036	4.78573	4.35672	4.4738	5.05835	4.40228	4.47284	4.9339	4.62062	4.92041	5.03318	4.61395
ENSG00000069812	HES2	4.6013	4.22496	4.67556	4.36368	4.91096	5.29987	4.50762	5.50298	4.67554	4.15964	4.65612	5.01315	4.47717	5.37781	4.46203	4.03957	4.47412	4.83759	4.23668	5.07813
ENSG00000069849	ATP1B3	8.36204	8.66321	8.44684	8.59587	8.28115	8.4069	8.60464	8.29322	8.42057	8.49861	8.3392	8.26579	8.61311	8.335	8.32203	8.46346	8.46669	8.47395	8.65843	8.38721
ENSG00000069869	NEDD4	6.29793	6.80531	6.45074	6.70836	6.33092	6.46985	6.71767	6.47764	6.43155	6.72693	6.44396	6.43813	6.89217	6.56972	6.35133	6.70913	6.37666	6.52664	6.78507	6.40332
ENSG00000069943	PIGB	3.44662	3.20258	3.42998	3.45064	3.47603	3.25441	3.41881	3.42266	3.50341	3.34881	3.38935	3.33924	3.27489	3.52228	3.34751	3.51607	3.38408	3.39827	3.31124	3.35925
ENSG00000069956	MAPK6	5.51403	5.72769	5.57322	5.75004	5.60863	5.93457	5.92767	5.99799	5.636	5.69705	5.50464	5.93741	6.05109	6.04	5.53165	5.88505	5.60295	5.77123	5.8442	5.7167
ENSG00000069966	GNB5	3.84117	3.50999	3.51657	3.51543	3.80421	3.7229	3.62436	3.57433	3.70399	3.67483	3.37776	3.97641	3.49186	3.66411	4.04528	3.6176	3.69022	3.8506	3.70115	3.84514
ENSG00000069974	RAB27A	5.62182	5.93893	5.79152	5.80651	5.68025	5.62221	5.86986	5.65384	5.73317	5.92998	5.77081	5.59189	5.94349	5.69613	5.7152	5.96826	5.76067	5.79607	5.96744	5.73136
ENSG00000069998	HDHD5	5.05199	4.97399	4.97854	5.06274	4.82649	5.04702	4.92498	4.9121	4.89647	4.79934	4.93855	4.77178	4.78364	4.80293	5.0891	5.06239	5.07606	5.11062	4.8582	5.09957
ENSG00000070010	UFD1	6.67286	6.70286	6.59535	6.5102	6.61383	6.63264	6.62065	6.65087	6.60937	6.70494	6.73689	6.71147	6.63749	6.61575	6.64672	6.68674	6.73315	6.66242	6.71169	6.74604
ENSG00000070018	LRP6	5.83646	5.85184	5.9162	5.9944	5.76176	5.72654	5.88753	5.70194	5.89339	5.94154	5.88716	5.70577	5.88944	5.89277	5.77978	5.89065	5.88261	5.78603	5.94921	5.89434
ENSG00000070047	PHRF1	6.87913	6.97187	6.65979	6.6886	6.74246	6.83	7.02466	6.65087	6.79876	7.05494	6.69507	6.87967	6.90665	6.6599	6.89849	7.03693	6.71505	6.82587	7.03095	6.67507
ENSG00000070061	ELP1	5.93606	6.01172	5.81662	5.88558	5.75735	5.91183	6.09876	5.66688	6.01767	6.04447	5.8259	5.94821	6.0775	5.72617	6.0033	6.00038	5.76395	5.96096	6.07224	5.74333
ENSG00000070081	NUCB2	6.52738	6.98932	6.4676	6.83963	6.45545	6.508	6.89845	6.41151	6.57676	6.97583	6.4472	6.51474	6.98363	6.47561	6.56861	7.00788	6.59081	6.6373	7.04097	6.52567
ENSG00000070087	PFN2	5.99565	6.09056	6.07145	6.26689	6.12673	5.96384	6.00696	6.0239	6.07485	6.05444	6.1242	5.81762	6.04238	6.06855	6.17487	6.19304	6.13652	6.12004	6.19244	6.0804
ENSG00000070214	SLC44A1	6.86155	6.94477	7.31111	7.5406	6.93858	6.51374	6.58615	6.72631	6.9674	6.80916	7.36302	6.44475	6.7848	6.69248	7.02974	6.92221	7.58353	6.99597	6.97041	7.25248
ENSG00000070269	TMEM260	4.1381	3.7885	4.25633	4.21555	3.96835	4.02135	3.82439	4.05362	4.12757	3.79864	4.17884	3.84384	3.46428	3.98372	4.03802	3.80441	4.22797	4.11525	3.80861	4.19308
ENSG00000070366	SMG6	5.77991	5.59364	5.70505	5.53335	5.72158	5.69566	5.6672	5.83577	5.7769	5.61472	5.63292	5.77132	5.64885	5.92131	5.64599	5.52213	5.5873	5.62641	5.51095	5.68159
ENSG00000070367	EXOC5	6.80898	6.73607	6.88297	6.87367	6.98709	6.92116	6.81236	7.02092	6.88087	6.8188	6.90485	6.90318	6.91081	7.09582	6.75704	6.81279	6.92593	6.839	6.74758	6.8748
ENSG00000070371	CLTCL1	2.97429	3.01756	2.91222	2.91248	2.94071	3.06839	2.83943	3.0398	3.05992	2.94543	3.02322	2.91478	2.97615	2.77365	3.10947	3.07882	2.92638	3.12689	3.15202	3.09678
ENSG00000070404	FSTL3	6.7446	7.74246	5.70274	6.5665	5.81647	7.00246	7.66427	6.31153	6.69658	7.71652	5.66746	6.90096	7.58793	6.19459	6.45545	7.58089	5.76804	6.46892	7.48475	5.90352
ENSG00000070413	DGCR2	6.67395	6.49199	6.60073	6.57539	6.73351	6.60846	6.49112	6.57725	6.63019	6.62881	6.71632	6.67594	6.4273	6.61669	6.72119	6.56318	6.76787	6.6161	6.53471	6.69016
ENSG00000070423	RNF126	6.43531	6.60505	6.34724	6.38863	6.09155	6.37213	6.51353	6.36799	6.30335	6.37742	6.28181	6.11857	6.2784	6.29467	6.32918	6.68432	6.44415	6.50796	6.56854	6.4676
ENSG00000070444	MNT	4.41582	4.37618	4.48828	4.12617	4.47917	4.60404	4.41542	4.78548	4.59314	4.29556	4.55507	4.74889	4.41731	4.69271	4.52921	4.444	4.49203	4.45836	4.47349	4.55696
ENSG00000070476	ZXDC	4.2387	4.38655	4.2895	4.2729	4.33867	4.2586	4.41763	4.23969	4.24847	4.32174	4.22271	4.19536	4.34166	4.25977	4.30543	4.32482	4.21365	4.24944	4.26996	4.29882
ENSG00000070495	JMJD6	5.45443	5.5574	5.35167	5.37067	5.41228	5.57707	5.60934	5.46665	5.49823	5.6546	5.47047	5.55656	5.6542	5.44416	5.43815	5.45087	5.51127	5.47217	5.54728	5.60025
ENSG00000070501	POLB	4.00594	4.1756	4.29563	4.37148	4.22618	3.81369	3.90546	4.14841	4.00544	4.08932	4.22271	3.84384	3.96005	4.10701	4.06209	4.10373	4.23035	3.93968	4.29328	4.14749
ENSG00000070540	WIPI1	6.13742	6.03431	6.49184	6.43124	6.49924	5.91814	5.80796	6.2493	6.16318	6.07558	6.57158	6.02981	5.86592	6.20153	6.03528	5.83432	6.38733	5.9213	5.97539	6.29655
ENSG00000070610	GBA2	7.28767	6.88899	7.4049	6.69522	7.49544	7.10557	6.84889	7.15161	7.34833	6.93052	7.38394	7.11104	6.76586	7.18057	7.08719	6.68553	7.17755	6.99329	6.79204	7.1608
ENSG00000070614	NDST1	8.19606	7.93679	7.93483	7.7676	8.10857	8.51426	8.0526	8.32442	8.24045	7.96782	7.96165	8.64753	8.03878	8.40671	8.31315	7.97036	7.97108	8.4254	8.00191	8.25059
ENSG00000070718	AP3M2	4.79396	4.64151	4.43924	4.51219	4.67889	4.65404	4.68892	4.5373	4.91093	4.75636	4.55507	4.66406	4.79614	4.55971	4.60983	4.62473	4.63502	4.59733	4.66618	4.56083
ENSG00000070756	PABPC1	10.4046	10.4856	10.4712	10.5548	10.5257	10.4763	10.5187	10.4766	10.4563	10.5498	10.4439	10.5001	10.5816	10.4853	10.2433	10.3079	10.1925	10.213	10.3989	10.2102
ENSG00000070759	TESK2	1.20795	1.19397	1.42998	1.43404	1.33211	1.36917	1.22825	1.35303	1.11981	1.186	1.35939	1.07419	1.33201	1.3078	1.11182	1.2513	1.57261	0.91773	1.15431	1.59603
ENSG00000070761	CFAP20	4.75743	4.75467	4.84269	4.87933	4.89767	4.75618	4.74286	4.57099	4.77234	4.8688	4.81646	4.77502	4.72385	4.69271	4.96943	4.76105	4.91131	4.87741	4.83614	4.87087
ENSG00000070770	CSNK2A2	5.70623	5.82618	5.79513	5.65097	5.82563	5.6594	5.80711	5.66861	5.77259	5.81318	5.77524	5.70067	5.87053	5.66089	5.62916	5.69709	5.80035	5.59225	5.75718	5.69573
ENSG00000070778	PTPN21	5.15855	5.45769	4.99497	5.2741	5.03393	5.48444	5.397	5.33884	5.1875	5.5037	5.02781	5.37524	5.4329	5.34744	5.00465	5.32092	4.87839	5.19592	5.27253	5.08352
ENSG00000070785	EIF2B3	5.36553	5.44188	5.14522	5.5141	5.32757	5.3107	5.38913	4.9875	5.31953	5.55978	5.12233	5.19468	5.38957	4.98347	5.41496	5.34153	5.3117	5.21562	5.5356	5.14022
ENSG00000070814	TCOF1	6.24834	6.10507	5.95612	5.94951	6.05669	5.99327	6.11794	5.8117	6.1455	6.22369	5.96154	5.9955	5.97803	5.83395	6.15765	6.22112	5.91322	6.06872	6.15666	5.72879
ENSG00000070831	CDC42	1.45098	1.28544	1.2895	1.35756	1.69384	1.50949	1.61512	1.30044	1.41375	1.37973	1.60459	1.56823	1.63378	1.50004	1.45511	1.33592	1.51148	1.51964	1.5905	1.68382
ENSG00000070882	OSBPL3	6.69878	6.97428	7.03127	6.96543	6.58302	6.7246	6.70005	6.63724	6.83851	6.84366	7.14864	6.59942	6.78793	6.73568	6.77936	6.58279	6.84423	6.97437	6.7606	6.85051
ENSG00000070950	RAD18	3.94589	4.02715	3.44845	3.67206	3.70391	3.46298	3.84097	3.29855	3.94027	4.11677	3.50401	3.49667	3.97966	3.29125	4.02337	4.18354	3.54144	3.84168	3.96487	3.28633
ENSG00000070961	ATP2B1	4.92782	4.88028	4.9516	5.00875	4.97818	5.11726	4.89988	5.1387	5.03137	4.90861	4.97876	5.23993	5.09814	5.39441	5.15215	4.90511	5.06812	5.33059	4.89676	5.18979
ENSG00000071051	NCK2	5.34243	5.33461	5.12008	5.27306	5.47807	5.45111	5.36411	5.25496	5.28865	5.30563	5.13156	5.42352	5.22577	5.30007	5.32827	5.0157	5.17916	5.10442	5.11135	5.16713
ENSG00000071054	MAP4K4	9.38858	9.34715	9.21802	9.10622	9.46164	9.6032	9.45497	9.48634	9.41431	9.43136	9.15578	9.66758	9.51249	9.52065	9.30535	9.3919	9.24898	9.468	9.43363	9.36811
ENSG00000071073	MGAT4A	6.11193	5.65752	6.24528	6.14021	6.26516	6.11772	5.72552	6.27905	6.13265	5.71242	6.17533	6.09283	5.88099	6.29526	6.0588	5.81454	6.08106	6.3222	5.7936	6.02894
ENSG00000071082	RPL31	8.1739	8.00128	8.36838	8.3036	8.37335	8.37185	8.02184	8.3262	8.2159	8.02472	8.34331	8.3559	7.94135	8.39314	8.21482	8.04594	8.39221	8.18961	7.94343	8.38639
ENSG00000071127	WDR1	9.80242	9.94447	9.55543	9.76156	9.65032	9.8705	9.89777	9.55943	9.77251	10.0033	9.51049	9.8518	9.87088	9.56776	9.77476	9.83475	9.59536	9.72917	9.94759	9.57796
ENSG00000071189	SNX13	5.17711	5.29003	5.3595	5.37746	5.32956	5.16711	5.22195	5.24804	5.32837	5.27428	5.34111	5.13793	5.24717	5.27638	5.288	5.2979	5.29479	5.25758	5.22482	5.20471
ENSG00000071205	ARHGAP10	5.39093	5.72606	5.27818	5.46846	5.33055	5.69749	5.76429	5.5868	5.38599	5.74885	5.22188	5.49403	5.75437	5.62945	5.07378	5.50029	5.06147	5.47985	5.47877	5.2605
ENSG00000071242	RPS6KA2	7.44174	7.10964	7.41597	7.33408	7.64753	7.99066	7.39318	8.04995	7.48555	7.15796	7.40812	8.03071	7.35792	8.07723	7.38151	7.08815	7.31415	7.48028	7.18286	7.70058
ENSG00000071243	ING3	4.08012	4.0482	4.18321	4.08644	4.172	4.24862	4.00004	3.98862	4.11399	4.01249	4.14732	4.10298	4.17305	4.01554	4.00362	4.03957	4.01324	4.13241	3.96487	4.03515
ENSG00000071246	VASH1	6.23512	5.22567	5.93204	5.58542	6.04287	6.18008	4.92187	5.94687	6.28125	4.96558	6.0549	6.09996	4.67957	5.98845	5.9706	4.97009	5.9073	6.0069	4.79263	6.01702
ENSG00000071282	LMCD1	3.0298	3.04399	2.41503	2.74245	2.6862	2.84819	2.83281	2.21959	2.99228	3.11836	2.1041	2.77937	2.79984	2.03972	2.99406	2.97182	2.38585	2.81076	2.84003	2.3797
ENSG00000071462	BUD23	6.03856	5.92264	5.84687	5.69981	6.02403	5.94851	5.91677	5.80306	5.94606	5.9606	5.84146	5.98085	5.95592	5.66819	5.98389	5.99453	5.83273	5.89351	5.99543	5.83327
ENSG00000071537	SEL1L	7.55396	7.46035	7.60937	7.78486	7.68128	7.60619	7.47858	7.70796	7.66965	7.56633	7.63935	7.60976	7.62499	7.78495	7.48309	7.62276	7.67174	7.56401	7.60445	7.56266
ENSG00000071539	TRIP13	4.96389	4.70914	4.38849	4.47285	4.40595	4.29056	4.67049	3.69128	4.77378	5.04916	4.16766	4.07959	4.67206	3.63832	4.57176	4.76716	4.27241	4.12017	4.47349	3.36811
ENSG00000071553	ATP6AP1	8.39264	8.39442	8.30972	8.31274	8.19411	8.38572	8.31751	8.29448	8.35139	8.37205	8.34567	8.29415	8.28756	8.33356	8.32303	8.4037	8.30567	8.45446	8.41222	8.3955
ENSG00000071564	TCF3	7.72215	7.75672	7.71519	7.65985	7.80553	7.80056	7.74226	7.8949	7.67697	7.79317	7.79838	7.8001	7.66035	7.8915	7.62805	7.75349	7.73097	7.72949	7.67093	7.82365
ENSG00000071575	TRIB2	4.72837	4.3232	5.27921	5.06875	5.2418	4.14753	3.92736	4.67104	4.76367	4.27378	5.39866	4.28217	3.90471	4.80458	4.69391	4.12529	5.05345	4.52674	4.05219	4.95709
ENSG00000071626	DAZAP1	7.62327	7.69091	7.67399	7.64304	7.72371	7.73529	7.71463	7.7929	7.57971	7.67765	7.69647	7.67517	7.68202	7.73369	7.54975	7.62885	7.48462	7.66522	7.57811	7.65062
ENSG00000071655	MBD3	5.68909	5.8124	5.81875	5.71368	5.91741	5.63375	5.74239	5.68324	5.76465	5.76455	5.79354	5.64952	5.56696	5.61347	5.7114	5.79375	5.72914	5.7031	5.64747	5.75013
ENSG00000071794	HLTF	4.27361	4.4492	4.23733	4.25403	4.06665	3.99174	4.24896	4.07465	4.31524	4.5321	4.16091	3.97077	4.40467	4.03261	4.24781	4.36967	4.18702	4.45056	4.34551	4.07086
ENSG00000071859	FAM50A	7.1406	7.30263	7.01649	7.16375	7.08387	7.28806	7.29279	7.06855	7.10357	7.30988	7.01779	7.24616	7.29401	7.14144	7.16568	7.26258	7.02221	7.16818	7.33187	7.09327
ENSG00000071889	FAM3A	4.65082	4.62409	4.50072	4.60278	4.67889	4.72233	4.62717	4.6361	4.47067	4.70844	4.42591	4.7054	4.61678	4.638	4.78353	4.63979	4.67041	4.64082	4.66082	4.5952
ENSG00000071894	CPSF1	7.92378	7.7801	7.89245	7.74357	7.90405	7.77711	7.72069	7.80081	7.85906	7.78421	7.95939	7.84992	7.63738	7.77927	7.9505	7.75446	7.92421	7.929	7.81159	7.97814
ENSG00000071967	CYBRD1	5.791	6.51485	5.48828	6.15779	5.60618	5.81879	6.4101	5.64684	5.84969	6.53477	5.68168	5.89709	6.5385	5.71828	5.6364	6.25411	5.56208	5.72913	6.42289	5.65468
ENSG00000071994	PDCD2	5.61616	5.67623	5.65104	5.71445	5.41415	5.69933	5.65413	5.53369	5.46118	5.47641	5.58751	5.38481	5.45145	5.49122	5.51343	5.61903	5.71819	5.78603	5.67258	5.78446
ENSG00000072041	SLC6A15	5.01293	4.56325	4.88127	5.12174	4.77653	5.10348	4.73223	5.01632	5.03257	4.53005	5.06323	5.15295	4.89498	5.23888	5.10657	4.33514	4.78946	5.2441	4.52757	5.04536
ENSG00000072042	RDH11	6.03941	6.20392	6.09744	6.2223	6.04347	6.06183	6.1077	6.15495	6.03818	6.16967	6.12536	5.99828	6.19645	6.07131	5.98074	6.09871	6.02064	5.96233	6.06074	5.98354
ENSG00000072062	PRKACA	6.64258	6.67353	6.64825	6.52819	6.63761	6.6663	6.57875	6.69398	6.66435	6.74332	6.70322	6.69017	6.65932	6.72434	6.68637	6.71309	6.69543	6.60998	6.63301	6.62188
ENSG00000072071	ADGRL1	5.34105	5.22451	5.32891	5.22652	5.19692	5.16446	5.24581	5.04324	5.43958	5.17854	5.41009	5.15916	5.05489	5.09057	5.47897	5.1374	5.27768	5.17003	5.10872	5.2207
ENSG00000072110	ACTN1	10.4116	10.594	10.1998	10.4299	10.1216	10.3263	10.4425	9.99152	10.3515	10.5704	10.113	10.2568	10.3518	9.94171	10.2257	10.357	10.1828	10.1464	10.4716	10.0805
ENSG00000072121	ZFYVE26	5.8644	6.00501	5.85659	5.94951	5.90085	5.9462	6.10427	5.94829	5.97826	6.07348	5.81948	6.05269	6.19278	5.87947	5.8014	5.88012	5.75492	5.9064	6.01099	5.76697
ENSG00000072133	RPS6KA6	2.50141	2.69615	2.78426	3.08369	2.40729	2.11482	2.58762	2.5625	2.57667	2.58563	2.87714	2.26543	2.7263	2.6165	2.55914	2.72433	2.92051	2.51411	2.54603	2.70051
ENSG00000072134	EPN2	5.3896	5.57473	5.4576	5.49101	5.45375	5.40244	5.49035	5.40364	5.49299	5.4964	5.53541	5.39222	5.45671	5.4367	5.47449	5.40949	5.50834	5.49035	5.57703	5.58893
ENSG00000072135	PTPN18	4.17857	4.12202	4.23095	4.10527	4.57916	4.38469	4.14863	4.228	4.29332	4.11677	4.22487	4.25458	4.08526	4.26219	4.46564	4.14419	4.2256	4.30457	4.0357	4.2227
ENSG00000072163	LIMS2	3.29062	4.18038	3.42626	3.72477	3.55605	2.87438	3.83767	3.29855	3.08797	4.06979	3.49331	3.03856	3.66838	3.14196	2.94828	3.79846	3.36261	2.72281	3.8626	3.37252
ENSG00000072195	SPEG	3.44151	3.55112	3.23946	3.52596	2.95619	3.25939	3.26018	2.64917	3.66418	3.30653	3.20043	3.20154	2.99072	2.50678	3.72164	3.48676	3.09212	3.51882	3.47516	2.96864
ENSG00000072201	LNX1	1.30113	0.854894	0.979817	1.30965	1.40908	1.40555	1.22825	1.06852	1.42845	0.96217	1.37502	1.37679	0.758908	1.36282	1.53986	1.00479	1.03486	1.66156	1.11298	1.11744
ENSG00000072210	ALDH3A2	5.29082	5.67623	5.41972	5.91723	5.39346	5.20372	5.44768	4.95384	5.39443	5.64991	5.45124	4.93998	5.50909	5.05203	5.57162	5.95962	5.74416	5.57979	5.81631	5.50405
ENSG00000072274	TFRC	8.06478	8.12111	7.87838	8.14725	7.79535	8.03542	8.16486	7.74102	8.06357	8.25	7.83506	7.96006	8.23995	7.73651	7.96382	8.12	7.79249	7.97391	8.12689	7.66889
ENSG00000072310	SREBF1	5.97723	5.53893	6.12985	5.81082	6.0228	6.08795	5.7978	6.30598	5.81025	5.33748	6.14144	5.99133	5.62415	6.21467	5.96932	5.76962	6.14472	6.10147	5.7155	6.28139
ENSG00000072364	AFF4	7.84812	8.01236	7.97822	8.0493	7.88498	7.95793	8.09365	8.0881	7.9673	8.07282	7.97438	7.99016	8.20419	8.04658	7.72267	7.99139	7.96432	7.84799	7.94454	7.92283
ENSG00000072401	UBE2D1	4.74919	4.56142	4.7264	4.82781	4.46302	4.99873	4.776	5.08659	4.66472	4.53413	4.75504	4.58873	4.81809	5.05621	4.64373	4.85293	4.91131	4.87158	4.68217	4.91235
ENSG00000072415	PALS1	5.53456	5.97441	5.34774	5.64535	5.37055	5.71843	5.93464	5.42222	5.66964	6.0373	5.34707	5.63621	5.9835	5.54573	5.50291	5.85525	5.37955	5.5353	6.07628	5.3814
ENSG00000072422	RHOBTB1	5.23582	4.63282	5.33885	5.06153	5.7026	5.65846	4.94812	5.86473	5.31854	4.71744	5.17352	5.66182	5.00672	5.85169	5.04145	4.6969	5.21555	5.14728	4.73591	5.52301
ENSG00000072501	SMC1A	6.84279	6.82336	6.67006	6.59384	6.62032	6.56137	6.7395	6.38387	6.76513	6.92277	6.53072	6.50502	6.73771	6.40145	6.69756	6.78333	6.60733	6.52246	6.6899	6.32641
ENSG00000072506	HSD17B10	5.58639	5.47042	5.44017	5.52463	5.56305	5.48019	5.43244	5.35505	5.39724	5.47216	5.3648	5.52419	5.24413	5.24255	5.55898	5.50029	5.44232	5.46444	5.52874	5.3549
ENSG00000072518	MARK2	5.85194	6.27371	5.8975	5.93313	5.74478	6.00146	6.13552	5.80621	5.94797	6.14655	5.93277	5.8379	6.06436	5.85409	5.85476	6.14225	5.87277	5.89207	6.19244	5.96102
ENSG00000072571	HMMR	3.73663	3.47156	3.18321	3.29529	3.45802	3.10756	3.40103	2.67005	3.67038	3.82883	3.11454	2.82384	3.35965	2.59369	3.1324	3.52691	3.18803	2.48385	3.27423	2.27051
ENSG00000072609	CHFR	5.9415	5.88731	5.76228	5.64133	5.85825	6.12797	6.00843	5.79754	5.91116	5.93615	5.82234	6.09737	5.98774	5.78191	5.93192	5.91286	5.63106	5.95546	5.93816	5.75605
ENSG00000072682	P4HA2	6.48084	6.54107	6.19693	6.36441	6.45863	6.60944	6.64068	6.50502	6.51483	6.62834	6.32623	6.75437	6.64135	6.55503	6.60389	6.66237	6.46092	6.51733	6.70649	6.55021
ENSG00000072736	NFATC3	3.86044	3.9704	3.90688	3.91291	3.67926	3.93064	3.87679	3.84912	3.93256	4.03281	3.93165	3.8158	3.95263	3.85531	3.88174	4.03452	3.87448	3.9087	4.01621	3.96971
ENSG00000072756	TRNT1	4.49438	4.42326	4.36534	4.3908	4.55056	4.38012	4.37044	4.3473	4.42192	4.38858	4.51329	4.33362	4.34544	4.27659	4.31748	4.31652	4.35737	4.49485	4.3002	4.49562
ENSG00000072778	ACADVL	9.03542	9.20562	8.81324	8.78934	8.65335	9.23353	9.25813	8.9868	8.95595	9.08542	8.8387	9.05777	9.15447	8.97617	8.97875	9.21608	8.95185	9.21906	9.33605	9.08347
ENSG00000072786	STK10	5.51646	5.62462	5.5999	5.29579	5.68258	5.81034	5.69301	5.73204	5.62168	5.57371	5.53801	5.89038	5.75081	5.84928	5.73555	5.67208	5.69947	5.72509	5.76387	5.92469
ENSG00000072803	FBXW11	6.26867	6.53782	6.42065	6.58381	6.25007	6.33842	6.56534	6.39698	6.30733	6.64352	6.41824	6.31666	6.5586	6.53221	6.16656	6.43236	6.40739	6.29577	6.5847	6.29016
ENSG00000072818	ACAP1	1.47117	1.23125	1.79585	1.66738	1.77751	1.55878	1.5029	1.61948	1.71888	1.41554	1.88134	1.68306	1.37707	1.54831	1.74417	1.64541	1.84456	1.83936	1.39746	1.85747
ENSG00000072832	CRMP1	4.25626	3.995	3.94901	3.89948	4.22406	4.35476	4.18025	4.35806	4.13655	3.98296	3.91837	4.63047	4.22737	4.43902	4.23938	4.03452	3.88656	4.30024	4.10585	4.18809
ENSG00000072840	EVC	5.41197	5.26665	5.17103	5.11362	5.29042	5.76643	5.65037	5.54126	5.52412	5.40138	5.2444	5.90302	5.61163	5.55364	5.42985	5.41339	5.22748	5.54998	5.53266	5.30617
ENSG00000072849	DERL2	5.54174	5.59185	5.49362	5.5896	5.56473	5.63375	5.61513	5.43651	5.56627	5.62049	5.41199	5.60014	5.61085	5.4195	5.54794	5.65076	5.45658	5.4712	5.67436	5.45186
ENSG00000072864	NDE1	4.45943	4.34675	4.40938	4.32805	4.52831	4.37555	4.38634	4.38567	4.39411	4.42856	4.34486	4.29802	4.35298	4.5792	4.29733	4.28919	4.41693	4.18977	4.13968	4.29882
ENSG00000072954	TMEM38A	2.29035	2.67601	2.88535	2.97012	2.51569	2.02414	2.06245	2.5625	2.39403	2.65468	2.92573	1.9699	2.44523	2.33398	2.6188	2.8273	2.91462	2.43725	2.84635	2.92727
ENSG00000072958	AP1M1	6.71897	6.82069	6.57532	6.51549	6.59583	6.71059	6.83654	6.58506	6.64835	6.94553	6.48731	6.722	6.81206	6.52268	6.66413	6.93244	6.56612	6.63213	6.92486	6.51773
ENSG00000073008	PVR	8.87643	9.32367	8.47685	8.78277	8.32687	8.96886	9.24635	8.65257	8.86981	9.31287	8.52182	8.9046	9.16749	8.63526	8.77139	9.26175	8.38543	8.96318	9.28041	8.52989
ENSG00000073050	XRCC1	4.45943	4.20167	4.30174	4.14677	4.37174	4.12861	3.98818	3.96065	4.24016	4.04429	4.51505	4.1611	3.89441	3.97492	4.45477	4.04963	4.31104	4.16138	4.05765	4.26601
ENSG00000073060	SCARB1	5.85578	5.84208	5.66454	5.77083	5.59057	5.78984	5.85851	5.707	5.82213	5.80814	5.53541	5.59097	5.66105	5.47674	5.62432	5.75739	5.58359	5.75311	5.75634	5.49194
ENSG00000073111	MCM2	5.80598	5.42789	5.11547	5.13898	5.18602	4.90813	5.25944	4.35162	5.59261	5.57074	5.03028	4.85833	5.1303	4.2718	5.85269	5.58831	5.29252	5.3766	5.3334	4.49965
ENSG00000073146	MOV10L1	5.62182	5.83906	6.07086	5.65657	6.0507	5.5139	5.81888	5.92605	5.74129	5.73031	6.15849	5.53951	5.76994	5.81434	5.42892	5.48277	5.82411	5.50078	5.62468	5.84759
ENSG00000073150	PANX2	3.64629	3.72783	3.78135	4.00354	3.67615	3.37398	3.58158	3.78995	3.47537	3.65249	3.71223	3.4201	3.62545	3.66776	3.91385	4.19491	4.36387	3.90299	3.90559	4.29185
ENSG00000073169	SELENOO	5.01636	5.13143	5.10619	4.96173	5.01682	4.98226	4.90777	4.96233	4.907	5.00578	5.0978	4.97421	4.81263	4.98347	4.9189	5.04365	5.05747	4.97852	5.05244	5.18102
ENSG00000073331	ALPK1	3.44662	3.19788	3.2895	3.55707	3.29318	3.23433	2.9838	3.20627	3.5579	3.05165	3.40086	3.15753	2.94656	3.3147	3.65354	3.08373	3.37981	3.38606	3.1773	3.33685
ENSG00000073350	LLGL2	3.20278	3.45589	3.68805	3.45064	3.64784	3.11856	3.38302	3.61438	3.28659	3.18212	3.82469	3.19672	2.97615	3.43511	3.30778	3.1128	3.66939	2.96657	3.16724	3.6114
ENSG00000073417	PDE8A	5.56659	5.38614	5.63258	5.52025	5.67481	5.85788	5.56211	5.94259	5.5877	5.29486	5.59754	5.7591	5.5572	5.89433	5.52993	5.57792	5.6418	5.76259	5.40578	5.88589
ENSG00000073464	CLCN4	5.52614	5.99353	5.55969	5.66373	5.41508	5.52117	6.04967	5.58589	5.49823	6.1598	5.44847	5.37417	6.01116	5.42705	5.50027	6.0532	5.4707	5.4951	6.07964	5.41279
ENSG00000073536	NLE1	4.54288	4.44524	4.5357	4.48189	4.62988	4.51735	4.54858	4.37512	4.49705	4.49701	4.51682	4.38541	4.3809	4.34877	4.74091	4.53809	4.50581	4.61139	4.33656	4.50167
ENSG00000073578	SDHA	2.29035	2.48856	2.02974	2.32709	2.18019	2.14741	2.25292	2.24764	2.24423	2.3093	2.4451	1.9471	2.39499	1.95869	2.33242	2.21808	2.20461	2.23412	2.58434	2.26103
ENSG00000073584	SMARCE1	2.95291	2.44161	3.03952	2.61683	2.86623	2.49843	2.67899	2.78297	2.89509	2.23108	2.95203	2.67223	2.47316	2.72548	2.83546	2.44838	2.84199	2.79236	2.39042	2.91523
ENSG00000073605	GSDMB	3.0298	3.11553	3.13841	2.76038	3.3875	3.10756	3.1738	3.48682	3.23317	3.17691	3.36215	3.30826	3.29068	3.30537	3.1002	2.92342	3.26875	2.76116	3.23141	3.24844
ENSG00000073614	KDM5A	6.29581	6.27091	6.38561	6.47398	6.45681	6.37557	6.343	6.44924	6.4118	6.32425	6.41115	6.42323	6.47299	6.5141	6.21677	6.20434	6.31929	6.15526	6.30454	6.36233
ENSG00000073670	ADAM11	1.20795	1.28544	1.39992	1.58926	1.85659	1.29354	1.28752	1.48456	1.3839	1.51792	1.47998	1.39375	1.40635	1.26991	1.63282	1.46177	1.43123	1.27657	1.2903	1.11744
ENSG00000073711	PPP2R3A	4.44928	4.30365	4.74744	4.642	4.78955	4.80466	4.34509	4.84789	4.56681	4.30036	4.66091	4.72061	4.45982	4.95689	4.52055	4.3896	4.68086	4.49864	4.23186	4.76918
ENSG00000073712	FERMT2	7.00262	7.21111	6.75339	6.91462	6.79575	7.17768	7.1917	6.94444	7.05733	7.23764	6.6536	7.21191	7.23633	7.01761	6.93545	7.00917	6.79978	6.96926	7.07163	6.83181
ENSG00000073756	PTGS2	5.80896	6.5341	6.22399	6.35017	6.1555	6.74515	7.2813	7.5243	5.83391	6.45636	6.3737	6.79083	7.69357	7.53741	6.00826	7.01688	6.8971	6.356	7.14747	7.32082
ENSG00000073792	IGF2BP2	7.01471	7.03451	7.04378	6.9312	7.18008	7.13193	7.10511	7.18342	7.04307	7.12522	7.03481	7.24178	7.16827	7.19549	6.76806	6.99167	6.83841	6.81755	7.03338	6.95087
ENSG00000073803	MAP3K13	4.14125	4.05341	4.13841	4.38888	4.28659	4.38012	4.23648	4.33646	4.22129	4.26889	4.04839	4.26614	4.29936	4.24276	4.27278	4.28706	4.3552	4.30674	4.3025	4.26126
ENSG00000073849	ST6GAL1	6.83794	6.1398	7.21242	6.85048	7.28131	6.78453	6.32011	7.1624	6.8416	6.13317	7.32226	6.84733	6.34086	7.2807	6.68327	5.79525	7.16023	6.38596	5.94774	7.13572
ENSG00000073905	VDAC1P1	0.824271	0.991551	0.874465	1.22608	1.09179	0.893423	1.10186	0.982118	1.00683	1.07842	0.85666	1.03148	1.10085	1.10758	1.05537	0.941385	0.945243	0.940188	1.23358	1.03081
ENSG00000073910	FRY	5.54532	5.8593	6.28385	6.33877	5.79009	4.8283	5.22069	5.11605	5.63044	5.78608	6.30087	4.93129	5.30272	5.31409	5.65393	5.51125	5.99295	5.54632	5.40471	5.708
ENSG00000073921	PICALM	7.95212	8.27047	7.84286	8.0819	7.88245	8.02523	8.24896	8.08081	8.01205	8.41373	7.8067	8.04487	8.36579	8.09967	7.79629	8.33082	7.9561	7.91843	8.22668	7.9513
ENSG00000073969	NSF	5.16941	5.18349	5.19639	5.34614	5.14273	5.04702	4.95271	5.00951	5.16354	5.25712	5.1396	5.08016	5.10486	4.99657	5.21256	5.23978	5.25804	5.2029	5.23087	5.04812
ENSG00000074047	GLI2	0.824271	1.01312	0.688052	1.02317	0.825909	0.759292	0.862986	0.936895	0.987107	0.986182	0.691642	0.987468	1.02738	0.627925	1.18382	1.31939	0.849688	0.91773	1.21417	0.814481
ENSG00000074054	CLASP1	6.23068	6.07462	6.29461	6.19563	6.33537	6.17087	6.0863	6.23828	6.24849	6.17098	6.32673	6.24662	6.09839	6.23755	6.21032	6.16034	6.26129	6.1949	6.06006	6.31041
ENSG00000074071	MRPS34	5.36283	5.35903	5.20728	5.33521	5.14948	5.20759	5.28512	5.07229	5.16573	5.43121	5.42894	5.16535	5.06754	5.03237	5.52474	5.35579	5.44946	5.44494	5.4747	5.28878
ENSG00000074181	NOTCH3	4.36547	4.32104	3.37696	3.86121	3.09777	4.17677	4.06358	2.86975	4.52809	4.25413	3.44227	4.26614	3.86835	2.85905	4.37243	4.38564	3.49877	4.20608	4.38076	3.43288
ENSG00000074201	CLNS1A	5.77179	5.86079	5.69425	5.92719	5.81859	5.80439	5.95383	5.74439	5.80463	5.9891	5.67222	5.86931	5.95096	5.81105	5.76078	5.95561	5.64269	5.70638	5.82113	5.58228
ENSG00000074219	TEAD2	6.58642	6.57682	6.74295	6.50045	6.82308	6.46232	6.37181	6.66697	6.5858	6.49505	6.82598	6.61306	6.37133	6.66993	6.50284	6.31219	6.74025	6.30932	6.41387	6.69193
ENSG00000074266	EED	4.56183	4.66042	4.28539	4.41742	4.18519	4.44492	4.7604	4.07986	4.50574	4.70302	4.16541	4.4272	4.77244	4.09081	4.47643	4.90926	4.26548	4.56518	4.89676	4.28016
ENSG00000074276	CDHR2	1.47117	1.32046	1.27301	1.22608	1.03464	1.08505	1.03426	1.30044	1.3839	1.16512	1.45076	1.30688	1.26966	1.21116	1.31786	0.875061	1.49579	1.3455	1.23358	1.25755
ENSG00000074319	TSG101	5.48949	5.48207	5.59328	5.64616	5.65361	5.45979	5.55811	5.45367	5.55207	5.54773	5.53801	5.47822	5.58307	5.60589	5.54111	5.50487	5.59928	5.46637	5.63384	5.44246
ENSG00000074356	NCBP3	6.21356	5.90689	6.13442	6.00321	6.21513	6.10187	5.96295	6.12691	6.23601	5.96966	6.13744	6.26286	6.01235	6.1187	6.17542	5.94218	6.13778	6.12126	5.98688	6.09181
ENSG00000074370	ATP2A3	1.82502	2.62789	1.23946	1.86817	1.09179	1.93983	2.41231	1.08934	1.65782	2.59347	0.85666	1.80218	2.44523	0.849577	1.63282	2.39416	0.720593	1.59234	2.49063	0.761663
ENSG00000074410	CA12	1.98804	2.97971	1.77258	2.32709	1.73029	2.02414	2.75795	2.08096	2.03925	2.72057	1.73148	2.18002	2.94157	1.46693	2.21706	3.05406	2.11498	2.12072	2.96724	1.90695
ENSG00000074416	MGLL	8.1812	8.38204	8.05843	8.05929	7.92975	8.64375	8.53221	8.57697	8.17794	8.38495	8.00171	8.56255	8.59236	8.52852	8.29638	8.42776	7.89478	8.74703	8.53306	8.2142
ENSG00000074527	NTN4	9.95112	9.8394	10.0262	10.1289	9.85663	9.78657	9.51381	9.63338	10.0168	9.68135	9.95145	9.52873	9.40022	9.66702	9.65648	9.57104	9.87684	9.70888	9.55253	9.8888
ENSG00000074582	BCS1L	5.32589	5.20824	5.10036	5.15488	5.2206	5.13361	5.16251	4.95951	5.24676	5.21074	5.1258	5.20432	5.1434	4.88979	5.36745	5.16773	5.17177	5.18421	5.3535	5.10885
ENSG00000074590	NUAK1	6.59909	6.26193	6.28334	6.39247	6.48864	6.98303	6.58418	6.8772	6.70868	6.22747	6.23759	6.98415	6.58685	6.8624	6.45636	6.23496	6.32707	6.60428	6.39729	6.63112
ENSG00000074603	DPP8	5.67066	5.73501	5.90554	5.79641	5.82633	5.77079	5.72998	5.94259	5.63441	5.76108	5.78478	5.65128	5.84936	5.95228	5.46097	5.62493	5.74996	5.64703	5.61176	5.72448
ENSG00000074621	SLC24A1	3.44662	2.50387	3.33389	3.04031	3.40263	3.38313	2.61101	3.34256	3.2785	2.59347	3.52168	3.44473	2.58621	3.36946	3.73668	2.81556	3.67984	3.52254	2.98453	3.21936
ENSG00000074657	ZNF532	5.81588	5.60523	5.93859	5.88762	5.97297	5.91814	5.60352	5.95114	5.92418	5.56577	5.90005	5.89262	5.6077	6.01946	5.7205	5.3261	5.81623	5.66231	5.47572	5.85313
ENSG00000074660	SCARF1	7.26761	7.0716	7.38297	7.06769	7.19374	7.47432	7.16297	7.49632	7.15888	6.9417	7.38249	7.31789	7.0258	7.43281	7.21645	7.13731	7.38269	7.53916	7.25677	7.62498
ENSG00000074695	LMAN1	8.25966	8.39172	8.40099	8.39898	8.42315	8.32706	8.40556	8.41842	8.36136	8.44046	8.48514	8.2655	8.4869	8.51707	8.27078	8.42595	8.51895	8.35793	8.44707	8.4812
ENSG00000074696	HACD3	7.45479	7.43261	7.45326	7.56121	7.42398	7.35324	7.35847	7.35681	7.4547	7.4815	7.44169	7.31511	7.42181	7.37488	7.51201	7.49563	7.50583	7.51061	7.44288	7.41094
ENSG00000074755	ZZEF1	6.52497	6.51012	6.4576	6.47534	6.38718	6.43288	6.53611	6.41718	6.48262	6.56248	6.45503	6.53781	6.54015	6.38659	6.42745	6.59013	6.41992	6.49901	6.60859	6.43212
ENSG00000074800	ENO1	10.9637	11.3251	10.7836	11.0588	10.8317	11.0084	11.3117	10.721	10.8424	11.3198	10.7214	10.968	11.318	10.672	11.0104	11.1902	10.8282	10.9823	11.3493	10.7596
ENSG00000074842	MYDGF	8.38916	8.50095	8.42637	8.43164	8.4849	8.45746	8.47891	8.50218	8.34438	8.53506	8.52752	8.38628	8.50498	8.56514	8.43916	8.63817	8.55418	8.59367	8.57493	8.59926
ENSG00000074855	ANO8	5.16166	4.99176	5.16546	4.84612	4.89633	4.96256	4.80503	5.0749	4.96738	4.65702	5.2305	4.76038	4.43517	5.0783	5.1181	4.82686	5.29932	5.21562	4.83137	5.53191
ENSG00000074935	TUBE1	4.01971	4.19224	4.01989	3.92621	3.76375	3.6901	3.94588	3.87932	3.96569	3.79524	4.11742	3.79041	3.98695	3.77982	3.91913	3.97507	3.72766	4.0262	3.83426	3.97841
ENSG00000074964	ARHGEF10L	4.13494	4.18514	3.94381	3.89678	4.17861	4.4558	4.25144	4.38146	4.16096	4.20382	3.89144	4.5552	4.23759	4.3073	4.27278	4.20844	3.93101	4.2584	4.09528	4.23486
ENSG00000074966	TXK	1.20795	1.54436	0.979817	1.37319	1.33211	1.49268	1.66067	1.37015	1.27426	1.61351	1.02469	1.41051	2.05942	1.32637	1.01646	1.2513	0.454392	1.31145	1.74729	0.914649
ENSG00000075089	ACTR6	4.06359	3.79162	4.00499	4.18931	4.14075	4.01841	3.96416	4.03228	4.13879	3.87778	4.01635	4.06113	4.03928	4.0799	4.07635	3.95648	4.10145	4.05992	3.88732	3.91331
ENSG00000075131	TIPIN	3.30756	3.13041	2.85797	2.96498	2.70464	3.17761	3.15271	2.58466	3.1777	3.24317	2.51028	2.83631	3.13761	2.67565	3.52777	3.34287	2.81062	3.39421	3.25536	2.68641
ENSG00000075142	SRI	5.55599	5.33995	5.47842	5.5996	5.69493	5.63758	5.30915	5.52607	5.52412	5.2385	5.41199	5.62907	5.20509	5.49635	5.54367	5.19291	5.6139	5.31133	5.28071	5.4042
ENSG00000075151	EIF4G3	7.15354	7.13292	7.28025	7.10794	7.23264	7.17768	7.05091	7.24531	7.19183	7.08791	7.30144	7.15553	7.11051	7.27234	7.07067	7.10331	7.19406	7.11457	7.10298	7.25726
ENSG00000075188	NUP37	3.48187	3.3497	3.33389	3.45798	3.51137	3.43685	3.1738	3.46309	3.5275	3.31603	3.34638	3.26744	3.27489	3.23338	3.46414	3.37121	3.54526	3.52254	3.32035	3.14912
ENSG00000075213	SEMA3A	5.14605	4.08939	3.96449	5.06274	3.88995	5.17108	4.36586	3.9719	5.06233	4.27621	4.00383	5.19104	4.5163	3.96606	5.50906	4.71123	4.59322	5.49889	4.5315	4.17552
ENSG00000075218	GTSE1	5.19087	5.25312	4.80161	4.73714	4.99076	4.35941	4.89353	3.94931	5.19826	5.43993	4.62376	4.28217	4.89239	3.72487	4.60328	5.14446	4.75196	4.02094	4.77949	3.65187
ENSG00000075223	SEMA3C	2.65051	3.69485	0.874465	2.72429	0.891758	2.52348	3.86711	1.24586	2.31713	3.68586	0.716404	2.69294	3.87622	0.995988	2.01479	3.31395	0.693328	2.15952	3.56984	0.788314
ENSG00000075234	TTC38	4.93147	4.95322	5.05165	5.03599	4.94496	4.99724	4.96638	4.97497	4.95602	5.02619	5.03644	4.93709	4.95565	4.99947	4.99717	4.99503	5.01129	5.0054	4.98388	5.00474
ENSG00000075239	ACAT1	5.33004	5.55004	5.12239	5.5446	5.19909	5.32739	5.544	4.98334	5.24364	5.55075	4.99782	5.30301	5.48099	4.98931	5.21148	5.37891	5.17301	5.11186	5.59027	4.98903
ENSG00000075240	GRAMD4	4.79596	4.6153	4.94771	4.90239	4.95783	4.73311	4.53029	4.92084	4.86845	4.6095	4.99656	4.76038	4.65539	4.95391	4.86381	4.65469	4.81656	4.73214	4.574	4.90324
ENSG00000075275	CELSR1	6.69664	6.00635	7.1347	6.88767	7.17016	6.38072	5.97952	6.76928	6.76224	6.01851	7.17707	6.49326	5.90811	6.81057	6.65387	5.77114	6.95743	6.30662	5.84736	6.97209
ENSG00000075292	ZNF638	6.83112	6.85169	6.95063	7.07368	7.00114	6.78021	6.76057	6.87308	6.86103	6.83418	7.01093	6.77676	6.94176	6.92962	6.82827	6.78333	6.97452	6.74566	6.81074	6.8631
ENSG00000075303	SLC25A40	3.84117	3.78223	3.86899	3.79316	3.86285	3.7585	3.74556	3.81516	3.97823	3.74335	3.85288	3.65629	3.82021	3.75261	3.90055	3.6707	3.8407	3.69092	3.50741	3.78686
ENSG00000075336	TIMM21	4.92417	4.76265	4.52703	4.64362	4.6347	4.64266	4.83348	4.36021	4.89911	4.90861	4.44456	4.63226	4.69893	4.43474	4.95664	4.89538	4.61155	4.7765	4.82339	4.60835
ENSG00000075391	RASAL2	5.88336	5.77186	5.88873	5.72742	5.78793	5.87906	5.87551	5.8983	5.83322	5.74709	5.97891	5.94318	5.89462	5.96197	5.79279	5.79599	5.64891	6.00424	5.8347	5.8188
ENSG00000075399	VPS9D1	4.64417	4.40093	4.80591	4.3908	4.75605	4.6987	4.35667	4.76298	4.5964	4.43075	4.98642	4.6197	4.38274	4.75916	4.74091	4.4034	4.99184	4.63567	4.51969	5.0862
ENSG00000075407	ZNF37A	4.90016	5.2599	5.17547	5.10429	5.03514	5.07835	5.22701	5.06574	5.12684	5.24846	5.22188	5.09838	5.4105	5.22657	5.02562	5.19744	5.21075	5.10318	5.25125	4.94381
ENSG00000075413	MARK3	6.63253	6.81647	6.65264	6.63249	6.5032	6.71376	6.80266	6.65174	6.62022	6.66552	6.61995	6.64219	6.70568	6.61717	6.4477	6.67013	6.60001	6.60779	6.6691	6.71686
ENSG00000075415	SLC25A3	8.81962	9.00251	8.88153	9.07252	8.92155	8.95665	9.03284	8.92182	8.84674	9.05541	8.84503	8.91207	9.09601	8.93175	8.74011	8.86904	8.785	8.80047	8.91301	8.73153
ENSG00000075420	FNDC3B	9.0298	9.01534	9.0937	9.11198	9.07011	9.198	9.10609	9.26378	9.1433	9.08333	9.13691	9.27843	9.20702	9.34327	8.88188	8.98101	8.98525	9.01616	9.00458	9.08297
ENSG00000075426	FOSL2	7.65506	8.08767	7.69212	7.85173	7.40109	7.80397	7.99819	7.71614	7.63065	7.93292	7.65124	7.668	7.92785	7.68076	7.46176	7.84513	7.74411	7.6574	7.9247	7.76007
ENSG00000075539	FRYL	6.33971	6.17431	6.27715	6.46853	6.34421	6.22212	6.20634	6.32804	6.33685	6.27271	6.30852	6.41131	6.34795	6.33134	6.16044	6.22667	6.26187	6.15586	6.12971	6.23854
ENSG00000075568	TMEM131	6.10791	6.1082	6.11547	6.18405	5.88947	6.14151	6.13887	6.11491	6.13041	6.09365	6.09499	6.15695	6.2074	6.10733	6.15709	6.20995	6.2159	6.23519	6.20909	6.09047
ENSG00000075618	FSCN1	9.51051	9.43416	9.46221	9.30373	9.61222	9.52578	9.40504	9.61112	9.47016	9.43872	9.45616	9.56053	9.28038	9.64932	9.51591	9.53189	9.55653	9.49977	9.48377	9.70207
ENSG00000075624	ACTB	12.4688	12.563	12.3609	12.5293	12.44	12.5226	12.5072	12.3579	12.4487	12.6445	12.2623	12.5067	12.4757	12.3524	12.429	12.4571	12.3337	12.3656	12.4548	12.2164
ENSG00000075643	MOCOS	3.03659	3.19317	3.07799	3.13499	2.65494	3.23937	3.1738	3.23924	2.96733	3.16117	2.98297	2.8851	3.23057	3.01031	3.18597	3.35508	3.26413	3.27559	3.41266	3.28165
ENSG00000075651	PLD1	5.48081	4.59935	5.32792	4.92111	5.61433	5.89274	5.21434	6.01781	5.5335	4.84109	5.24759	5.97593	5.18306	6.14771	5.25705	4.68566	5.28226	5.4341	4.71879	5.64286
ENSG00000075702	WDR62	4.44674	4.65871	3.93597	3.94724	4.09721	3.67899	4.39984	3.11278	4.26699	4.82786	3.79011	3.5619	4.1516	2.7804	4.17017	4.51649	3.97696	3.73654	4.39807	3.22424
ENSG00000075711	DLG1	7.83601	8.47495	6.99088	7.67727	7.08768	7.88834	8.40528	7.18886	7.8831	8.56376	6.93944	7.90973	8.39153	7.06435	7.47101	8.13749	6.9336	7.57302	8.26978	6.9048
ENSG00000075785	RAB7A	8.93689	9.1316	8.88975	9.02571	8.96402	9.09282	9.19415	8.97583	8.95809	9.21275	8.91998	9.17722	9.30123	9.0309	9.04451	9.22026	8.92719	9.05872	9.25391	9.02943
ENSG00000075790	BCAP29	1.34556	1.05531	1.58496	1.06225	1.26743	1.35063	1.26804	1.40377	1.27426	0.887638	1.27856	1.00964	1.0461	1.56404	0.996608	1.02532	1.41464	1.37876	1.17454	1.50256
ENSG00000075826	SEC31B	3.57344	3.2166	3.65661	3.24947	3.69164	3.57103	3.0875	3.79313	3.70097	3.15589	3.76659	3.8804	3.28281	3.78654	3.41638	3.13658	3.5903	3.54469	3.36504	3.6114
ENSG00000075856	SART3	5.802	5.81471	5.76744	5.78696	5.89884	5.74884	5.73974	5.62294	5.83873	5.77751	5.89937	5.73352	5.75009	5.64341	6.01074	5.68907	5.92499	5.76574	5.81631	5.85706
ENSG00000075914	EXOSC7	4.34373	4.29046	4.32192	4.46194	4.47739	4.46445	4.4043	4.34946	4.39411	4.28833	4.40321	4.46781	4.20046	4.33737	4.55828	4.444	4.39805	4.48725	4.40237	4.4038
ENSG00000075945	KIFAP3	4.46699	4.46494	4.47031	4.57096	4.64746	4.62348	4.70169	4.76136	4.6238	4.4802	4.51682	4.69518	4.73543	4.78289	4.67061	4.68566	4.72191	4.70617	4.68393	4.62508
ENSG00000075975	MKRN2	4.74712	4.90067	4.85105	4.71586	4.83628	4.95797	4.93274	4.83254	4.85082	4.98805	4.74153	4.99103	5.01387	4.80293	4.89095	5.00411	4.67738	4.8495	5.01787	4.85047
ENSG00000076003	MCM6	5.68153	5.47139	5.18542	5.21464	5.29347	5.14442	5.35027	4.73353	5.55793	5.65085	4.97492	5.06038	5.34963	4.50776	5.83812	5.69549	5.29932	5.47793	5.46959	4.69717
ENSG00000076043	REXO2	6.03348	6.42468	5.90421	6.19178	5.79799	6.04752	6.39445	5.96247	6.01463	6.48244	5.98657	6.09608	6.34559	5.95079	6.04255	6.43668	5.89688	6.12311	6.38052	5.90123
ENSG00000076053	RBM7	4.42361	4.65357	4.4576	4.76702	4.38704	4.54207	4.71973	4.61113	4.63493	4.80104	4.62212	4.53432	4.95069	4.64357	4.39914	4.65304	4.47612	4.49106	4.60601	4.59142
ENSG00000076067	RBMS2	6.76774	6.91393	6.87036	6.85466	6.83045	6.6312	6.79076	6.77972	6.81458	6.88176	6.83166	6.69531	6.80452	6.71336	6.69833	6.77046	6.84423	6.64501	6.88013	6.71816
ENSG00000076108	BAZ2A	7.33904	7.19528	7.50602	7.3208	7.41188	7.3017	7.2648	7.38813	7.38976	7.22066	7.57417	7.43824	7.27305	7.46774	7.34419	7.20637	7.49329	7.37885	7.25499	7.45475
ENSG00000076201	PTPN23	6.91274	7.10369	6.96031	6.78702	6.9675	6.89061	7.04412	6.9362	6.88621	7.02736	6.95967	7.02928	6.97633	6.95595	6.94617	6.99753	6.9197	6.88096	7.02817	6.93939
ENSG00000076242	MLH1	4.62402	4.42326	4.58829	4.58444	4.72025	4.40953	4.2736	4.11834	4.73882	4.58219	4.49194	4.30027	4.27576	4.40447	4.83475	4.52733	4.65105	4.46999	4.41305	4.39082
ENSG00000076248	UNG	5.49197	5.27113	5.24369	5.31614	5.20773	5.17635	5.14258	4.99717	5.49387	5.32224	5.23158	5.09838	5.11708	4.95838	5.58082	5.45844	5.23341	5.52326	5.23449	5.11281
ENSG00000076321	KLHL20	5.16321	5.16674	5.30174	5.37358	5.26476	5.20372	5.15722	5.17931	5.25606	5.17854	5.31602	5.15045	5.23498	5.293	5.3133	5.35477	5.2834	5.28525	5.27721	5.20471
ENSG00000076344	RGS11	3.79386	3.60892	3.61143	3.37117	3.69778	3.86684	3.68071	3.86732	3.722	3.63361	3.88053	3.87739	3.53557	3.81313	3.82094	3.52691	3.80294	3.81762	3.6551	3.74325
ENSG00000076351	SLC46A1	2.12177	1.97637	1.53051	1.84595	1.424	1.52611	1.78927	1.38706	1.87727	2.08307	1.70698	1.66919	1.78633	1.3807	2.22561	2.03782	1.64555	2.01889	2.05069	1.50256
ENSG00000076356	PLXNA2	9.44327	8.86091	9.43965	9.118	9.61105	9.49591	8.99212	9.61354	9.47967	8.90775	9.43044	9.556	8.9363	9.65381	9.3841	9.00334	9.31378	9.45264	8.98458	9.55043
ENSG00000076382	SPAG5	4.58518	4.72393	4.23946	4.40986	4.34848	3.8959	4.50762	3.54825	4.57344	4.88326	4.22271	3.81895	4.37165	3.37393	4.07871	4.50375	4.12205	3.54103	4.42576	3.37691
ENSG00000076513	ANKRD13A	5.53456	6.03431	5.44386	5.62184	5.33154	5.47485	5.91206	5.33993	5.48598	5.98389	5.40439	5.47324	5.91958	5.34858	5.43539	5.83359	5.45658	5.50643	6.00464	5.47666
ENSG00000076554	TPD52	2.02947	1.45262	1.68805	1.83471	1.94195	1.4234	1.5029	1.78174	1.8115	1.59802	1.94558	1.47568	1.2855	1.66965	2.1998	1.57751	2.22379	1.60645	1.30872	1.85747
ENSG00000076555	ACACB	1.5681	1.19397	1.45943	1.66738	1.71825	1.74065	1.26804	1.4203	1.7889	1.28612	1.39049	1.80218	1.18772	1.79497	2.14674	1.71025	1.83211	1.98689	1.25274	1.72579
ENSG00000076604	TRAF4	5.87769	5.77817	5.97727	5.73349	6.10028	6.01771	5.83635	5.88497	5.84491	5.74357	5.97186	5.88739	5.73575	5.90672	5.86437	5.55956	6.00617	5.70638	5.62468	6.16482
ENSG00000076650	GPATCH1	3.62391	3.52883	3.17436	3.42838	3.5994	3.56702	3.37394	3.19671	3.51033	3.61833	2.9982	3.41596	3.40024	3.13671	3.47135	3.38319	3.25949	3.31049	3.32488	3.16954
ENSG00000076685	NT5C2	5.40017	5.83982	5.29563	5.22866	5.35993	5.40356	5.71026	5.32575	5.42591	5.74005	5.23586	5.47324	5.78465	5.35876	5.08675	5.49478	5.17054	5.2087	5.60339	5.20595
ENSG00000076706	MCAM	10.9293	10.5791	10.6861	10.4318	10.9171	11.3957	10.8739	11.1802	10.9226	10.6806	10.7071	11.4401	10.9107	11.2692	11.0687	10.6356	10.8443	11.1811	10.788	11.1347
ENSG00000076770	MBNL3	2.15959	2.19028	2.24792	2.35882	2.32228	2.00055	2.107	2.20058	2.38652	2.0719	2.38459	2.03621	2.05018	2.09493	2.5659	2.37028	2.36007	2.27002	2.18638	1.88242
ENSG00000076826	CAMSAP3	1.159	1.88574	1.63742	1.38864	1.26743	1.21372	1.95686	1.37015	1.3839	1.75998	1.47998	1.28886	1.51785	1.64025	1.18382	1.64541	1.07766	1.44308	1.73372	1.50256
ENSG00000076864	RAP1GAP	1.85606	1.85023	0.830071	1.41907	0.684445	1.57484	1.82971	0.659123	1.54094	1.93055	0.691642	1.58309	1.79742	0.90005	1.49811	1.97588	0.693328	1.47419	1.97196	1.00831
ENSG00000076924	XAB2	6.11193	6.1453	6.20347	6.15554	6.20976	6.01698	6.09046	6.08542	6.04177	6.09365	6.19198	6.06597	6.05861	6.02941	6.18038	6.05444	6.19358	6.03195	6.1154	6.13268
ENSG00000076928	ARHGEF1	6.81393	6.54571	6.84478	6.49153	7.003	6.82455	6.61246	6.92503	6.81877	6.613	6.88894	6.91938	6.52354	6.85842	6.95937	6.58193	6.89597	6.88531	6.64846	6.95418
ENSG00000076944	STXBP2	4.85286	4.78789	4.79585	4.61762	4.82228	4.77716	4.82517	4.79026	4.7881	4.80947	4.86433	4.95291	4.73399	4.84056	4.86518	4.82832	4.77977	4.78893	4.87529	4.92141
ENSG00000076984	MAP2K7	5.81391	5.88439	5.91819	5.80435	5.84861	5.73103	5.83965	5.80857	5.73465	5.88279	5.96477	5.85484	5.76218	5.82254	5.77323	5.86169	5.97396	5.83928	5.82594	5.99717
ENSG00000077044	DGKD	4.36006	4.54671	4.49184	4.52624	4.60719	4.57239	4.44392	4.64315	4.32509	4.57627	4.42027	4.71049	4.52966	4.67108	4.47284	4.4497	4.29752	4.46806	4.56445	4.59709
ENSG00000077063	CTTNBP2	3.00231	2.48856	2.7608	2.84124	2.91982	3.08531	2.69367	3.14297	3.02166	2.58563	2.57263	3.13754	2.7436	3.11551	2.84104	2.49329	2.59183	3.09722	2.64359	2.80209
ENSG00000077092	RARB	6.74201	6.95769	7.2673	7.23709	7.09934	6.82076	6.84848	7.10478	6.94041	6.92704	7.31392	6.75601	6.96192	7.26634	6.53846	6.48195	7.08879	6.6991	6.63803	7.07241
ENSG00000077097	TOP2B	7.197	7.05415	7.19036	7.26196	7.34783	7.39371	7.23123	7.44197	7.21241	7.17405	7.1418	7.31428	7.26558	7.468	6.96001	7.22396	7.15774	7.05762	7.11546	7.14574
ENSG00000077147	TM9SF3	8.21227	8.41735	8.19242	8.3538	8.12563	8.31247	8.4348	8.33413	8.18918	8.38425	8.14966	8.1489	8.48615	8.32334	8.07937	8.45922	8.26574	8.30388	8.45096	8.30812
ENSG00000077150	NFKB2	5.13026	5.34421	5.22346	4.94614	5.10042	6.55024	6.26343	6.48846	5.13246	5.16939	5.37261	6.46746	6.33944	6.49421	5.34505	5.36689	5.54883	5.94092	5.94848	6.27551
ENSG00000077152	UBE2T	4.26496	3.93694	3.93859	4.05045	3.9658	3.57901	3.6396	3.24389	4.10716	4.11949	3.53914	3.30378	3.61922	2.96361	3.93747	3.88807	3.96561	3.51508	3.66228	3.18467
ENSG00000077157	PPP1R12B	3.89448	4.10203	3.68182	3.87774	3.62544	3.60271	4.03505	3.66379	3.89336	4.08377	3.75469	3.67722	4.05323	3.61585	3.94267	3.98034	3.63755	3.41441	3.97932	3.5964
ENSG00000077232	DNAJC10	7.94762	7.82595	8.04802	8.05823	7.98406	8.0459	7.95733	8.147	7.96667	7.88064	8.00752	8.03241	8.05865	8.24068	7.98318	7.93892	8.1148	8.03746	7.95846	8.15447
ENSG00000077235	GTF3C1	7.60054	7.68399	7.58286	7.54901	7.58234	7.49161	7.6258	7.47126	7.56003	7.69528	7.60744	7.55757	7.5753	7.48928	7.65264	7.71254	7.62448	7.63628	7.74297	7.60778
ENSG00000077238	IL4R	6.83551	6.15746	6.74183	6.50045	7.0328	7.05958	6.45549	7.20653	6.79202	6.22684	6.75007	7.103	6.47299	7.23412	6.69448	6.22168	6.61007	6.72843	6.35416	6.90974
ENSG00000077254	USP33	5.62633	5.63944	5.85866	5.75377	5.79225	5.59391	5.66813	5.81951	5.70478	5.72942	5.73869	5.67922	5.78116	5.83395	5.53853	5.73186	5.84052	5.54082	5.65379	5.79927
ENSG00000077279	DCX	0.97328	0.947421	0.89616	0.475739	1.03464	0.672387	0.83677	1.16972	1.25789	1.12242	1.4058	0.895197	1.02738	0.90005	0.781427	0.919614	0.945243	0.799875	0.910769	0.985459
ENSG00000077312	SNRPA	5.15544	5.03983	5.22238	5.306	5.28838	5.16711	5.01687	5.23758	5.05287	4.91644	5.39866	5.18983	4.81673	5.15043	5.26537	4.96213	5.29365	5.08817	4.94172	5.26762
ENSG00000077348	EXOSC5	4.01628	3.64391	3.96706	3.77563	3.82402	3.7898	3.6396	3.46309	3.8228	3.71489	3.72754	3.63861	3.75628	3.58147	3.95043	3.81034	3.65885	3.8712	3.75923	3.67348
ENSG00000077380	DYNC1I2	7.59652	7.59985	7.57868	7.73736	7.7057	7.73596	7.57714	7.72988	7.62388	7.66027	7.5627	7.71557	7.66962	7.7979	7.50697	7.53845	7.57071	7.58353	7.53035	7.57539
ENSG00000077454	LRCH4	4.34373	4.34463	4.65343	4.13536	4.36209	4.22082	4.28818	4.29897	4.36956	4.19355	4.70333	4.307	4.08299	4.37131	4.35889	4.34742	4.59875	4.49296	4.29328	4.6777
ENSG00000077458	FAM76B	3.96737	3.89689	4.14068	4.0407	4.12029	3.9118	3.94894	4.02148	3.99314	3.94058	4.15865	3.79999	3.94017	4.2006	3.94267	3.90755	4.18457	4.01566	3.85321	4.00138
ENSG00000077463	SIRT6	4.81978	4.68415	4.71424	4.58108	4.98071	4.98527	4.81849	4.97217	4.69391	4.75111	4.72332	4.98124	4.71948	4.94792	4.88286	4.8092	4.66516	4.7127	4.81052	4.92292
ENSG00000077514	POLD3	4.53571	4.35311	3.85797	4.06013	4.04511	4.03011	4.43739	3.80261	4.39598	4.45891	3.96303	3.98203	4.34544	3.78654	4.4493	4.57511	4.02423	4.18273	4.28167	3.77024
ENSG00000077549	CAPZB	8.48335	8.63599	8.30896	8.47471	8.45956	8.50329	8.61806	8.32675	8.41596	8.72785	8.27019	8.55173	8.59534	8.35718	8.49816	8.58157	8.36033	8.43049	8.64852	8.33648
ENSG00000077585	GPR137B	4.01284	3.92561	4.03708	3.9884	3.90598	4.14485	3.74203	4.26507	4.04652	3.75038	3.81898	3.95657	3.77042	4.15975	3.64081	3.8309	4.08843	4.00239	3.87192	4.12153
ENSG00000077616	NAALAD2	1.30113	0.806306	1.47393	1.13737	1.48215	1.01614	1.05715	1.31819	1.29044	0.912912	1.37502	1.15599	0.94996	1.39836	1.30177	1.14273	1.47992	0.824229	1.09186	0.96224
ENSG00000077684	JADE1	4.44419	4.30365	4.38274	4.32605	4.30483	4.26851	4.14863	4.32773	4.36575	4.40203	4.37821	4.24993	4.2935	4.45176	4.39346	4.257	4.43556	4.51369	4.21731	4.44417
ENSG00000077713	SLC25A43	4.20895	4.53557	4.22667	4.318	4.20043	4.52977	4.63669	4.43326	4.29332	4.40649	4.1034	4.30027	4.55766	4.42616	4.15682	4.59242	4.26317	4.47576	4.58727	4.31035
ENSG00000077721	UBE2A	6.4957	6.5957	6.27353	6.51769	6.38384	6.50538	6.59742	6.40944	6.46401	6.64399	6.27818	6.48784	6.65208	6.40035	6.51902	6.66891	6.44057	6.50702	6.70258	6.43265
ENSG00000077782	FGFR1	7.20982	6.78352	7.22587	6.84664	7.26043	7.08924	6.73596	7.13137	7.15087	6.6548	7.14408	6.96726	6.55207	7.14602	7.15621	6.77918	7.20254	7.10311	6.81236	7.28091
ENSG00000078018	MAP2	2.91656	2.96319	3.47392	3.58081	3.82963	3.01641	2.72974	4.0024	3.38029	2.98171	3.56322	3.16249	2.73209	3.86487	3.27107	2.9612	4.11179	3.05669	2.87753	4.0407
ENSG00000078043	PIAS2	4.45183	4.67741	4.57994	4.73563	4.59736	4.51943	4.51384	4.63963	4.64912	4.66262	4.47933	4.55332	4.63235	4.64727	4.50658	4.75645	4.58953	4.71921	4.68746	4.58384
ENSG00000078053	AMPH	3.31874	4.9122	3.15199	3.47256	3.17473	2.78745	4.46333	2.78934	3.17334	4.70664	2.98297	2.92648	4.56254	2.95766	3.08618	4.42287	3.01714	2.51411	4.59292	2.90917
ENSG00000078061	ARAF	5.95858	5.99081	5.97153	5.97725	5.9793	5.8272	5.90656	5.90785	5.84696	6.00461	5.9872	5.90228	5.92843	5.90286	5.88544	5.96361	5.94391	5.87905	5.95361	5.98426
ENSG00000078070	MCCC1	4.78592	5.12896	4.92941	5.23188	4.899	4.81822	5.01541	4.66758	4.95728	5.16677	4.96204	4.81806	5.06296	4.72282	4.94762	4.9501	5.00438	4.86866	5.1218	4.89713
ENSG00000078081	LAMP3	3.39998	3.98138	4.90555	4.69736	3.82121	3.41024	3.50457	4.06417	3.50687	3.70045	5.08478	3.46893	3.94516	4.17776	3.54154	3.29294	4.75196	3.64722	3.84692	4.56662
ENSG00000078098	FAP	4.0834	4.0482	3.69115	3.77563	3.84634	4.12589	4.18285	3.94931	4.20857	4.28107	3.70297	4.15365	4.25781	4.08809	3.74563	3.92405	3.64824	4.08028	3.98791	3.85778
ENSG00000078114	NEBL	1.97395	1.96535	2.58495	2.65567	2.2063	1.78274	1.66067	2.04944	2.16745	1.75998	2.61275	1.61237	1.81935	2.12707	2.27589	1.7723	2.94384	2.0294	2.02863	2.59124
ENSG00000078124	ACER3	4.97277	5.2164	4.9281	5.02244	5.05922	5.15113	5.55811	5.22706	5.04812	5.3104	4.77286	5.1442	5.59106	5.2352	4.99091	5.46879	4.92309	5.02128	5.33452	4.99905
ENSG00000078140	UBE2K	7.19321	7.2652	7.18128	7.19924	7.13349	7.20696	7.26817	7.24531	7.15031	7.30422	7.22585	7.17835	7.37144	7.3453	7.21457	7.47432	7.31443	7.37834	7.43373	7.30158
ENSG00000078142	PIK3C3	5.33693	5.19886	5.34675	5.45108	5.45647	5.5045	5.34795	5.4436	5.36322	5.20947	5.34905	5.34613	5.2762	5.52879	5.34995	5.18722	5.4341	5.30702	5.32211	5.26169
ENSG00000078177	N4BP2	3.01612	3.19317	3.55458	3.35159	3.42505	3.39675	3.44073	3.45108	3.36126	3.19762	3.37776	3.41596	3.50206	3.56592	3.36697	3.30558	3.41779	3.52626	3.32035	3.36811
ENSG00000078237	TIGAR	4.05359	4.07921	4.15425	4.23492	4.12258	4.07598	3.95809	4.07465	4.22761	4.22416	4.19875	4.10556	4.14943	4.00693	4.19869	3.92405	4.23035	3.94524	4.08729	3.98994
ENSG00000078246	TULP3	5.51281	5.24971	5.54173	5.41001	5.59881	5.38546	5.33514	5.60227	5.41764	5.31396	5.5458	5.56032	5.31241	5.69613	5.44823	5.28305	5.62115	5.40311	5.26429	5.58703
ENSG00000078269	SYNJ2	7.684	7.87224	7.52725	7.74863	7.54616	7.9856	8.08776	7.81357	7.71269	7.92305	7.43611	7.96822	8.11224	7.83141	7.74441	7.97515	7.54878	7.82366	8.06744	7.73289
ENSG00000078304	PPP2R5C	6.16558	6.19628	6.20239	6.28559	6.27547	6.18598	6.13955	6.28583	6.16318	6.34297	6.21388	6.17484	6.29317	6.37938	6.07546	6.21834	6.19722	6.13593	6.20048	6.17811
ENSG00000078319	PMS2P1	3.40524	3.0802	3.29359	3.35945	3.47244	3.21908	2.98976	3.07676	3.47537	2.99952	3.27733	3.4118	2.85927	3.07214	3.4569	3.06401	3.39682	3.34035	3.11586	3.14912
ENSG00000078369	GNB1	9.38568	9.54248	9.35809	9.47268	9.4058	9.50209	9.50128	9.42074	9.36937	9.54894	9.35372	9.48772	9.47483	9.44212	9.33702	9.43798	9.40484	9.39347	9.4875	9.43914
ENSG00000078399	HOXA9	5.12549	5.0889	5.30276	5.2542	5.39724	5.05564	5.10326	5.3529	5.15252	4.9806	5.50019	5.12402	5.0664	5.35538	4.90699	5.16195	5.28112	5.07935	5.15781	5.27117
ENSG00000078401	EDN1	9.48544	9.52182	9.8219	9.79796	9.80086	9.54642	9.49906	9.88473	9.55601	9.57206	9.86793	9.46859	9.48462	9.94964	9.33566	9.46747	9.68195	9.43983	9.41336	9.66839
ENSG00000078403	MLLT10	5.24904	5.39233	5.34774	5.33021	5.30861	5.23943	5.35027	5.40572	5.29467	5.34563	5.38425	5.33958	5.34207	5.32683	5.24868	5.18722	5.18529	5.29944	5.2381	5.30732
ENSG00000078596	ITM2A	0.658079	0.92484	0.662962	1.1003	1.03464	0.814449	1.30675	0.959684	0.750253	1.07842	0.716404	0.484626	1.00841	0.797274	0.609092	0.852258	0.773625	0.341123	0.958218	0.678622
ENSG00000078618	NRDC	7.29371	7.4203	7.26782	7.39729	7.30969	7.2908	7.408	7.22252	7.29594	7.44433	7.22908	7.32177	7.46354	7.28456	7.26912	7.4121	7.33138	7.28957	7.42874	7.23048
ENSG00000078668	VDAC3	6.96084	7.05999	6.92315	7.07039	7.03402	6.93872	7.00897	6.82657	6.94169	7.09724	6.84119	6.88605	7.10131	6.84961	6.99264	7.0204	7.05203	6.9483	7.07802	6.88988
ENSG00000078674	PCM1	6.77182	6.84757	6.88331	6.96704	6.93793	6.9121	6.9189	6.96535	6.91975	6.91927	6.87354	6.96477	7.04017	6.96005	6.7819	6.8582	6.9064	6.79655	6.94192	6.74349
ENSG00000078687	TNRC6C	4.01284	4.05081	4.24792	4.20249	4.32086	3.97065	3.89914	4.16567	4.04413	4.03568	4.16316	4.00705	3.99419	4.11505	4.05251	3.99343	4.06469	3.98088	4.03016	4.22025
ENSG00000078699	CBFA2T2	4.54764	4.54115	4.61306	4.53147	4.66797	4.66721	4.67973	4.61651	4.63017	4.53617	4.54128	4.69689	4.5363	4.68554	4.54296	4.56638	4.61155	4.42292	4.58349	4.80714
ENSG00000078747	ITCH	6.01898	6.17311	6.08922	6.26532	6.11069	6.15826	6.1766	6.25392	6.17522	6.22684	6.12073	6.28462	6.29512	6.38161	5.96038	6.22001	6.07711	6.19957	6.18311	6.16926
ENSG00000078804	TP53INP2	5.62408	5.74068	5.65502	5.38422	5.71553	5.84635	5.70393	5.8983	5.66033	5.63859	5.58499	5.89262	5.75223	5.96271	5.42707	5.54008	5.62296	5.3242	5.47979	5.708
ENSG00000078808	SDF4	8.36929	8.37737	8.20917	8.30104	8.14278	8.53353	8.31365	8.24185	8.30323	8.2846	8.14197	8.36695	8.21432	8.21957	8.35907	8.36458	8.26993	8.43309	8.37473	8.36221
ENSG00000078814	MYH7B	1.67641	1.17496	1.58496	1.41907	1.56522	1.45846	1.07968	1.31819	1.20765	0.575765	1.83686	1.55321	1.18772	1.39836	1.31786	0.89751	1.65971	1.4895	1.48105	1.53439
ENSG00000078902	TOLLIP	7.11275	7.48251	6.83358	7.09474	6.85679	7.13329	7.45373	6.83006	7.05229	7.44731	6.77717	7.10911	7.39399	6.87625	7.00325	7.39667	6.77602	6.95762	7.47637	6.92633
ENSG00000078967	UBE2D4	2.52091	2.19972	2.19639	2.26981	2.10814	2.15811	2.37636	2.13201	2.30124	1.93055	2.02701	2.03621	2.34295	2.01703	2.33242	2.32959	2.20461	2.06049	2.49063	2.1626
ENSG00000079102	RUNX1T1	4.17857	4.45906	4.67712	4.82781	4.50395	3.84714	4.32401	4.18029	4.32116	4.5463	4.72485	3.7968	4.29546	4.1752	4.17239	4.38564	4.47011	3.86828	4.43418	4.16793
ENSG00000079134	THOC1	4.74505	4.76105	4.92546	4.75663	4.87343	4.90177	4.69987	4.75486	4.83574	4.74409	4.86985	4.72564	4.87679	4.79961	4.76751	4.73011	4.72865	4.80584	4.68746	4.66157
ENSG00000079150	FKBP7	4.2822	3.64736	4.61306	4.30176	4.57582	4.00366	3.68071	4.29226	4.32509	3.7678	4.63192	3.98763	3.66536	4.40665	4.39346	3.90201	4.71176	4.16138	3.65149	4.37112
ENSG00000079156	OSBPL6	3.19065	2.94647	2.57153	2.99053	2.6165	2.94405	3.34633	2.63508	2.99228	3.16644	2.62588	3.14256	3.27092	2.8906	3.2334	3.25866	2.61381	3.24886	3.18231	2.65055
ENSG00000079246	XRCC5	8.3394	8.20872	8.38873	8.48778	8.44387	8.38671	8.25562	8.38026	8.3468	8.2761	8.34777	8.27854	8.29602	8.44996	8.2678	8.29336	8.3821	8.32377	8.23348	8.25074
ENSG00000079257	LXN	5.97812	4.71902	5.85797	5.31614	6.30497	6.14151	4.94045	6.26483	6.01036	4.95192	5.7899	6.15633	4.9741	6.4446	5.81988	4.90787	5.91248	5.71454	4.82659	6.1482
ENSG00000079263	SP140	0.726869	1.51442	0.187626	0.786977	0.077502	0.787134	1.3812	0.279009	0.702676	1.14393	0.32382	0.484626	1.50437	0.0455533	0.500506	0.941385	0.043835	0.199362	1.41457	0.211704
ENSG00000079277	MKNK1	4.18164	4.15392	4.18101	3.91023	4.04752	4.21826	4.13256	4.20911	4.1477	4.08377	4.12206	4.28217	4.25981	4.12038	4.13655	4.02945	4.06469	4.21532	4.26761	4.19557
ENSG00000079308	TNS1	6.64758	6.69912	6.41503	6.44701	6.53831	6.5664	6.62544	6.43711	6.62182	6.79053	6.46876	6.57964	6.57441	6.40473	6.76916	6.72569	6.52225	6.50702	6.65072	6.47684
ENSG00000079313	REXO1	5.65198	5.72769	5.65661	5.59294	5.63049	5.55901	5.7003	5.70447	5.60722	5.66393	5.72655	5.68008	5.57745	5.61347	5.57831	5.62324	5.59653	5.64874	5.70945	5.76026
ENSG00000079332	SAR1A	6.95144	7.14426	6.93826	7.02876	7.07268	7.06421	7.19363	7.01243	6.98211	7.17373	6.95122	7.02282	7.2096	7.0431	6.90682	7.21282	6.92447	6.91609	7.20792	6.86818
ENSG00000079335	CDC14A	2.78563	2.27306	2.54431	2.23603	2.67377	2.8873	2.79246	2.97975	2.60282	1.96721	2.4451	2.97236	2.42391	2.8906	2.5659	2.47848	2.82325	2.82289	2.39904	2.9628
ENSG00000079337	RAPGEF3	5.56776	5.61584	5.79801	5.46937	5.75219	5.74529	5.70483	5.94687	5.63995	5.60118	5.94002	5.74595	5.72053	5.97011	5.4861	5.61649	5.70032	5.66315	5.75298	5.8547
ENSG00000079385	CEACAM1	3.45678	3.01221	2.9281	3.18896	3.08375	3.19849	3.04805	2.95728	3.49993	3.01127	3.16489	3.22542	2.94157	3.11016	3.14146	2.66013	2.94961	2.99902	2.56148	2.53727
ENSG00000079387	SENP1	4.08668	3.69485	4.18321	4.03088	4.01342	3.68641	3.75609	4.04565	3.86122	3.7678	4.1855	3.84075	3.78163	3.93916	4.03559	3.81919	4.11949	3.84764	3.81184	3.94919
ENSG00000079432	CIC	7.50676	7.5817	7.51613	7.36396	7.54936	7.41867	7.5296	7.62307	7.41949	7.576	7.60723	7.54647	7.50832	7.5847	7.46311	7.46895	7.52505	7.41338	7.54523	7.6709
ENSG00000079435	LIPE	2.66811	2.44954	2.78426	2.48642	2.62943	2.2207	2.49845	2.50168	2.57005	2.6244	2.82686	2.33732	2.25717	2.63152	2.65725	2.55108	2.5004	2.37266	2.41613	2.28929
ENSG00000079459	FDFT1	7.19055	7.60408	7.29971	7.70319	7.43	7.30441	7.52704	7.3311	7.19747	7.65255	7.27199	7.1999	7.55318	7.2798	6.79668	6.77008	6.96956	6.72317	6.95623	6.86505
ENSG00000079462	PAFAH1B3	3.90565	3.86166	3.70658	3.93676	3.69471	3.76201	3.78036	3.61078	3.78046	3.7113	3.82469	3.64924	3.53225	3.56982	4.05731	3.63774	4.04055	3.70082	3.82789	3.73642
ENSG00000079482	OPHN1	3.82949	4.6153	3.91487	4.13993	3.96835	3.70841	4.34043	3.65683	3.95304	4.65327	3.97076	3.72491	4.40104	3.79657	3.91913	4.28067	3.8469	3.69092	4.32303	3.84831
ENSG00000079616	KIF22	5.21651	5.01332	4.98108	4.75961	4.92937	4.47304	4.63859	4.05626	5.07523	5.20947	4.81646	4.34456	4.53795	4.0241	5.03173	4.91339	4.82286	4.45836	4.68921	4.10837
ENSG00000079691	CARMIL1	4.47451	4.38861	4.90555	4.7788	4.55395	4.23605	3.88001	4.28551	4.59477	4.26889	4.96591	4.20019	3.99901	4.59269	4.58012	4.04712	4.76347	4.49296	4.07389	4.67948
ENSG00000079739	PGM1	4.57355	4.67572	4.50072	4.83629	4.44119	4.50483	4.64993	4.26735	4.64125	4.58219	4.4427	4.49753	4.5931	4.28135	4.69391	4.68566	4.66866	4.48534	4.7427	4.37552
ENSG00000079785	DDX1	8.36929	8.47216	8.49817	8.61735	8.48456	8.26406	8.32652	8.1783	8.37624	8.5228	8.49177	8.2261	8.38786	8.2756	8.3411	8.29679	8.40671	8.26758	8.4485	8.24819
ENSG00000079805	DNM2	8.00609	7.99891	7.87804	7.87249	7.87382	7.98729	7.95486	7.91726	7.84457	7.92925	7.82993	7.9362	7.83721	7.85018	7.84464	7.95406	7.94802	7.93303	7.95755	7.94854
ENSG00000079819	EPB41L2	5.82963	5.74552	5.82088	5.54374	5.77636	6.04103	5.93773	5.99317	5.84628	5.73828	5.72121	6.1319	6.0678	6.02799	5.84021	5.79898	5.77212	5.90283	5.81872	5.88511
ENSG00000079841	RIMS1	0.792529	0.947421	0.502498	1.20877	0.780278	1.17209	1.12371	0.817216	1.00683	1.05591	0.614701	1.03148	1.10085	0.770394	1.03604	1.00479	0.608296	1.02668	1.30872	0.559899
ENSG00000079950	STX7	6.59622	6.50822	6.62001	6.62232	6.66769	6.73268	6.61198	6.70245	6.67093	6.64115	6.58635	6.7085	6.70532	6.80395	6.49623	6.568	6.51643	6.64458	6.49956	6.58863
ENSG00000079974	RABL2B	4.5091	4.28825	4.40561	4.23492	4.57248	4.65404	4.39085	4.59666	4.61258	4.30275	4.4427	4.7071	4.23555	4.54591	4.57678	4.1582	4.3552	4.53044	4.33656	4.44417
ENSG00000079999	KEAP1	6.61676	6.76019	6.64625	6.78592	6.71809	6.55329	6.67854	6.57218	6.56392	6.76256	6.73386	6.6373	6.69831	6.57992	6.70331	6.80946	6.80497	6.71546	6.77765	6.76251
ENSG00000080007	DDX43	1.36727	0.878588	1.11547	0.962492	0.75691	1.49268	1.24828	1.16972	1.08313	1.05591	0.878766	1.21444	1.10085	1.23101	1.18382	1.26862	0.693328	1.08831	1.02659	0.865434
ENSG00000080031	PTPRH	0.792529	1.07596	0.688052	0.786977	0.709006	0.943768	1.24828	1.2272	0.967111	0.96217	0.386878	1.09508	1.25364	0.948816	1.14827	0.875061	0.824777	0.871737	1.09186	0.938641
ENSG00000080189	SLC35C2	5.23139	4.88174	5.48291	5.11826	5.59469	5.23691	4.97241	5.44056	5.19397	4.98656	5.48945	5.31753	4.95317	5.58387	5.21364	4.87148	5.43307	5.22365	4.99956	5.49092
ENSG00000080200	CRYBG3	4.77784	4.63456	4.84548	4.80351	4.8321	4.63502	4.72331	4.90037	4.80931	4.66262	4.74002	4.84143	4.71803	4.81284	4.9281	4.7702	4.78301	4.8569	4.68921	4.88792
ENSG00000080298	RFX3	2.88681	2.37653	2.9281	2.69971	3.03115	2.73123	2.53152	3.2205	3.0168	2.42801	2.96758	2.67223	2.52747	3.17308	2.51097	2.37829	2.85435	2.58708	2.67233	2.84715
ENSG00000080345	RIF1	6.03602	6.07718	6.03586	6.23143	6.03924	6.00072	6.08977	6.15434	6.18174	6.14254	6.04027	6.03793	6.25897	6.20216	6.07546	6.29643	6.01995	6.15045	6.0621	5.99859
ENSG00000080371	RAB21	5.61389	5.78993	5.72109	5.89508	5.47359	5.78553	5.81888	5.72291	5.63044	5.81234	5.61822	5.58452	5.72925	5.63505	5.66026	5.90319	5.80752	5.8534	5.82594	5.81556
ENSG00000080503	SMARCA2	6.64314	6.60727	6.89884	6.64582	6.77227	6.41514	6.36895	6.58369	6.64166	6.53985	6.90922	6.39298	6.44989	6.6214	6.70676	6.57846	6.93505	6.60076	6.58847	6.82941
ENSG00000080546	SESN1	4.09321	3.995	4.25633	4.15131	4.26811	4.19507	3.86387	4.32554	4.24847	3.80877	4.19875	4.25226	3.72757	4.32357	3.93486	3.70292	4.1919	4.05221	3.92064	4.24692
ENSG00000080561	MID2	5.12549	5.38718	5.63662	5.71291	5.49052	5.18423	5.31747	5.45467	5.24986	5.30325	5.65391	5.1442	5.26526	5.42274	5.31831	5.26806	5.4717	5.33377	5.31301	5.40742
ENSG00000080603	SRCAP	2.01579	2.03025	1.83007	1.7049	1.93155	1.95218	1.95686	1.80709	1.82268	1.97922	2.03688	1.86434	1.88322	1.66965	1.8252	1.80829	1.9288	1.76582	1.76073	1.97813
ENSG00000080608	PUM3	5.76568	5.7342	5.59328	5.74404	5.58228	5.74174	5.7944	5.57394	5.69645	5.76715	5.54061	5.79705	5.80196	5.5906	5.6642	5.70903	5.53162	5.6791	5.72153	5.47358
ENSG00000080709	KCNN2	1.02883	0.969655	0.979817	0.587114	0.733157	2.13663	1.14524	2.1618	1.20765	0.835721	1.02469	1.8398	1.33201	2.49041	0.914346	0.919614	1.05642	1.36223	0.703637	2.10015
ENSG00000080802	CNOT4	5.13975	5.16072	5.12469	5.16052	5.12801	5.18161	5.33045	5.1926	5.0857	5.24349	5.15666	5.20432	5.33638	5.19533	5.09611	5.26913	5.21195	5.1795	5.35128	5.18102
ENSG00000080815	PSEN1	5.9559	5.79616	5.86142	5.82011	6.06445	6.1576	6.0511	6.18971	6.0024	5.9292	5.9544	6.20818	6.05572	6.28164	5.91483	5.96095	6.04848	6.01552	5.97323	6.14046
ENSG00000080819	CPOX	4.93511	4.9378	4.84548	4.9251	4.74124	4.89219	4.7035	4.76622	4.83574	4.54225	4.75653	4.60156	4.5771	4.66926	4.85419	4.85867	4.95357	4.97036	4.70842	4.98039
ENSG00000080822	CLDND1	5.29366	5.0607	5.3329	5.40147	5.38301	5.38204	5.1704	5.46466	5.29467	5.1549	5.37844	5.23758	5.18834	5.59156	5.20717	5.11363	5.46969	5.27093	5.11003	5.43825
ENSG00000080823	MOK	2.12177	2.18078	1.90688	2.03462	1.80055	2.2207	2.11793	2.04944	2.35609	2.14837	2.11345	2.26543	1.99343	2.09493	2.3165	2.31298	2.3071	2.10092	2.38174	2.07872
ENSG00000080824	HSP90AA1	9.96141	10.0627	9.85793	10.1137	9.98109	10.125	10.1411	9.96202	10.0003	10.1274	9.74155	10.1069	10.2055	9.95715	10.067	10.1932	10.0205	10.0276	10.2236	9.93118
ENSG00000080839	RBL1	3.95308	3.78537	3.39231	3.47618	3.37604	3.38313	3.60118	2.99638	3.6949	3.90952	3.20043	3.30826	3.68937	2.93968	3.87087	3.97507	3.52993	3.48102	3.75923	2.94515
ENSG00000080845	DLGAP4	6.64536	6.8472	6.715	6.54683	6.82589	6.89461	6.96009	7.00766	6.75022	6.91614	6.75903	6.98939	6.87983	6.98474	6.66374	6.79384	6.73608	6.73927	6.87667	6.83341
ENSG00000080947	CROCCP3	2.90918	2.33432	2.73696	2.12967	2.7703	2.61176	2.56384	2.71762	2.91088	2.45407	2.80971	3.03856	2.61784	2.85905	2.87949	2.6732	2.48458	2.67004	2.54603	2.81511
ENSG00000080986	NDC80	3.92408	3.8735	3.50955	3.74293	3.70696	3.31782	3.7385	3.06103	3.9857	4.09486	3.23511	3.05997	3.64093	2.65375	3.37852	3.84251	3.45073	2.97203	3.45048	2.52147
ENSG00000081014	AP4E1	4.17857	4.57054	4.50426	4.43985	4.25358	4.18726	4.50555	4.18514	4.2339	4.54428	4.39173	4.01803	4.67055	4.3073	4.23091	4.51649	4.37893	4.43285	4.44671	4.37552
ENSG00000081019	RSBN1	3.86426	4.23647	4.16322	4.13536	3.96835	3.85044	4.1163	4.03228	3.96569	4.18838	4.09399	3.82521	4.1342	4.15456	3.84612	3.98821	4.01049	3.97274	3.99077	4.0407
ENSG00000081026	MAGI3	4.06027	4.17321	3.82159	4.08407	4.01588	4.09837	4.23898	4.21859	4.16535	4.34049	3.90227	3.99042	4.33406	4.03544	3.99113	4.31026	3.99661	4.04963	4.29328	4.08437
ENSG00000081041	CXCL2	1.76085	1.43675	1.96962	1.24318	1.86754	3.563	3.1946	3.6776	1.85568	1.05591	1.92448	3.49274	3.59717	4.0184	2.30847	2.15426	2.04121	2.97747	2.46623	2.4812
ENSG00000081059	TCF7	1.38865	1.71199	1.59825	1.22608	1.95228	1.55878	1.59961	2.13201	1.64529	1.58235	1.61779	1.82737	1.34719	2.00555	1.6709	1.53519	1.71499	1.5637	1.56007	1.53439
ENSG00000081087	OSTM1	6.30076	6.4302	6.15199	6.49644	6.08688	6.29181	6.44142	6.16111	6.22553	6.52097	6.16243	6.19917	6.58285	6.36934	6.25644	6.56362	6.22068	6.345	6.55848	6.16036
ENSG00000081148	IMPG2	1.20795	0.9019	0.959353	0.832898	0.780278	0.918815	1.18734	0.766419	1.02629	0.781866	1.139	1.23341	1.11865	1.34471	0.956063	0.681668	0.945243	0.962302	1.13379	0.814481
ENSG00000081154	PCNP	7.378	7.46133	7.57027	7.6121	7.6694	7.5261	7.50614	7.69656	7.42225	7.5802	7.57523	7.47182	7.64239	7.72649	7.34958	7.54713	7.54425	7.47476	7.5091	7.56531
ENSG00000081177	EXD2	4.94236	4.8127	4.79585	4.95785	4.85566	5.0311	4.73932	4.76136	4.98613	4.80104	4.84901	4.96998	4.69745	4.81613	5.06904	4.81068	5.02229	5.01997	4.86444	4.91538
ENSG00000081181	ARG2	3.84117	3.95655	4.23095	4.10059	3.98101	3.7229	3.54156	3.94646	3.81163	3.97698	4.29436	3.75147	3.79553	3.94818	4.00113	3.6869	4.34209	4.12263	3.72535	4.40811
ENSG00000081189	MEF2C	4.60587	4.11954	4.9516	4.67389	4.8856	4.30026	4.08602	4.73518	4.5366	4.00369	5.0836	4.338	4.18998	4.94342	4.6596	4.35149	5.08789	4.45836	4.16518	4.98327
ENSG00000081237	PTPRC	1.60511	2.30839	0.353635	1.02317	0.077502	1.01614	2.20249	0.204642	1.68256	2.70618	0.355694	0.918824	1.72955	0.329561	1.30177	2.37028	0.318234	1.10828	2.55378	0.130711
ENSG00000081307	UBA5	5.74198	5.80392	5.9248	5.86708	5.81718	5.61251	5.73265	5.69347	5.7812	5.7196	5.94068	5.5734	5.7565	5.68987	5.70146	5.69948	5.80434	5.66231	5.70945	5.75182
ENSG00000081320	STK17B	3.91305	4.38448	3.70965	4.07215	3.88995	3.71568	4.39984	3.42266	3.83939	4.61143	3.66213	3.53157	4.47717	3.54625	3.77797	4.60951	3.79334	3.82368	4.49376	3.35925
ENSG00000081377	CDC14B	3.81771	3.69151	3.44845	3.56729	3.5356	3.73009	3.69538	3.58902	3.68881	3.72919	3.3855	3.73159	3.81203	3.67139	3.76042	3.89087	3.28711	3.72689	3.61865	3.47451
ENSG00000081386	ZNF510	3.43124	3.63698	3.50602	3.46164	3.4938	3.41917	3.47513	3.53314	3.60718	3.46444	3.63641	3.48089	3.54547	3.66411	3.52431	3.55543	3.37981	3.57012	3.56984	3.65187
ENSG00000081665	ZNF506	1.18368	1.5591	1.11547	1.26009	0.75691	0.918815	1.5029	0.959684	1.3989	2.0263	1.00473	1.34225	1.44918	1.10758	1.16616	1.50627	1.13958	0.871737	1.69223	1.11744
ENSG00000081692	JMJD4	1.82502	1.8382	1.95935	1.95379	2.02255	2.00055	1.81635	1.7689	1.65782	1.65904	2.17727	2.01444	1.75253	1.66965	2.10099	2.10688	2.20461	2.15952	2.39042	2.22246
ENSG00000081721	DUSP12	4.34919	4.49399	4.46124	4.47828	4.36596	4.45146	4.30262	4.3321	4.37905	4.34514	4.37433	4.40017	4.27972	4.2718	4.38585	4.48719	4.5349	4.4089	4.41518	4.3218
ENSG00000081760	AACS	5.4468	5.48689	5.30884	5.34019	5.29144	5.51598	5.42916	5.23291	5.37938	5.53456	5.28117	5.41212	5.39323	5.27757	5.43262	5.37891	5.18039	5.31885	5.43227	5.29344
ENSG00000081791	DELE1	5.79501	5.70634	5.93138	5.63324	5.92856	5.85788	5.68293	5.89609	5.9	5.66765	5.9215	5.86855	5.70883	5.97159	5.62351	5.73731	5.76968	5.79838	5.51095	5.73136
ENSG00000081803	CADPS2	4.44419	4.54671	4.92414	4.98606	4.81239	4.73668	4.84009	4.99165	4.62699	4.62679	4.73397	4.60156	4.81945	4.89912	4.53782	4.6937	4.89943	4.76554	4.77287	4.92892
ENSG00000081853	PCDHGA2	2.27894	2.00894	1.65025	1.95379	1.82322	2.00055	1.82971	1.43663	1.90906	1.91813	1.91382	2.17021	1.85164	1.59501	2.48983	1.7723	2.00839	2.08084	1.83886	1.93107
ENSG00000081870	HSPB11	4.22092	4.29046	3.89346	4.12155	4.09022	3.95846	3.92736	3.87932	4.00299	4.133	3.96303	3.97077	3.94267	3.88066	4.08107	4.33308	4.12715	4.07775	4.14225	3.9813
ENSG00000081913	PHLPP1	3.75322	4.21569	3.54087	3.97053	3.48316	3.62987	4.0971	3.55575	3.80037	4.20382	3.71223	3.52389	3.90727	3.48969	3.40888	3.86831	3.22658	3.28	3.80537	3.4413
ENSG00000081923	ATP8B1	7.01685	6.90962	6.44247	6.63452	6.84403	7.18031	7.0391	6.98493	7.02505	7.12623	6.39543	7.16235	6.94207	6.91282	6.6299	6.75825	6.37344	6.82625	6.88858	6.54973
ENSG00000082014	SMARCD3	3.58738	4.07152	3.42626	3.82475	3.2436	3.64136	3.75259	3.47896	3.61363	3.78159	3.51464	3.39083	3.47122	3.31934	3.55857	4.00639	3.52607	3.7041	3.87501	3.65187
ENSG00000082068	WDR70	4.82174	4.61706	4.68649	4.75365	4.85015	4.80976	4.67789	4.68649	4.78524	4.57231	4.73094	4.79909	4.60262	4.72632	4.71836	4.60951	4.7503	4.7127	4.58349	4.63979
ENSG00000082126	MPP4	4.1999	3.73434	3.84129	3.56049	4.02569	4.68582	4.08044	4.56171	4.21918	3.8584	3.54951	4.83213	4.01573	4.4955	3.97092	3.81919	3.30523	4.3535	3.83426	3.73642
ENSG00000082146	STRADB	4.74297	4.73857	4.54774	4.65963	4.44485	4.89859	4.70169	4.5316	4.674	4.46959	4.2923	4.53432	4.74692	4.54392	4.57511	4.7808	4.54447	4.84356	4.75786	4.57238
ENSG00000082153	BZW1	7.79454	7.79807	7.81448	7.93173	7.89321	7.96575	7.90428	7.92778	7.86532	7.85479	7.75105	7.83873	7.98461	7.97204	7.73021	7.77051	7.7993	7.79526	7.78778	7.68914
ENSG00000082212	ME2	5.92146	6.03497	5.92546	6.02624	5.8888	5.87744	6.03462	5.85109	5.94094	6.03227	5.68951	5.84562	6.10399	5.69345	5.98074	6.10897	5.90433	5.91776	6.14517	5.74673
ENSG00000082213	C5orf22	4.31609	3.995	4.33984	4.15357	4.33867	4.31228	4.08602	4.30566	4.22971	4.02992	4.30664	4.18077	4.16878	4.24032	4.24149	4.09404	4.36603	4.26953	4.0357	4.34891
ENSG00000082258	CCNT2	5.53216	5.61408	5.83007	5.53942	5.64648	5.53458	5.4914	5.73121	5.59016	5.56278	5.78698	5.56219	5.6739	5.67274	5.47359	5.40558	5.59928	5.5771	5.45519	5.59931
ENSG00000082269	FAM135A	3.72407	3.60892	3.96449	3.95504	3.8491	3.86357	3.57763	3.90303	3.94283	3.70769	4.22055	3.74817	3.62545	4.14151	3.92176	3.68367	4.08056	3.88863	3.53114	3.95214
ENSG00000082397	EPB41L3	8.11997	8.3049	8.10444	8.08427	7.90522	8.13307	8.35969	8.10641	8.06416	8.24378	8.12488	8.06949	8.30041	8.14321	7.96078	8.37299	8.05648	8.15538	8.3196	8.13237
ENSG00000082438	COBLL1	5.27368	6.22717	5.52094	5.92653	5.11887	5.29745	6.00696	5.31805	5.26836	6.09916	5.4586	5.19709	6.1891	5.38337	5.31531	6.02862	5.42377	5.36834	5.98473	5.39013
ENSG00000082458	DLG3	1.98804	1.8382	2.14295	1.96415	2.2404	2.02414	1.73352	2.35468	1.90906	1.6739	2.17727	1.95854	1.40635	1.91027	2.25933	1.87768	2.23329	1.77834	1.51318	2.15238
ENSG00000082497	SERTAD4	3.46183	3.7213	3.58495	3.71561	3.60922	3.32259	3.69173	3.62154	3.63596	3.76433	3.32641	3.22542	3.59081	3.45213	3.37083	3.47188	3.22182	3.26674	3.38254	3.12841
ENSG00000082512	TRAF5	4.74505	4.59041	4.34379	4.09117	4.45759	5.26688	4.74638	5.09948	4.907	4.60563	4.26108	5.49796	4.81945	5.15564	4.73942	4.41706	4.16734	4.86719	4.5797	4.75236
ENSG00000082515	MRPL22	5.73469	5.5174	5.81804	5.77304	5.92267	5.71481	5.58789	5.835	5.71755	5.59339	5.80729	5.72851	5.48443	5.82989	5.87189	5.72951	5.95901	5.86151	5.69814	5.85234
ENSG00000082516	GEMIN5	5.11109	5.23143	5.07443	5.2886	5.0315	5.12954	5.2054	4.99027	5.13806	5.27184	5.08597	5.19104	5.25523	5.09464	5.31531	5.31154	5.07606	5.33589	5.269	4.93787
ENSG00000082641	NFE2L1	8.88116	8.75208	8.80448	8.75201	8.8641	9.01989	8.92916	8.95215	8.89929	8.83348	8.88764	9.11738	8.94941	9.01292	8.86948	8.7431	8.86727	8.80831	8.84926	8.92671
ENSG00000082701	GSK3B	6.36758	6.52662	6.52834	6.45758	6.37668	6.43947	6.64115	6.53188	6.38709	6.60333	6.43513	6.47096	6.63286	6.57556	6.26632	6.51272	6.37075	6.37467	6.4895	6.35176
ENSG00000082781	ITGB5	7.60283	7.69696	7.47279	7.85573	7.80837	7.5032	7.59802	7.44475	7.58853	7.74758	7.42183	7.455	7.54003	7.33931	7.62057	7.77298	7.7272	7.45491	7.79269	7.57801
ENSG00000082805	ERC1	6.36691	6.38439	6.21215	6.38237	6.33191	6.42182	6.44685	6.29762	6.39647	6.51014	6.26932	6.46996	6.5004	6.39377	6.43715	6.53929	6.40372	6.36277	6.51551	6.32527
ENSG00000082898	XPO1	7.53491	7.6955	7.57153	7.71473	7.47791	7.38092	7.6174	7.38339	7.59953	7.68478	7.62103	7.3849	7.71054	7.45856	7.60836	7.85788	7.70774	7.66921	7.68642	7.57849
ENSG00000082996	RNF13	4.48696	4.50164	4.44478	4.74617	4.45215	4.57639	4.36815	4.60029	4.49531	4.38407	4.4973	4.53049	4.65539	4.68913	4.41793	4.48719	4.52913	4.61314	4.50379	4.41667
ENSG00000083093	PALB2	3.75733	3.68144	3.79007	3.91023	3.70391	3.74791	3.51701	3.73817	3.89601	3.8255	3.95784	3.88341	3.70713	3.86804	4.00858	3.94575	3.9713	4.14697	3.85947	3.74665
ENSG00000083097	DOP1A	4.34919	4.35311	4.5749	4.54705	4.31487	3.97973	4.29301	4.30788	4.33292	4.26399	4.50798	4.12346	4.28367	4.30027	4.37243	4.51104	4.4335	4.3409	4.42154	4.4124
ENSG00000083099	LYRM2	5.08348	5.39439	5.22346	5.49101	5.0782	5.16711	5.35259	5.22117	5.22587	5.3104	5.12926	5.10355	5.45233	5.13207	5.19416	5.36689	4.97779	5.2441	5.35793	5.02028
ENSG00000083123	BCKDHB	3.66831	3.28468	3.63097	3.55365	3.70085	3.65275	3.10408	3.46309	3.68269	3.26787	3.62338	3.54682	3.07061	3.58147	3.95043	3.27161	3.78367	3.89151	3.1773	3.75343
ENSG00000083168	KAT6A	6.03941	5.87558	5.93663	6.05196	6.03924	5.94388	5.9523	5.96176	6.05781	5.96363	6.00741	6.03455	5.97314	6.1392	6.01815	5.90388	6.07579	5.89926	5.72153	5.9857
ENSG00000083223	TUT7	5.68369	5.70716	5.66137	5.63971	5.56473	5.98953	5.90025	5.92387	5.71455	5.71332	5.73491	6.10704	6.03595	5.94779	5.7114	5.78851	5.63644	5.92411	5.82193	5.75858
ENSG00000083290	ULK2	4.81978	5.00123	4.89481	4.9924	4.91756	4.79783	4.91091	4.71524	4.98116	4.9791	4.91868	4.69689	4.91294	4.74715	4.66118	4.88839	4.89195	4.60613	4.77949	4.72157
ENSG00000083312	TNPO1	8.66249	8.96435	8.76863	8.89551	8.68029	8.75818	9.02361	8.82363	8.77038	9.07924	8.75891	8.75737	9.2063	8.85287	8.68574	9.15596	8.94798	8.9166	9.0841	8.82278
ENSG00000083444	PLOD1	9.25648	8.88341	8.85139	8.8022	9.0062	9.10237	8.80841	8.79074	9.17593	8.9977	8.94499	9.21737	8.71926	8.80989	9.2902	8.913	9.02859	9.15419	8.96502	9.01319
ENSG00000083457	ITGAE	4.75537	4.73208	4.87036	4.80927	4.87071	4.70236	4.57855	4.65018	4.73882	4.95345	4.761	4.7054	4.65539	4.83571	4.82352	4.7503	5.01955	4.79664	4.80242	4.70068
ENSG00000083520	DIS3	6.35542	6.25573	6.39755	6.29074	6.27855	6.43892	6.33072	6.46675	6.34849	6.23688	6.38485	6.37227	6.44637	6.57118	6.32321	6.35235	6.40844	6.43423	6.40748	6.33717
ENSG00000083535	PIBF1	4.25626	4.08431	4.40749	4.57603	4.39463	4.40953	4.23397	4.35377	4.15655	4.15435	4.40321	4.15862	4.37165	4.51183	4.21597	4.16284	4.35737	4.30241	4.20752	4.24211
ENSG00000083544	TDRD3	3.45171	3.43607	3.50602	3.58081	3.64148	3.42361	3.52934	3.3512	3.47537	3.43857	3.50045	3.35231	3.6035	3.60067	3.27107	3.33054	3.46289	3.46949	3.13147	3.37252
ENSG00000083635	NUFIP1	3.11568	2.99063	3.17436	3.19337	3.12996	3.23937	3.10956	3.07676	3.08797	3.12918	3.33443	3.02229	3.23465	3.20355	3.24185	3.07882	3.20743	3.33612	3.24583	3.24363
ENSG00000083642	PDS5B	5.48578	5.41984	5.52616	5.57279	5.43178	5.33448	5.22701	5.36895	5.47717	5.43666	5.51084	5.19951	5.42666	5.52277	5.50643	5.54186	5.5602	5.54358	5.40149	5.47153
ENSG00000083720	OXCT1	5.29224	5.52117	5.11547	5.48293	5.17945	5.01648	5.38348	5.00678	5.30765	5.62718	4.99277	4.99936	5.37206	4.89757	5.3143	5.48555	5.22748	5.03309	5.55694	4.9746
ENSG00000083750	RRAGB	3.98503	3.63002	4.12008	4.10761	4.33671	3.92752	3.61282	3.88826	3.9144	3.59899	4.13129	3.95086	3.68937	4.10432	3.69109	3.46062	3.91044	3.57012	3.38688	3.76354
ENSG00000083799	CYLD	5.642	6.18622	5.77331	6.01695	5.52291	5.97068	6.2336	5.91224	5.76609	6.1183	5.85546	5.98505	6.44681	5.9274	5.76885	6.01071	5.87959	5.86151	6.25196	5.92469
ENSG00000083807	SLC27A5	1.72767	1.63061	1.89616	1.78885	1.82322	1.82365	1.88192	1.45279	1.56775	1.65904	1.77927	1.50719	1.44918	1.64025	1.94399	1.47675	1.81956	1.68834	1.66389	1.83208
ENSG00000083812	ZNF324	3.86044	3.92561	3.86073	3.91023	3.7696	4.00069	4.03793	3.77718	3.80601	3.97398	3.94218	4.04512	3.89699	3.92399	3.99863	3.94844	3.87751	4.15659	4.04671	3.97261
ENSG00000083814	ZNF671	2.68549	2.92387	2.42998	2.48642	2.28192	2.69495	2.96577	2.14201	2.85757	3.05733	2.3052	2.86091	2.91126	2.24891	2.80154	2.87898	2.18517	2.72281	3.02965	2.14209
ENSG00000083817	ZNF416	2.096	2.31708	2.52355	2.50781	2.42963	2.71683	2.46461	2.46233	2.44552	2.46266	2.25538	2.32853	2.47316	2.49862	2.35599	2.61343	2.32497	2.529	2.72814	2.34421
ENSG00000083828	ZNF586	3.12845	2.99063	3.27301	2.98036	3.15252	3.03974	3.15801	3.08714	3.01193	3.13993	3.1005	3.21592	3.05683	2.87175	2.85213	2.89022	3.18803	2.95006	3.06259	2.85977
ENSG00000083838	ZNF446	2.41023	2.17122	2.41503	2.06379	2.16251	2.13663	1.67554	2.1016	2.42367	2.13769	2.52437	2.17021	2.12252	2.06206	2.37149	2.1449	2.58443	2.46848	2.05069	2.18283
ENSG00000083844	ZNF264	3.47689	3.43607	3.70351	3.72477	3.62221	3.53042	3.65469	3.78038	3.56457	3.49823	3.76363	3.56565	3.68341	3.65312	3.43494	3.57297	3.58289	3.50382	3.68008	3.64824
ENSG00000083845	RPS5	8.63059	8.5838	8.66838	8.79542	8.78408	8.75444	8.5453	8.59289	8.602	8.64978	8.58768	8.69684	8.57675	8.61226	8.6731	8.56676	8.66173	8.56177	8.55987	8.61935
ENSG00000083857	FAT1	5.33556	5.14493	4.50426	5.53855	4.69895	5.04846	5.20668	4.78548	5.31657	5.26204	4.4165	5.31084	5.07782	4.73851	5.1722	4.95546	4.56153	4.76711	4.8722	4.46909
ENSG00000083896	YTHDC1	6.34861	6.15261	6.48738	6.40345	6.40936	6.42126	6.22793	6.50888	6.36863	6.15054	6.52021	6.25824	6.29952	6.54168	6.31972	6.16034	6.49734	6.29087	6.1611	6.33095
ENSG00000083937	CHMP2B	5.69554	5.83453	5.69425	5.82722	5.72836	5.72114	5.82723	5.77523	5.67658	5.85453	5.70197	5.67489	5.91958	5.80527	5.64838	5.84302	5.72241	5.71128	5.74116	5.57177
ENSG00000084070	SMAP2	4.59671	4.84914	4.41878	4.34796	4.33671	4.48159	4.66491	4.31894	4.5964	4.64198	4.40131	4.42926	4.69151	4.30964	4.76605	4.92026	4.5653	4.73696	4.84721	4.57238
ENSG00000084072	PPIE	4.91682	4.85213	5.05527	5.03108	5.03393	4.90495	4.73932	4.90478	4.96234	4.82952	5.02286	4.86443	4.88201	4.89446	5.13636	5.07599	4.99743	5.0422	5.07414	5.00616
ENSG00000084073	ZMPSTE24	6.75802	7.08089	6.77441	7.00263	6.70059	6.71964	7.05518	6.84696	6.81423	7.1113	6.84786	6.71863	7.17333	6.8612	6.89514	7.20974	6.8711	6.97845	7.19312	6.85169
ENSG00000084090	STARD7	7.42404	7.59383	7.75673	7.78814	7.62975	7.23566	7.42954	7.30576	7.44411	7.56832	7.76669	7.21846	7.53921	7.3785	7.53283	7.4666	7.89216	7.4493	7.5972	7.64402
ENSG00000084092	NOA1	4.77378	4.89051	4.96706	4.97842	4.60883	4.86632	4.79995	4.83254	4.74177	4.76679	4.9346	4.54385	4.73399	4.86777	4.71381	4.91889	4.85859	4.73214	4.73591	4.87399
ENSG00000084093	REST	5.55481	5.51362	5.65582	5.75898	5.63049	5.56002	5.60449	5.80857	5.55291	5.55276	5.66349	5.60561	5.71103	5.83962	5.47089	5.60801	5.57334	5.63762	5.65919	5.58893
ENSG00000084112	SSH1	6.8862	7.00924	7.04104	6.97282	7.0944	7.2306	7.22334	7.37997	6.99389	7.04818	7.01592	7.34212	7.20179	7.36115	6.94617	6.88899	7.07631	6.93752	7.04441	7.31825
ENSG00000084207	GSTP1	9.03659	9.22863	9.03349	9.10073	9.12198	9.18759	9.26306	9.13228	8.99343	9.2672	9.04445	9.24151	9.24809	9.21395	9.1816	9.33425	9.14433	9.18295	9.26376	9.23041
ENSG00000084234	APLP2	11.6596	11.9921	11.5235	11.6298	11.4047	11.6137	11.8069	11.2927	11.6945	11.9228	11.5219	11.5478	11.8498	11.3796	11.6229	11.7587	11.5202	11.6563	11.9551	11.4938
ENSG00000084444	FAM234B	3.96024	3.54373	3.93597	3.84169	3.78123	3.71568	3.42322	3.74474	3.91179	3.80202	4.08213	3.69443	3.48158	3.78318	3.97346	3.65431	3.92516	4.00505	3.54675	3.92537
ENSG00000084453	SLCO1A2	0.885734	1.49922	0.760808	1.22608	0.709006	0.481098	1.39923	0.417144	1.08313	1.5343	0.85666	0.871177	1.11865	0.743004	0.635008	1.31939	0.421538	0.799875	1.41457	0.463971
ENSG00000084463	WBP11	6.24834	6.22832	6.20347	5.97533	6.18261	6.09771	6.2336	5.8488	6.21232	6.31894	6.01179	6.08372	6.16307	5.91288	6.30214	6.30486	6.23494	6.09586	6.15411	5.92994
ENSG00000084623	EIF3I	7.6303	7.72562	7.58454	7.73017	7.6507	7.75745	7.79129	7.54375	7.64055	7.81491	7.52771	7.67474	7.82963	7.56407	7.73938	7.72475	7.66627	7.66269	7.84727	7.63442
ENSG00000084636	COL16A1	2.12177	2.29083	1.67556	1.75347	1.88919	1.81014	2.12877	1.64782	1.89854	2.08307	1.89225	1.58309	2.11368	1.53239	2.05374	1.83179	1.70136	2.03984	2.0397	1.79313
ENSG00000084652	TXLNA	6.77131	6.85543	6.85451	6.83011	6.83359	6.82287	6.86276	6.77651	6.82225	6.86526	6.84084	6.82797	6.86936	6.80395	6.89447	6.90188	6.88133	6.85719	6.95441	6.8386
ENSG00000084676	NCOA1	4.60587	4.81884	4.64224	4.84192	4.66326	4.66346	4.71434	4.67104	4.68322	4.81283	4.64649	4.62689	4.84774	4.72107	4.70159	4.821	4.70495	4.74336	4.59104	4.60085
ENSG00000084693	AGBL5	4.74089	4.56142	4.6927	4.86697	4.81805	4.71147	4.63098	4.6984	4.73144	4.59591	4.8904	4.5112	4.49601	4.52596	4.64692	4.51649	4.86012	4.57776	4.50977	4.57621
ENSG00000084710	EFR3B	3.5966	3.51756	3.61143	3.76974	3.76375	3.25939	3.53342	3.62154	3.61041	3.64873	3.69053	3.58424	3.49527	3.55415	3.82376	3.74685	3.6971	3.46175	3.66585	3.72267
ENSG00000084731	KIF3C	6.66467	6.68869	6.71576	6.64381	6.75358	6.69368	6.67206	6.82231	6.6924	6.68857	6.77496	6.76092	6.56348	6.92544	6.70676	6.57715	6.78694	6.6925	6.6321	6.91315
ENSG00000084733	RAB10	7.5286	7.38429	7.30022	7.46151	7.48437	7.59343	7.4894	7.53192	7.45313	7.43891	7.36253	7.60249	7.55645	7.60814	7.4953	7.61071	7.36525	7.55198	7.565	7.45215
ENSG00000084734	GCKR	1.10833	1.38805	0.89616	1.04284	0.608146	0.968297	1.71924	0.543201	1.08313	1.45048	0.614701	1.35962	1.71792	0.365928	1.21852	1.72287	0.720593	1.24083	2.01747	0.938641
ENSG00000084754	HADHA	7.99829	8.04496	7.96385	8.10196	8.02423	8.06309	8.06905	7.97416	8.01555	8.11478	7.91378	8.05723	8.10849	8.02257	7.95324	8.02427	8.00717	7.95783	8.0752	7.97415
ENSG00000084764	MAPRE3	3.73245	3.90557	3.93073	3.9731	3.64784	3.7585	3.95505	3.68103	3.7486	4.06698	3.95264	3.55815	3.81749	3.74227	4.05491	4.04963	3.86534	3.90585	3.99362	4.06815
ENSG00000084774	CAD	7.35101	7.28112	7.08834	7.07428	7.10485	7.21563	7.27521	6.98458	7.23793	7.30839	6.97129	7.2125	7.21348	6.92582	7.32616	7.27013	6.98826	7.28547	7.28233	7.00264
ENSG00000085063	CD59	9.52152	9.76572	9.30187	9.54834	9.30342	9.66845	9.86658	9.43205	9.55497	9.78876	9.34146	9.65362	9.92802	9.41329	9.52254	9.76211	9.32583	9.60559	9.79793	9.27099
ENSG00000085117	CD82	5.32866	4.79102	4.90955	4.94222	5.17725	5.70024	5.21306	5.41606	5.20148	4.88006	5.03521	5.72097	5.12811	5.53579	5.61702	5.11722	5.17054	5.58781	5.16541	5.37812
ENSG00000085185	BCORL1	4.65745	4.42527	4.52006	4.43613	4.51269	4.68951	4.3931	4.37935	4.74324	4.53617	4.48655	4.83988	4.51125	4.4955	4.72139	4.52733	4.59875	4.94699	4.61714	4.68481
ENSG00000085224	ATRX	6.86871	7.08471	7.09069	7.19017	6.99116	6.87893	7.10786	7.12792	6.96645	7.06906	7.07904	6.96477	7.17546	7.15222	6.67822	6.98514	6.89523	6.81186	6.91286	6.8513
ENSG00000085231	AK6	3.20881	3.33693	3.11547	3.28294	3.02627	3.42361	3.3039	3.26234	3.195	3.13993	3.11919	3.31718	3.21411	3.15241	3.31982	3.2456	3.40103	3.20779	3.43798	3.30491
ENSG00000085274	MYNN	3.56876	3.60538	3.90955	3.89137	3.81839	3.61052	3.65093	3.71826	3.61041	3.73629	3.97076	3.78721	3.73047	3.78654	3.78378	3.83962	3.91635	3.69753	3.77588	3.88889
ENSG00000085276	MECOM	6.80352	6.96739	7.03066	7.07189	6.92554	6.76935	6.95933	6.81295	6.85288	6.99851	6.98282	6.75928	7.06563	6.85442	6.74035	6.90811	6.94737	6.75282	6.90267	6.84694
ENSG00000085365	SCAMP1	5.85866	6.01573	5.94185	6.0416	6.03864	5.93068	5.95078	5.9973	5.91312	6.07278	5.98911	5.97733	6.14473	6.1147	5.77396	5.95159	5.94463	5.90283	5.94774	5.91565
ENSG00000085377	PREP	5.77687	5.74068	5.7667	5.93445	5.90284	5.82887	5.6737	5.73204	5.73761	5.6546	5.70119	5.67662	5.56696	5.74958	5.71063	5.65488	5.81781	5.61773	5.57513	5.71756
ENSG00000085382	HACE1	4.52367	4.32104	4.37116	4.38888	4.47201	4.4666	4.2687	4.5335	4.39785	4.26889	4.44826	4.36406	4.36794	4.47276	4.49601	4.4459	4.55397	4.63739	4.20506	4.47935
ENSG00000085415	SEH1L	4.24458	4.53744	4.50779	4.5436	4.51792	4.30508	4.53029	4.421	4.39036	4.58612	4.55679	4.37904	4.53298	4.45599	4.44381	4.66291	4.46205	4.35768	4.53542	4.39299
ENSG00000085433	WDR47	5.71366	5.61054	5.53656	5.47933	5.27816	5.68645	5.69118	5.60046	5.69493	5.57371	5.36676	5.56968	5.70147	5.65815	5.51953	5.56308	5.58637	5.66905	5.51492	5.63646
ENSG00000085449	WDFY1	6.21281	6.26193	6.22721	6.19343	6.15885	6.37958	6.47899	6.46874	6.18931	6.28062	6.20734	6.40662	6.58245	6.55405	6.07487	6.28796	6.1289	6.24932	6.30683	6.29829
ENSG00000085465	OVGP1	1.25529	1.4207	1.71271	1.58926	1.7061	1.10731	1.34446	1.4203	1.30644	1.75998	2.02701	1.42708	1.6461	1.57961	1.30177	1.63208	1.36366	1.54916	1.34488	1.31366
ENSG00000085491	SLC25A24	6.05788	6.13857	5.96898	6.1459	6.07393	6.17548	6.21591	6.14815	6.12026	6.26782	5.9155	6.11665	6.33659	6.2078	5.79997	6.05694	5.91617	5.82426	6.0347	5.91036
ENSG00000085511	MAP3K4	4.62627	4.64324	4.60485	4.61433	4.76633	4.54615	4.68892	4.65716	4.61419	4.69394	4.60233	4.53241	4.67957	4.55578	4.63734	4.62473	4.57467	4.55612	4.72908	4.53549
ENSG00000085563	ABCB1	2.04303	2.91244	1.76081	2.38218	2.02255	2.03579	3.03658	1.78174	2.12296	3.03448	1.8141	2.01444	2.85397	2.10572	1.65832	2.51523	1.65971	2.0294	2.89592	1.89474
ENSG00000085644	ZNF213	3.84117	3.62302	3.93335	3.63366	3.73414	3.74437	3.60507	3.83379	3.80882	3.5024	3.89144	3.48485	3.46776	3.81641	3.88983	3.74685	3.78367	3.97001	3.78577	3.99567
ENSG00000085662	AKR1B1	7.20041	8.73494	8.70226	9.12133	7.367	6.96562	7.7823	7.09934	7.36752	8.10093	9.14662	7.02894	8.3913	7.15319	7.9197	7.87919	8.81259	8.01085	8.41687	8.4835
ENSG00000085719	CPNE3	6.00173	6.03431	6.17325	6.31571	6.14654	6.1442	6.09393	6.17396	6.15547	6.20142	6.07837	6.1141	6.19435	6.23202	6.1649	6.2322	6.24612	6.20189	6.1611	6.20246
ENSG00000085721	RRN3	5.55835	5.72769	5.5486	5.64937	5.60536	5.62221	5.74591	5.57578	5.65017	5.73385	5.53801	5.69811	5.82111	5.62758	5.69378	5.7719	5.5873	5.74357	5.76803	5.47972
ENSG00000085733	CTTN	8.80677	8.68427	8.66117	8.46768	8.74954	8.86563	8.78246	8.72648	8.77999	8.80518	8.71466	8.99794	8.76863	8.75117	8.81606	8.93088	8.72904	8.75577	8.85798	8.8026
ENSG00000085760	MTIF2	4.5091	4.48051	4.55628	4.60939	4.49338	4.52357	4.43303	4.67964	4.40158	4.41977	4.38015	4.54385	4.5396	4.49755	4.81079	4.53987	4.66691	4.77181	4.60973	4.45876
ENSG00000085788	DDHD2	6.06869	6.15746	6.04378	6.09676	6.14147	6.16624	6.19284	6.16111	6.01524	6.29931	6.03474	6.15073	6.30633	6.20341	5.89888	6.16498	6.01721	5.98614	6.17372	6.04077
ENSG00000085831	TTC39A	0.91551	0.535293	1.39992	0.665343	0.848194	0.893423	0.888735	1.18914	0.840944	0.697115	1.10189	0.895197	0.825443	0.4014	0.935355	0.517451	0.898257	0.848179	1.07043	1.00831
ENSG00000085832	EPS15	5.52856	5.50983	5.55287	5.566	5.59634	5.64235	5.6006	5.74029	5.66033	5.61472	5.58331	5.63621	5.75223	5.79197	5.47089	5.57444	5.55831	5.49699	5.54048	5.53191
ENSG00000085840	ORC1	3.31874	3.31104	2.9281	2.75443	2.85527	2.5481	2.9957	1.90428	3.19069	3.38539	2.46716	2.45512	3.12446	2.03972	3.78088	3.76833	2.95536	3.41039	3.15202	2.28929
ENSG00000085871	MGST2	4.07683	3.15971	3.80735	3.72173	3.96325	4.13133	3.1313	3.76105	4.13207	3.16117	3.6201	4.1611	3.20164	3.80653	4.05251	3.42242	4.08056	3.82065	3.24583	3.97841
ENSG00000085872	CHERP	5.40936	5.30431	5.33488	5.1424	5.3236	5.30108	5.36869	5.34535	5.41303	5.2171	5.38618	5.3297	5.18834	5.16856	5.36648	5.33948	5.40709	5.29291	5.27955	5.32222
ENSG00000085978	ATG16L1	5.2045	5.25764	5.15986	5.21138	5.20989	5.35556	5.2839	5.0749	5.25503	5.16019	5.12811	5.24928	5.29197	5.12811	5.27054	5.16773	5.16186	5.27976	5.34348	5.06865
ENSG00000085982	USP40	4.87954	4.47469	4.84827	4.85589	4.84877	4.86306	4.62908	4.80606	4.93172	4.53617	4.81072	4.89453	4.66451	4.83409	5.08558	4.89119	4.82601	4.87887	4.76121	4.86931
ENSG00000085998	POMGNT1	6.36691	6.32041	6.30072	6.37172	6.30447	6.48534	6.3615	6.31042	6.33392	6.34006	6.30802	6.53064	6.33135	6.33076	6.45226	6.37902	6.38945	6.42281	6.44648	6.31271
ENSG00000085999	RAD54L	3.25029	3.25331	2.74893	2.61025	2.91982	2.46435	2.83943	1.96185	3.21209	3.44724	2.76293	2.5028	2.82716	1.66965	3.15496	3.28018	2.84819	2.56558	3.0734	2.22246
ENSG00000086015	MAST2	6.80451	6.92357	6.37889	6.50223	6.39287	6.68815	6.86073	6.5055	6.68324	6.87293	6.36443	6.72074	6.74775	6.35584	6.69679	6.76055	6.50373	6.69126	6.86737	6.51574
ENSG00000086061	DNAJA1	8.81246	8.92818	8.93696	9.09331	8.91636	8.94163	8.92537	8.8752	8.86644	8.8589	8.9699	8.9162	9.0663	8.89314	8.84263	8.77262	8.94464	8.82764	8.91367	8.84943
ENSG00000086062	B4GALT1	6.36624	6.42569	6.35314	6.40582	6.55957	6.55278	6.62879	6.63591	6.42744	6.53985	6.38049	6.66463	6.68231	6.63357	6.42977	6.54774	6.58988	6.35182	6.6002	6.54192
ENSG00000086065	CHMP5	6.08761	5.90256	6.13556	6.24104	6.16274	6.17482	5.91206	6.06389	6.15933	5.88519	6.15736	6.20097	6.02832	6.14444	6.05401	6.00167	6.22247	6.05335	6.02846	6.09781
ENSG00000086102	NFX1	5.44041	5.23946	5.30276	5.35009	5.31763	5.45437	5.25944	5.32465	5.35555	5.36636	5.27494	5.44402	5.27223	5.37892	5.66026	5.36286	5.30496	5.56451	5.47368	5.45914
ENSG00000086189	DIMT1	4.81978	4.87145	4.63903	4.82498	4.70507	4.89539	4.97542	4.75812	4.72698	4.90073	4.76694	4.89005	5.07326	4.86141	4.68463	4.89956	4.57093	4.8165	4.92241	4.61395
ENSG00000086200	IPO11	5.7399	5.70053	5.90688	6.09381	5.94675	5.80439	5.7282	5.84192	5.88009	5.66114	6.00929	5.75747	5.75081	5.86921	5.86163	5.68181	6.06452	5.9014	5.70511	5.92844
ENSG00000086232	EIF2AK1	6.94694	6.95769	6.99466	7.01482	6.88367	7.04524	6.92979	7.09998	6.93495	6.8693	6.98887	6.90688	6.92952	7.05394	6.88977	6.98612	7.0914	6.98014	6.96097	7.07139
ENSG00000086289	EPDR1	1.79329	2.54147	1.65025	1.94337	1.48215	2.00055	2.41231	1.64782	1.90906	2.54579	1.35939	1.75045	2.13132	1.48358	1.91255	2.53685	1.96345	1.82736	2.4246	1.76657
ENSG00000086300	SNX10	0.944684	0.9019	0.736962	0.690504	0.954732	1.08505	0.862986	0.959684	0.884237	0.37215	0.921986	1.23341	0.42879	0.90005	1.36508	0.852258	0.968175	1.32857	0.703637	0.814481
ENSG00000086475	SEPHS1	6.07695	6.06497	6.12181	6.20821	6.15159	6.04247	6.03965	5.85944	6.03038	6.11218	6.16749	5.93306	6.001	5.90827	6.11109	6.00749	6.23671	5.97395	6.0201	6.04699
ENSG00000086504	MRPL28	6.27011	6.34454	6.40182	6.36587	6.40702	6.24238	6.20185	6.29314	6.18065	6.33598	6.44117	6.20938	6.20428	6.23509	6.39464	6.33138	6.47899	6.35652	6.3619	6.48042
ENSG00000086544	ITPKC	4.16314	3.75689	4.17214	4.0407	4.25982	4.35011	4.08602	4.09538	4.02492	3.88419	4.20094	4.38117	3.99178	4.35557	4.0998	4.00381	4.2793	4.24944	4.06037	4.34667
ENSG00000086589	RBM22	5.64866	5.53241	5.67869	5.57954	5.64409	5.5139	5.49455	5.6104	5.63283	5.48697	5.69809	5.53091	5.57181	5.67636	5.61214	5.50852	5.64091	5.57172	5.48182	5.63646
ENSG00000086598	TMED2	8.00717	8.10582	8.08716	8.15673	8.14994	8.1167	8.1468	8.14202	8.07369	8.20642	8.08948	8.11047	8.30479	8.21054	8.04354	8.21019	8.16094	8.0916	8.24772	8.07484
ENSG00000086619	ERO1B	3.81771	4.03508	4.27094	4.09824	4.006	4.00069	4.11357	4.33428	4.05127	3.91266	4.31274	4.03163	4.30909	4.44115	3.87359	4.01412	4.1373	4.01566	4.01621	4.10307
ENSG00000086666	ZFAND6	6.26144	6.13734	6.30833	6.32478	6.4663	6.3039	6.18636	6.36212	6.29635	6.21482	6.21876	6.4253	6.29268	6.4594	6.1283	6.10173	6.32096	6.09773	6.11866	6.32698
ENSG00000086696	HSD17B2	1.60511	1.01312	2.74296	2.33509	2.5903	1.12923	0.607893	1.7689	1.95038	1.12242	2.80971	1.11567	0.564838	2.05093	1.33377	0.396573	2.47661	1.44308	0.646849	2.01245
ENSG00000086712	TXLNG	3.87945	4.09951	3.93597	3.86398	3.85186	4.01253	4.00887	3.935	3.91179	4.00369	3.81325	4.1004	4.09653	3.98372	3.89788	3.99603	3.86229	3.97274	4.00496	3.81305
ENSG00000086730	LAT2	1.51073	1.23125	2.03952	1.65465	1.76585	1.17209	0.938892	1.33572	1.36874	1.43311	2.37685	1.35962	1.0461	1.32637	1.51216	1.08522	1.83211	1.57809	1.17454	1.95479
ENSG00000086758	HUWE1	8.6494	8.6057	8.53202	8.66741	8.55802	8.4293	8.64475	8.44061	8.57655	8.63099	8.50415	8.6615	8.63685	8.45366	8.55589	8.65896	8.43682	8.507	8.62609	8.49492
ENSG00000086827	ZW10	4.96211	5.01064	4.83849	4.91045	4.85704	5.0017	5.11558	4.68307	5.03137	5.18633	4.83636	4.95291	5.23905	4.81941	4.98337	5.21206	4.70495	4.98123	5.16288	4.66876
ENSG00000086848	ALG9	2.13449	2.40128	2.14295	2.42028	2.33812	2.10379	2.3207	2.31104	2.1935	2.3093	2.36123	2.04697	2.40953	2.11643	2.18233	2.22697	2.20461	1.99763	2.49868	1.93107
ENSG00000086991	NOX4	5.31196	4.93921	5.35167	5.21572	5.32161	5.558	5.14124	5.68751	5.34299	5.02908	5.08478	5.38905	5.09027	5.72966	5.27776	5.07353	5.64891	5.46056	4.87375	5.54565
ENSG00000087008	ACOX3	4.84321	4.91935	4.66296	4.74167	4.73079	4.69503	4.70713	4.60029	4.79236	5.03052	4.63029	4.77502	4.83434	4.71227	4.71836	4.87431	4.64217	4.62705	4.92838	4.56083
ENSG00000087053	MTMR2	7.1512	7.76866	7.47392	7.78285	7.25418	7.02748	7.5441	7.1276	7.30667	7.77992	7.49387	7.03436	7.68576	7.17097	7.13707	7.50206	7.39438	7.20139	7.56284	7.18137
ENSG00000087074	PPP1R15A	6.95637	7.11589	6.78971	6.78117	6.86022	7.29292	7.2151	7.12319	6.93173	7.14368	6.72702	7.319	7.36119	7.15612	6.97467	7.06942	6.73315	7.05215	7.09205	6.93381
ENSG00000087076	HSD17B14	5.62182	5.61143	5.67399	5.91189	5.71478	5.46411	5.49245	5.43651	5.5795	5.48591	5.79862	5.56781	5.46803	5.55068	5.73105	5.60033	5.78671	5.6046	5.58555	5.75436
ENSG00000087077	TRIP6	7.34316	7.68672	7.31338	7.49269	7.27798	7.41338	7.67541	7.31766	7.27551	7.7021	7.34079	7.39835	7.63526	7.26874	7.4719	7.77468	7.34075	7.48982	7.7723	7.37705
ENSG00000087085	ACHE	0.885734	1.03437	0.852439	0.475739	0.709006	1.98861	1.64565	1.91598	0.987107	1.28612	0.984481	2.0996	1.74108	2.26825	0.710074	1.08522	1.01297	1.29411	1.32691	1.50256
ENSG00000087086	FTL	10.9303	11.3533	11.1547	11.6005	11.1095	11.0123	11.2585	11.0233	10.9997	11.3581	11.1476	10.9849	11.352	11.0645	11.4072	11.7601	11.5295	11.4673	11.643	11.4831
ENSG00000087087	SRRT	7.73682	7.7734	7.6259	7.54837	7.64475	7.57533	7.69538	7.44728	7.67601	7.85601	7.65505	7.6161	7.67094	7.4583	7.59192	7.70102	7.54878	7.60126	7.67426	7.50005
ENSG00000087088	BAX	7.67178	7.61073	7.69638	7.71147	7.79266	7.50974	7.49936	7.65659	7.5284	7.58831	7.87186	7.64892	7.40037	7.69981	7.68692	7.62549	7.78646	7.61702	7.56668	7.83268
ENSG00000087095	NLK	4.96745	4.84613	4.93335	4.98987	5.00694	4.98527	4.96789	5.09948	5.07989	4.88166	5.04868	5.07097	4.96552	5.14782	4.90433	4.81953	5.08789	5.06409	4.82179	5.00899
ENSG00000087111	PIGS	5.98778	5.86968	5.95612	5.89846	6.07216	5.93457	5.84295	5.82805	5.99316	5.98315	5.96542	6.05001	5.79021	5.85329	6.12373	5.87518	6.00478	5.89854	5.86691	5.86021
ENSG00000087152	ATXN7L3	6.74823	6.68071	6.94576	6.81338	6.9921	6.87001	6.69185	6.86103	6.81563	6.72827	7.05649	6.92048	6.72542	6.97851	6.78371	6.65168	6.93505	6.74207	6.73359	7.09227
ENSG00000087157	PGS1	5.7126	5.4626	5.74967	5.50969	5.82633	5.64995	5.42586	5.74603	5.67427	5.37548	5.86656	5.7476	5.4186	5.71123	5.66498	5.33229	5.77375	5.54174	5.46959	5.87194
ENSG00000087191	PSMC5	6.62354	6.76258	6.53958	6.67527	6.58343	6.62591	6.65903	6.40166	6.63019	6.70856	6.55837	6.65235	6.54262	6.42588	6.73061	6.68674	6.74731	6.59899	6.77434	6.6325
ENSG00000087206	UIMC1	5.46705	5.8277	5.68103	5.62674	5.66934	5.51494	5.70393	5.53274	5.58361	5.71512	5.72503	5.52995	5.73142	5.55856	5.55305	5.55251	5.72998	5.45472	5.65559	5.67178
ENSG00000087245	MMP2	10.6783	10.3975	10.8829	10.7809	10.7728	10.6701	10.2071	10.8904	10.6154	10.1656	10.7494	10.447	9.99944	10.7737	10.3645	10.2013	10.8516	10.4364	10.1673	10.9671
ENSG00000087253	LPCAT2	7.57102	7.54237	7.80179	8.08487	7.78744	7.18522	7.33144	7.32014	7.65468	7.64832	7.83347	7.1314	7.3726	7.39014	7.43389	7.49908	7.83483	7.24008	7.46615	7.54372
ENSG00000087263	OGFOD1	5.74717	5.83906	5.50779	5.53682	5.61108	5.72475	5.86176	5.56095	5.68502	5.85372	5.50375	5.67922	5.80265	5.4984	5.76812	5.91493	5.67441	5.7899	5.94259	5.64104
ENSG00000087266	SH3BP2	6.28016	6.12129	6.17158	5.96763	6.27804	6.26235	6.19219	6.24757	6.20113	6.18466	6.21605	6.32773	6.15877	6.27029	6.26008	6.20039	6.13968	6.32433	6.10818	6.24878
ENSG00000087269	NOP14	5.59447	5.6541	5.54774	5.44832	5.42901	5.73103	5.72105	5.45968	5.5352	5.59045	5.4494	5.56219	5.63114	5.41408	5.54196	5.65982	5.54788	5.63073	5.64838	5.45082
ENSG00000087274	ADD1	8.21021	8.29434	8.16894	8.22007	8.23736	8.12814	8.2056	8.06037	8.21498	8.29079	8.15731	8.16149	8.16646	8.13022	8.12022	8.19342	8.16203	8.10175	8.22895	8.11224
ENSG00000087299	L2HGDH	3.33536	3.13041	3.03952	3.08843	2.89863	2.80798	3.00161	2.69742	3.14692	3.21805	3.03311	2.82384	3.12886	2.66109	3.45326	3.24122	3.03354	3.35714	3.08413	2.80861
ENSG00000087301	TXNDC16	3.47189	3.37074	3.33389	3.76678	3.2478	3.03395	3.07072	2.99086	3.29061	3.21297	3.3855	2.89704	3.28675	3.34689	3.17276	3.33054	3.22182	2.99902	3.19226	3.14912
ENSG00000087302	RTRAF	6.45255	6.27035	6.5266	6.55113	6.54472	6.59523	6.38148	6.64604	6.47689	6.43525	6.54806	6.56146	6.42775	6.64055	6.50591	6.42514	6.54149	6.52385	6.3946	6.56184
ENSG00000087303	NID2	4.55239	3.44403	3.9412	3.86398	4.61696	6.16226	3.9702	5.68152	4.86169	3.62216	4.10105	6.54732	4.26781	5.9236	5.38759	4.47044	5.22033	5.62294	4.18775	6.03452
ENSG00000087338	GMCL1	4.86244	5.01999	5.19639	5.12751	4.95013	4.87446	4.85976	4.86308	4.98738	5.06193	5.1142	4.83368	4.93696	4.96876	5.13409	5.04365	5.12917	5.19359	5.01086	5.11149
ENSG00000087365	SF3B2	8.17832	8.34092	7.97838	8.16251	8.04999	8.17927	8.34509	8.03695	8.1581	8.38453	8.04939	8.16767	8.32374	8.03762	8.16857	8.36042	8.07211	8.11168	8.37883	8.01651
ENSG00000087448	KLHL42	5.79801	5.79149	5.8152	5.76047	5.8685	5.88551	5.87631	6.03869	5.83873	5.7895	5.90477	5.87988	5.93284	6.05817	5.88477	5.73731	5.75821	5.96371	5.66991	5.83806
ENSG00000087460	GNAS	10.1022	10.1338	10.0289	10.02	10.1137	10.0961	10.036	9.89944	10.094	10.0943	9.98304	10.1227	9.99959	9.87821	10.1215	9.88494	10.0963	9.912	10.0869	10.0789
ENSG00000087470	DNM1L	6.88055	6.92286	6.90621	6.9725	6.89375	6.9243	6.97369	6.87045	6.9356	7.0521	6.91558	6.8898	7.06219	6.90009	6.93643	6.95703	6.93578	6.96002	6.98694	6.87364
ENSG00000087494	PTHLH	2.46159	2.84789	2.73093	2.85243	2.2063	2.82151	3.03658	2.95161	2.40893	2.76982	2.92041	2.5565	3.22236	2.64638	2.86861	3.2759	2.75895	3.01498	3.23623	2.80209
ENSG00000087502	ERGIC2	5.55363	5.59454	5.64144	5.78987	5.66229	5.66034	5.66161	5.44763	5.63995	5.78009	5.55098	5.55656	5.74222	5.5338	5.65473	5.64911	5.73165	5.61685	5.73946	5.62449
ENSG00000087586	AURKA	5.24904	5.20941	4.85243	4.94745	5.09461	4.72413	5.20796	4.27873	5.13246	5.50474	4.60067	4.5702	5.12261	4.0184	4.89229	5.10642	4.84006	4.3535	4.94908	4.15519
ENSG00000087842	PIR	5.69124	5.3217	5.77697	5.78404	5.94739	5.75149	5.27173	5.79438	5.64231	5.28521	5.6738	5.66444	5.29882	5.74786	5.81493	5.47905	5.95256	5.72509	5.43227	5.85706
ENSG00000087884	AAMDC	3.42608	3.49474	3.12009	3.08843	2.97656	3.29376	3.5004	3.13298	3.38029	3.62216	3.21353	3.53922	3.3179	3.23338	3.44961	3.52691	3.37553	3.47719	3.47107	3.15937
ENSG00000087903	RFX2	4.38688	4.13683	4.36728	4.23706	4.51965	4.12861	4.27848	4.27646	4.16973	4.16753	4.36457	4.14866	4.09203	4.28611	4.05251	4.22629	4.36819	3.97546	4.01621	4.27546
ENSG00000087995	METTL2A	4.06691	4.10705	4.28334	4.23706	4.16314	4.15022	4.05508	4.02958	4.09569	4.2835	4.11742	4.21696	4.15376	4.02978	4.18121	4.36967	4.22083	4.27837	4.13195	4.10572
ENSG00000088035	ALG6	3.78179	3.55847	3.83007	3.6689	3.76668	3.58299	3.54156	3.87932	3.6949	3.55552	3.81325	3.62431	3.48501	3.72837	3.78378	3.64107	3.72093	3.78077	3.41266	3.69477
ENSG00000088038	CNOT3	6.33834	6.38232	6.54173	6.25112	6.36029	6.16026	6.24859	6.26768	6.29033	6.29871	6.55666	6.24253	6.20376	6.2858	6.29403	6.25303	6.43131	6.24086	6.24898	6.41619
ENSG00000088053	GP6	1.13389	1.75103	0.415035	0.613664	0.581789	0.867576	1.64565	0.204642	0.926269	1.81465	0.32382	0.515947	1.54443	0.174171	0.871386	1.93306	0.608296	0.470193	1.57536	0.171776
ENSG00000088179	PTPN4	4.2328	4.21103	4.45212	4.35584	4.21122	4.21057	3.90861	4.34514	4.3866	4.12491	4.56873	4.19051	4.1166	4.45176	4.20519	4.16515	4.41901	4.40689	4.19767	4.42731
ENSG00000088205	DDX18	6.19774	6.21093	6.1942	6.32729	6.1705	6.31709	6.27507	6.13944	6.27211	6.26904	6.05914	6.20037	6.38748	6.14836	6.33463	6.3257	6.23257	6.30608	6.40266	6.11568
ENSG00000088247	KHSRP	8.3363	8.33558	8.2429	8.10152	8.28562	8.20256	8.32696	8.18844	8.26765	8.38326	8.29917	8.26161	8.22424	8.15511	8.25754	8.35003	8.28485	8.1921	8.27974	8.21542
ENSG00000088256	GNA11	6.73576	6.85394	6.52399	6.64059	6.63481	6.66207	6.8111	6.68546	6.65149	6.81378	6.54202	6.63373	6.58765	6.59148	6.63352	6.88302	6.72434	6.64928	6.80223	6.72722
ENSG00000088280	ASAP3	5.39357	5.2406	5.39135	5.21247	5.40947	5.35323	5.14792	5.1974	5.4323	5.23349	5.24227	5.25393	5.10709	5.20666	5.4691	5.16658	5.21195	5.36834	5.2429	5.27706
ENSG00000088298	EDEM2	5.36148	5.38304	5.38081	5.4928	5.46461	5.29503	5.27295	5.14989	5.35458	5.37775	5.38425	5.27811	5.23803	5.31758	5.48877	5.44992	5.60752	5.38481	5.36565	5.42982
ENSG00000088305	DNMT3B	2.72807	2.52655	2.53743	2.46471	2.81058	2.53994	2.49006	2.53999	2.69688	2.33758	2.61933	2.43067	2.61157	2.49862	2.66984	2.4331	2.59183	2.65654	2.49868	2.3352
ENSG00000088325	TPX2	6.83891	6.88095	6.41174	6.51108	6.58799	6.14084	6.65059	5.81483	6.74105	7.15895	6.19803	6.08437	6.63595	5.52779	6.32868	6.66524	6.33921	5.80909	6.54008	5.57369
ENSG00000088340	FER1L4	2.9239	2.87759	3.10619	2.95463	3.28911	2.66525	2.91028	3.06103	2.85213	2.92694	2.88808	2.92064	2.46623	2.7804	2.76679	2.70536	3.01163	2.57995	2.86514	3.07529
ENSG00000088356	PDRG1	4.77378	4.89633	4.70965	4.80063	4.72628	4.82159	4.78289	4.64139	4.77378	4.94122	4.83918	4.61247	4.7063	4.60985	4.81929	4.90233	4.77815	4.82708	4.79753	4.77085
ENSG00000088367	EPB41L1	5.00082	4.96848	4.56985	4.95135	4.74124	5.00467	4.95271	4.59302	4.95855	5.00578	4.61556	4.96289	4.78225	4.66926	5.3002	5.15148	4.76511	5.1376	5.08086	4.8473
ENSG00000088387	DOCK9	7.66577	7.45421	7.69503	7.6203	7.80107	7.78295	7.58553	7.82777	7.69361	7.56533	7.69102	7.90511	7.61287	7.94525	7.44079	7.30124	7.7022	7.51365	7.30086	7.67649
ENSG00000088448	ANKRD10	5.13343	5.08636	5.24686	5.03108	5.34629	5.23439	5.15191	5.50589	5.2206	5.05769	5.27389	5.31641	5.36369	5.47882	4.73193	4.93254	5.02092	4.86279	4.98245	5.10355
ENSG00000088451	TGDS	3.6194	3.35393	3.50955	3.31565	3.52872	3.5468	3.38754	3.52934	3.58439	3.26296	3.55981	3.44473	3.35965	3.54625	3.65037	3.35508	3.36261	3.6438	3.42115	3.55431
ENSG00000088538	DOCK3	0.792529	1.07596	1.18762	0.920574	0.75691	0.814449	1.30675	0.959684	0.987107	1.16512	0.811407	1.11567	1.13623	1.06397	1.33377	1.2513	1.01297	1.00554	1.07043	1.1383
ENSG00000088543	C3orf18	2.02947	1.95424	1.99999	1.91162	2.26546	2.18974	2.13954	2.08096	1.98062	1.84122	2.13197	2.28374	2.01259	2.32477	2.51097	2.27919	2.67781	2.60125	2.24495	2.58365
ENSG00000088682	COQ9	5.15855	5.06328	5.06369	5.03477	5.22912	5.10901	5.00368	4.95951	5.16134	4.95192	5.14302	5.1202	4.95317	5.12281	5.32628	4.99893	5.17177	5.19825	5.13606	5.17346
ENSG00000088727	KIF9	2.88681	2.85388	2.78426	2.82429	3.06008	2.95022	2.85257	2.9054	2.96229	2.85052	2.79234	2.978	2.95154	3.13144	2.89029	2.87898	2.81695	3.01498	2.8589	2.8785
ENSG00000088756	ARHGAP28	3.48684	2.43363	4.10153	3.40956	3.73114	2.67273	2.28236	3.01825	3.38406	2.37443	4.26108	2.69294	2.1998	3.32397	3.37852	2.1449	4.2793	3.04119	2.07241	3.72956
ENSG00000088766	CRLS1	2.61465	3.03347	2.31388	2.75443	1.16463	3.01641	2.3207	2.34606	2.15866	1.55049	1.66943	1.42708	1.10085	2.11643	1.39572	2.69258	2.40278	2.81076	2.19631	3.19964
ENSG00000088808	PPP1R13B	4.50666	4.36154	4.60814	4.20904	4.67422	4.43615	4.31692	4.47539	4.55178	4.27865	4.61061	4.63404	4.36048	4.48107	4.43831	4.36565	4.38746	4.37427	4.35883	4.57238
ENSG00000088812	ATRN	6.79703	6.66462	6.69076	6.76868	6.72262	6.85652	6.64871	6.75224	6.79025	6.65198	6.62976	6.82523	6.62898	6.82656	6.75149	6.68432	6.73983	6.81718	6.65072	6.68928
ENSG00000088826	SMOX	4.76767	4.75306	4.91885	4.58108	5.16842	4.99276	4.76562	5.12364	4.78239	4.75636	4.93723	5.02816	4.78225	5.12148	4.61635	4.74566	4.93041	4.65277	4.66261	4.93936
ENSG00000088832	FKBP1A	9.91576	9.4689	9.99009	9.72849	10.1966	10.036	9.60224	10.1873	9.92513	9.5275	10.0001	10.0418	9.62027	10.2055	9.90939	9.54894	9.9837	9.91098	9.55783	10.0462
ENSG00000088833	NSFL1C	6.99392	7.08057	6.90988	6.97666	6.98583	7.01281	7.11537	6.9448	6.95666	7.21495	6.92158	7.11392	7.12269	6.98328	7.06889	7.21784	7.01156	7.04504	7.18129	6.99551
ENSG00000088836	SLC4A11	5.25487	5.1028	5.46941	5.19609	5.06399	5.20243	4.57062	5.05916	5.21743	4.81451	5.64345	5.04838	4.67357	5.02954	5.37323	4.68566	5.36234	5.32633	4.75114	5.45603
ENSG00000088854	DNAAF9	5.37895	5.07487	5.36242	5.15262	5.50899	5.49398	5.19512	5.3421	5.48335	5.26573	5.38425	5.45113	5.08576	5.42382	5.35093	5.15847	5.39867	5.29835	5.07145	5.32677
ENSG00000088876	ZNF343	3.84117	3.69151	3.86624	3.67837	3.75493	3.76551	3.75958	3.78677	3.78332	3.60288	3.96044	3.80633	3.76478	3.91174	3.92439	3.8569	3.7772	3.79007	3.76591	3.72612
ENSG00000088881	EBF4	1.65892	1.63061	1.95935	1.78885	1.88919	1.63736	1.51947	1.91598	1.73079	1.5343	2.05641	1.53803	1.67044	1.93468	1.64563	1.04557	1.8069	1.60645	1.19449	2.13172
ENSG00000088882	CPXM1	1.6937	1.40447	1.55799	1.35756	1.74224	1.50949	1.011	1.35303	1.443	1.186	1.61779	1.17574	0.846957	1.1289	1.91255	0.941385	1.67373	1.31145	0.98137	1.41975
ENSG00000088888	MAVS	7.23624	7.20819	7.29971	7.14567	7.36749	7.26782	7.23123	7.4113	7.25915	7.26887	7.39428	7.38118	7.22303	7.40468	7.16374	7.14583	7.30404	7.21411	7.14779	7.35382
ENSG00000088899	LZTS3	3.98151	4.75467	3.81306	4.12386	3.76375	4.51319	4.56065	4.14344	4.26699	4.64764	3.96561	4.39807	4.52966	4.10163	4.23091	4.50557	3.86839	4.38044	4.75282	4.29417
ENSG00000088930	XRN2	6.51588	6.50632	6.45074	6.65064	6.50583	6.6235	6.57132	6.47171	6.46134	6.55046	6.38629	6.57964	6.61298	6.57653	6.37122	6.49305	6.37129	6.43175	6.41759	6.28139
ENSG00000088970	KIZ	2.48164	2.55623	2.71271	2.61683	2.99166	2.84156	2.60325	2.65616	2.72692	2.63962	2.77477	2.61553	2.80535	2.73941	2.37918	2.57912	2.54684	2.57278	2.53825	2.72141
ENSG00000088986	DYNLL1	7.68075	7.57492	7.69503	7.89837	7.86189	7.77037	7.60726	7.72656	7.60318	7.66817	7.60806	7.82141	7.55277	7.69356	7.7559	7.72279	7.81183	7.61244	7.69848	7.73074
ENSG00000088992	TESC	0.824271	1.73813	1.57154	1.56225	1.01507	0.642216	1.03426	0.573066	0.884237	1.26664	1.80258	0.316928	1.0461	0.715083	0.827108	0.852258	1.39784	0.848179	1.07043	1.17916
ENSG00000089006	SNX5	5.93242	5.75515	5.8152	5.74854	5.81788	5.77688	5.79013	5.66429	5.88343	5.79035	5.7402	5.66793	5.74366	5.63132	5.75193	5.83577	5.6139	5.65639	5.71809	5.60119
ENSG00000089009	RPL6	9.29319	9.22474	9.35553	9.41187	9.49264	9.45642	9.2552	9.36054	9.31355	9.17701	9.30914	9.40473	9.26023	9.39952	9.32923	9.12938	9.32819	9.19781	9.16539	9.24927
ENSG00000089022	MAPKAPK5	4.60587	4.53371	4.60979	4.53495	4.58746	4.65593	4.56863	4.60572	4.48656	4.55435	4.53607	4.55709	4.54455	4.50165	4.59009	4.42866	4.55397	4.37014	4.56828	4.56854
ENSG00000089041	P2RX7	1.95973	1.89738	2.00998	1.54856	1.85659	1.87644	1.82971	2.04944	1.85568	1.64402	1.77927	2.33732	1.44918	2.06206	2.11946	1.36843	1.64555	1.82736	1.78725	2.26103
ENSG00000089048	ESF1	4.96567	5.02133	4.94771	5.15601	4.83907	5.06135	5.18736	4.8796	4.99357	5.11326	4.80351	4.99242	5.37761	4.96432	4.89095	5.05117	4.82601	4.91899	5.13218	4.70593
ENSG00000089050	RBBP9	4.41582	4.25695	4.58829	4.53495	4.37558	4.39829	4.41098	4.34081	4.38283	4.34978	4.49014	4.34892	4.37905	4.45809	4.64054	4.3596	4.66164	4.59202	4.54516	4.57046
ENSG00000089053	ANAPC5	7.29972	7.2559	7.35461	7.27345	7.31145	7.28806	7.23406	7.18856	7.32667	7.23137	7.33005	7.25895	7.1744	7.17993	7.26316	7.15722	7.28476	7.18943	7.16148	7.19201
ENSG00000089057	SLC23A2	5.94601	5.89095	6.31035	6.2325	6.10665	5.6846	5.67555	5.90858	5.98821	5.84636	6.43186	5.77537	5.73142	5.9312	6.06179	5.7719	6.3447	5.9064	5.73351	6.07702
ENSG00000089060	SLC8B1	5.38695	5.36743	5.22988	5.23081	5.41135	5.29382	5.44334	5.25266	5.36799	5.41913	5.30075	5.49403	5.34396	5.07692	5.59739	5.40656	5.38062	5.37144	5.44274	5.37262
ENSG00000089063	TMEM230	6.84762	6.64446	6.76154	6.80801	6.84783	6.78151	6.64871	6.73625	6.75715	6.75384	6.76015	6.81975	6.68306	6.82737	6.84224	6.72725	6.78088	6.80766	6.70649	6.76461
ENSG00000089091	DZANK1	1.54923	1.68537	1.73696	1.7172	1.69384	1.74065	1.66067	1.63372	1.84476	1.65904	1.70698	1.98116	1.76388	1.84735	1.95432	1.7601	1.84456	2.09092	1.92497	1.72579
ENSG00000089094	KDM2B	5.45189	5.31195	5.40087	5.38036	5.5461	5.39228	5.32574	5.45467	5.32248	5.35142	5.55012	5.40587	5.30951	5.4399	5.47986	5.35882	5.4586	5.32526	5.29117	5.497
ENSG00000089123	TASP1	3.02297	3.01221	3.05407	2.99558	3.04086	2.99866	2.76492	2.77656	2.79656	2.98171	2.90971	3.07582	2.8855	2.73246	3.0481	2.84474	2.99498	2.95006	2.90806	2.98025
ENSG00000089127	OAS1	2.65933	1.73813	2.47392	2.47922	2.37696	3.22926	2.70821	2.28421	3.08797	1.03304	2.26381	3.30378	3.39294	1.88543	2.3165	1.60505	2.94961	2.66331	2.20617	3.5387
ENSG00000089154	GCN1	7.91667	7.78266	7.78044	7.70531	7.84485	7.94621	7.85349	7.86333	7.87222	7.9211	7.80868	8.01264	7.83519	7.86356	7.9603	7.82276	7.78887	7.92408	7.84707	7.89206
ENSG00000089157	RPLP0	10.3208	10.2777	10.3276	10.539	10.4582	10.46	10.3359	10.3043	10.3218	10.2824	10.3037	10.3789	10.3734	10.3685	10.3168	10.2212	10.2823	10.273	10.2197	10.2586
ENSG00000089159	PXN	7.69101	7.3817	7.48805	6.9622	7.62189	7.65328	7.55394	7.70817	7.55982	7.37271	7.55885	7.84202	7.40604	7.60291	7.69503	7.48987	7.46359	7.62159	7.57597	7.69046
ENSG00000089163	SIRT4	1.40973	1.874	1.71271	1.22608	1.39401	1.47567	1.84294	1.28248	1.25789	1.59802	1.69457	1.37679	1.74108	1.71264	1.48392	1.53519	1.49579	1.66156	2.14597	1.38525
ENSG00000089177	KIF16B	4.00248	4.20636	4.09451	4.25192	4.00104	3.97671	4.24148	3.92924	3.89071	4.18838	3.95784	3.98203	4.16878	4.12038	4.26865	4.29554	4.02149	4.18508	4.16265	4.05723
ENSG00000089195	TRMT6	4.14754	4.46102	4.17658	4.32805	4.172	4.16355	4.21119	4.00788	4.2318	4.31938	4.32487	4.16357	4.4633	4.06615	4.41419	4.57337	4.25387	4.23589	4.35219	4.12414
ENSG00000089220	PEBP1	7.43982	7.59383	7.36753	7.67431	7.30919	7.40891	7.52036	7.27712	7.425	7.67558	7.27564	7.43798	7.57691	7.30811	7.49508	7.65379	7.37279	7.4941	7.55732	7.23169
ENSG00000089234	BRAP	5.23139	5.12896	5.16434	5.19279	4.97692	5.2582	5.07129	5.1362	5.05406	4.92888	5.05476	4.81019	5.02335	5.0987	4.9123	5.02082	5.17547	5.19242	5.07817	5.18979
ENSG00000089248	ERP29	6.67667	6.49007	6.85313	6.8347	6.83743	6.60211	6.45172	6.67646	6.65422	6.5828	6.87389	6.61397	6.52646	6.83469	6.74853	6.70674	6.86538	6.79578	6.52981	6.84179
ENSG00000089280	FUS	8.90025	8.86146	9.1754	8.88346	9.0966	8.75632	8.78771	9.03286	8.91984	8.82258	9.26916	8.81034	8.73449	9.03329	8.97074	8.82296	9.13723	8.9013	8.79128	8.99015
ENSG00000089289	IGBP1	4.73046	4.58141	4.82159	4.87522	4.91096	4.77716	4.64238	4.8661	4.71654	4.61336	4.74905	4.702	4.59628	4.90531	4.72441	4.42866	4.79107	4.58491	4.47145	4.66157
ENSG00000089327	FXYD5	6.69717	6.89663	6.715	6.67132	6.70861	6.64933	6.90675	6.67086	6.6266	6.9543	6.6568	6.69189	6.90985	6.64379	6.78298	7.05514	6.68984	6.83564	6.98372	6.75028
ENSG00000089335	ZNF302	4.46699	4.14174	4.56138	4.48369	4.48096	4.52564	4.24398	4.52589	4.52639	4.33115	4.5291	4.3619	4.34166	4.50165	4.37436	4.19491	4.31998	4.51557	4.42998	4.44626
ENSG00000089351	GRAMD1A	6.92515	6.6492	7.01401	6.74222	7.06942	6.89421	6.60277	7.1276	6.79451	6.49557	6.97515	6.92194	6.42641	7.07469	6.68133	6.44099	6.96778	6.76112	6.50306	7.27385
ENSG00000089472	HEPH	1.6937	1.19397	1.65025	1.13737	1.61805	1.63736	1.10186	1.13009	1.54094	0.887638	1.63087	1.49152	1.08283	1.48358	1.73221	1.12382	1.78123	1.64798	0.836536	1.50256
ENSG00000089486	CDIP1	5.87296	6.56409	5.70428	6.03609	5.6544	5.85624	6.33365	5.57394	5.99502	6.51582	5.82874	5.96249	6.40027	5.5308	5.97947	6.37952	5.68397	6.02933	6.39944	5.76026
ENSG00000089505	CMTM1	1.62327	1.49922	1.68805	1.50667	1.59188	1.52611	1.51947	1.63372	1.82268	1.50135	1.71928	1.42708	1.57053	1.25059	2.02462	1.59135	1.57261	1.63427	1.66389	1.71193
ENSG00000089597	GANAB	9.64684	9.6854	9.52502	9.59489	9.59724	9.64469	9.657	9.48407	9.66078	9.76744	9.58307	9.69804	9.68806	9.55508	9.60327	9.65151	9.48653	9.52888	9.69627	9.49583
ENSG00000089639	GMIP	5.70516	5.68298	5.77258	5.61529	5.84029	5.7907	5.7012	5.89535	5.73687	5.59729	5.81089	5.80103	5.59106	5.92892	5.63158	5.78776	5.80911	5.70064	5.76803	5.93218
ENSG00000089682	RBM41	4.65303	4.70252	4.80305	4.89294	4.77362	4.57239	4.70713	4.90478	4.76945	4.67559	4.89312	4.60884	4.82624	4.84056	4.49601	4.73946	4.732	4.65277	4.69623	4.72847
ENSG00000089685	BIRC5	5.51281	5.65667	5.28539	5.46208	5.55883	4.84496	5.51226	4.57284	5.37275	5.86671	5.07524	4.74559	5.35714	4.35783	4.91627	5.56659	5.04539	4.39474	5.31187	4.12414
ENSG00000089692	LAG3	1.30113	1.03437	1.39992	0.89915	1.39401	1.10731	1.011	0.866285	1.13781	0.809044	1.24491	1.07419	0.94996	1.32637	1.20127	0.655564	0.990747	0.984083	0.526093	1.11744
ENSG00000089693	MLF2	8.27499	8.49077	8.40075	8.46347	8.29478	8.24254	8.3693	8.2003	8.18445	8.46616	8.44149	8.2258	8.36346	8.23163	8.35359	8.4825	8.37085	8.41529	8.47359	8.4186
ENSG00000089723	OTUB2	2.08294	1.96535	2.04924	1.85711	1.95228	2.25101	2.38543	2.13201	1.98062	1.80117	2.29702	2.41414	1.99343	2.2293	2.44658	2.15426	2.12522	2.17853	2.43302	2.40575
ENSG00000089737	DDX24	7.17716	7.22273	7.08951	7.18631	7.04943	7.11556	7.18619	6.97132	7.15197	7.24356	7.03604	7.12316	7.21658	6.9619	7.19156	7.25282	7.13638	7.13266	7.24066	6.99229
ENSG00000089775	ZBTB25	2.24416	2.42561	2.75488	2.64284	2.57033	2.48999	2.38543	2.62798	2.62213	1.97922	2.75099	2.601	2.12252	2.53101	2.73119	2.27919	2.67781	2.529	2.4246	2.48934
ENSG00000089818	NECAP1	4.41321	4.68918	4.48649	4.55734	4.36789	4.2808	4.54858	4.21859	4.5366	4.76332	4.53607	4.39807	4.60262	4.19302	4.52055	4.69049	4.53682	4.58134	4.71707	4.48139
ENSG00000089820	ARHGAP4	3.11568	2.10246	3.39992	2.6935	3.36062	2.64257	2.22287	2.66312	3.12904	2.0719	3.25215	2.92648	2.05942	2.48215	3.36697	2.24458	3.37981	2.88209	2.17638	2.97446
ENSG00000089876	DHX32	5.2045	5.47916	5.25738	5.5088	5.11543	5.2853	5.28026	5.1536	5.15694	5.21074	5.37553	5.20552	5.32875	5.26198	5.13409	5.22099	5.3117	5.44297	5.26311	5.40096
ENSG00000089902	RCOR1	5.65419	5.78915	5.78717	5.85113	5.81152	5.63854	5.81972	5.79438	5.76826	5.71512	5.7899	5.71339	5.82991	5.7174	5.64838	5.77644	5.74499	5.629	5.83867	5.80988
ENSG00000089916	GPATCH2L	5.43528	5.42789	5.46578	5.33221	5.36283	5.57307	5.57605	5.61399	5.50864	5.38454	5.43455	5.67054	5.55148	5.67183	5.32628	5.33229	5.4165	5.31456	5.45519	5.48483
ENSG00000090006	LTBP4	6.61449	6.18028	6.54517	6.2933	6.6432	6.5799	6.21591	6.62481	6.52256	6.09088	6.54504	6.57267	6.05572	6.56582	6.48958	6.10897	6.52467	6.27715	5.99045	6.60839
ENSG00000090013	BLVRB	5.15075	5.53054	4.97854	5.47209	5.18712	5.32976	5.58592	5.05519	5.17011	5.65179	4.9346	5.21629	5.5572	5.09599	5.44915	5.85095	5.29365	5.37144	5.74116	5.20842
ENSG00000090020	SLC9A1	7.11636	7.11651	7.0459	6.79538	6.97638	7.33273	7.17283	7.2603	7.03859	7.00293	7.07186	7.33555	7.14756	7.19074	7.04613	7.18799	6.9865	7.34559	7.26769	7.20968
ENSG00000090054	SPTLC1	6.6498	6.53316	6.64545	6.73544	6.6308	6.5649	6.56634	6.63679	6.6659	6.57441	6.63139	6.55676	6.68791	6.6974	6.61492	6.68513	6.70953	6.71261	6.63939	6.60371
ENSG00000090060	PAPOLA	7.65864	7.7485	7.84164	7.91264	7.84554	7.7732	7.81854	7.93624	7.76085	7.81763	7.83152	7.76305	7.89725	7.95853	7.51135	7.8143	7.82072	7.76196	7.78778	7.83428
ENSG00000090061	CCNK	4.61043	4.54671	4.58495	4.27081	4.3426	4.67095	4.68342	4.56728	4.63967	4.58612	4.42966	4.85527	4.69151	4.59461	4.54809	4.5074	4.53873	4.50995	4.60415	4.47935
ENSG00000090097	PCBP4	5.21202	5.12896	4.90555	4.95395	5.11428	5.16711	5.19512	5.14741	4.95602	5.24099	4.98004	5.18983	5.17564	5.12148	5.16555	5.22654	4.96074	5.0226	5.1218	5.04259
ENSG00000090238	YPEL3	4.32721	4.04297	4.48828	4.37343	4.48807	4.38241	3.92114	4.67277	4.2107	3.57544	4.52034	4.28672	3.54876	4.638	3.98862	3.93765	4.5653	4.16377	3.8781	4.80225
ENSG00000090263	MRPS33	3.78985	3.49474	3.67242	3.98077	3.71	3.77249	3.632	3.54825	3.64543	3.65249	3.76065	3.61349	3.36712	3.71434	3.88174	3.83672	3.84999	3.76198	3.6551	3.60016
ENSG00000090266	NDUFB2	4.31888	4.26146	4.08509	4.14449	4.07849	4.31945	4.18285	4.04032	4.28123	4.00956	4.15413	4.23589	3.89183	3.78318	4.53094	3.96979	4.22321	4.21991	4.34551	4.14233
ENSG00000090273	NUDC	7.61507	7.64826	7.36267	7.42543	7.47411	7.6096	7.73673	7.41466	7.53563	7.69779	7.37157	7.62219	7.63004	7.36929	7.71339	7.78713	7.47339	7.58063	7.7644	7.40153
ENSG00000090316	MAEA	6.62241	6.62051	6.46805	6.43822	6.58799	6.56991	6.64541	6.47764	6.49446	6.68766	6.44627	6.70977	6.55289	6.47457	6.53846	6.62418	6.46948	6.4771	6.57284	6.49263
ENSG00000090339	ICAM1	5.42884	5.60078	5.48022	5.10195	5.25437	7.74885	7.59558	7.80613	5.36226	5.70159	5.71201	7.88539	7.87533	7.79832	5.4037	5.77947	5.45252	6.36121	6.6802	7.07444
ENSG00000090372	STRN4	7.75005	7.78814	7.99072	7.72808	7.83564	7.63568	7.52755	7.69465	7.7226	7.68752	8.11269	7.62488	7.54415	7.70758	7.86566	7.69162	8.03492	7.95542	7.73469	8.03975
ENSG00000090376	IRAK3	2.35697	2.42561	2.27301	2.88549	2.14461	2.35698	2.55583	2.08096	2.43099	2.25104	2.36906	2.14037	2.73209	1.93468	2.48271	2.27062	2.20461	2.31368	2.40761	2.07872
ENSG00000090432	MUL1	5.18782	5.14615	5.28642	5.19938	5.31763	5.31907	5.16514	5.23758	5.25503	5.12952	5.29973	5.27468	5.3066	5.33144	5.46006	5.35376	5.38489	5.27535	5.2016	5.31651
ENSG00000090447	TFAP4	3.14739	3.05962	3.11084	3.10255	3.33718	2.94405	2.94137	2.97417	2.93681	2.85704	3.1872	2.97236	2.96636	3.11551	3.29158	3.15998	3.0061	3.37785	2.95559	3.02576
ENSG00000090470	PDCD7	4.57821	4.62058	4.66296	4.74167	4.36209	4.70419	4.55864	4.52589	4.70602	4.57627	4.47752	4.48769	4.48748	4.48521	4.5361	4.71123	4.62062	4.80278	4.76788	4.58953
ENSG00000090487	SPG21	6.0917	6.17191	6.1942	6.34671	6.10954	6.25489	6.17529	6.36479	6.13153	6.13719	6.2117	6.17484	6.25344	6.26428	6.07605	6.25683	6.20629	6.28813	6.20663	6.1869
ENSG00000090520	DNAJB11	6.38099	6.36093	6.49629	6.44516	6.51282	6.38243	6.38713	6.47468	6.42332	6.3035	6.6536	6.46996	6.34181	6.54317	6.45454	6.42079	6.59726	6.36692	6.49805	6.56474
ENSG00000090530	P3H2	4.99212	6.13365	4.3319	5.71521	4.07613	4.98827	5.75557	4.17787	4.95093	5.97642	4.27782	4.85221	5.70736	4.21063	4.48892	5.55251	4.09886	4.56878	5.66545	4.02678
ENSG00000090539	CHRD	1.20795	1.09631	1.81875	1.41907	1.5517	1.19306	0.963332	1.54609	1.20765	1.05591	1.80258	1.30688	0.94996	1.3078	1.33377	0.488168	1.11923	1.37876	0.784836	1.58087
ENSG00000090565	RAB11FIP3	6.51284	6.55493	6.41268	6.38237	6.58302	6.49645	6.56784	6.58047	6.45821	6.53069	6.45089	6.62299	6.54879	6.48855	6.43945	6.53661	6.38307	6.47518	6.50056	6.53061
ENSG00000090581	GNPTG	5.90764	5.81163	5.76891	5.70136	5.91477	5.82132	5.82222	5.77363	5.82074	5.85127	5.83723	5.93016	5.71616	5.63691	5.98641	5.74739	5.74167	5.83554	5.7985	5.91943
ENSG00000090612	ZNF268	3.38941	3.14513	3.38466	3.58753	3.44346	3.36938	3.432	3.38106	3.45038	3.16117	3.23511	3.46493	3.35591	3.48557	3.38998	3.19665	3.11799	3.48866	3.26482	3.30951
ENSG00000090615	GOLGA3	7.45479	7.61272	7.60073	7.48574	7.59083	7.34009	7.57094	7.53619	7.46364	7.65185	7.62082	7.51388	7.57066	7.52716	7.44789	7.54112	7.57259	7.48195	7.61582	7.57921
ENSG00000090621	PABPC4	7.19548	7.36555	7.04681	7.24746	6.91502	7.22107	7.34633	7.04076	7.17177	7.30123	7.00214	7.15522	7.22123	6.91627	7.08396	7.26528	6.97239	7.20168	7.21709	6.99944
ENSG00000090661	CERS4	3.44662	3.06479	3.32991	3.44695	3.27273	3.5468	3.35096	3.5217	3.27443	2.96369	3.20481	3.36096	3.22236	3.5142	3.15048	3.23241	3.43846	3.26674	3.24104	3.3548
ENSG00000090674	MCOLN1	6.3113	6.76496	6.14635	6.22122	5.79584	6.20416	6.55634	6.03468	6.27415	6.65339	6.29933	6.29369	6.66803	6.0952	6.34251	6.69718	6.17645	6.50467	6.72504	6.30638
ENSG00000090686	USP48	7.47368	7.63375	7.6259	7.57795	7.52902	7.48206	7.6351	7.61053	7.55355	7.56608	7.55757	7.36783	7.647	7.60505	7.25717	7.59405	7.47714	7.4286	7.59767	7.46072
ENSG00000090776	EFNB1	5.2195	4.26146	5.08981	4.67074	5.5281	6.07036	4.64805	5.94259	5.30865	4.2835	5.20229	6.15943	4.74549	6.08433	5.41777	4.49089	5.06547	5.62381	4.49778	5.6619
ENSG00000090857	PDPR	5.46579	5.44585	5.58912	5.42602	5.46731	5.4347	5.45416	5.43651	5.56543	5.42243	5.59002	5.5509	5.45408	5.4984	5.59574	5.3446	5.40499	5.40715	5.40792	5.46017
ENSG00000090861	AARS1	7.08477	7.31895	6.94901	7.11085	7.09644	7.14376	7.30957	6.92792	7.03349	7.40424	6.90619	7.20141	7.37537	6.93265	7.01748	7.23061	6.95671	6.94968	7.31744	6.9905
ENSG00000090863	GLG1	8.30729	8.21062	8.23321	8.20691	8.4332	8.26654	8.17732	8.26862	8.34752	8.27868	8.23354	8.37645	8.17273	8.24847	8.26716	8.19908	8.29395	8.18418	8.2599	8.27685
ENSG00000090889	KIF4A	4.86053	4.84162	4.4576	4.46376	4.56577	3.98575	4.57459	3.54825	4.72698	5.07178	4.15413	3.93935	4.55276	3.56201	4.14785	4.62641	4.22083	3.55564	4.51573	3.34585
ENSG00000090905	TNRC6A	6.57888	6.32742	6.55202	6.33927	6.54045	6.43563	6.44685	6.58414	6.53619	6.43743	6.53898	6.53208	6.45296	6.57846	6.41442	6.32725	6.42925	6.4881	6.33631	6.34673
ENSG00000090924	PLEKHG2	6.61165	6.30465	6.64184	6.09381	6.60813	6.67424	6.343	6.72257	6.65968	6.37799	6.67231	6.75108	6.29268	6.72128	6.48514	6.14986	6.59634	6.42381	6.2097	6.63158
ENSG00000090932	DLL3	0.97328	0.505167	0.688052	0.920574	0.554942	1.08505	0.862986	0.602326	1.04548	0.408145	0.447294	0.770886	0.781429	0.743004	1.2524	0.875061	0.693328	0.894917	0.703637	0.590508
ENSG00000090971	NAT14	5.35334	5.25312	5.46669	5.43907	5.03757	5.32502	5.11285	5.40468	5.34105	4.93968	5.39962	5.03223	4.85572	5.28709	5.33718	5.17808	5.31505	5.40008	5.06333	5.46844
ENSG00000090975	PITPNM2	5.57127	5.57382	5.37503	5.29783	5.42531	5.63854	5.4935	5.53842	5.46118	5.47216	5.35498	5.60105	5.51246	5.37558	5.71216	5.58658	5.38914	5.7953	5.60618	5.58228
ENSG00000090989	EXOC1	4.99386	4.74664	4.87991	4.9251	4.97566	5.10763	4.87433	4.96937	4.98116	4.86718	4.86017	5.08409	4.82217	5.06038	5.02684	4.90787	4.98061	4.87158	4.77452	4.86775
ENSG00000091009	RBM27	3.23266	3.33265	3.44478	3.52246	3.48672	3.3555	3.36937	3.54449	3.38406	3.21297	3.52168	3.26283	3.35591	3.4179	3.40135	3.27161	3.51443	3.27559	3.22173	3.52292
ENSG00000091039	OSBPL8	6.29935	6.56363	6.14917	6.42094	6.22101	6.65925	6.78177	6.7075	6.44336	6.63926	6.14087	6.56755	6.93267	6.68035	6.17818	6.62502	6.18626	6.38238	6.61462	6.27316
ENSG00000091073	DTX2	3.40524	3.46375	3.6342	3.49058	3.53216	3.49287	3.59728	3.58902	3.34972	3.48143	3.49331	3.36956	3.58442	3.55021	3.55518	3.57992	3.20743	3.48866	3.63334	3.49083
ENSG00000091127	PUS7	4.26785	4.29046	4.21593	4.09353	4.18738	4.27835	4.35205	4.18029	4.32509	4.2835	4.24202	4.23589	4.45807	4.11771	4.13655	4.2764	4.01875	4.18273	4.27466	3.84514
ENSG00000091129	NRCAM	6.94604	7.65492	6.85624	7.30993	6.74618	7.22075	7.75106	7.20206	6.96771	7.67304	6.75194	7.14085	7.90496	7.23011	7.38103	8.20753	7.33718	7.63585	8.1634	7.43011
ENSG00000091136	LAMB1	10.4691	10.2407	10.3986	10.2758	10.4168	10.5076	10.2952	10.4265	10.4694	10.3026	10.3555	10.5672	10.2776	10.4253	10.3488	10.2425	10.2616	10.3188	10.3056	10.29
ENSG00000091137	SLC26A4	1.49109	0.969655	1.50249	1.40394	1.59188	0.918815	0.576551	1.2083	1.3989	1.0098	1.50861	0.744684	0.665134	1.41581	1.30177	1.2513	1.51148	1.31145	0.758274	1.3499
ENSG00000091140	DLD	6.53399	6.66035	6.60362	6.82975	6.67783	6.74693	6.72439	6.72299	6.57056	6.7256	6.6524	6.72242	6.91145	6.73351	6.66649	6.64672	6.65537	6.69374	6.70388	6.70641
ENSG00000091157	WDR7	4.12542	4.30146	4.32991	4.4193	4.27635	4.05895	4.0971	3.9691	4.29733	4.33115	4.24628	4.23354	4.25379	4.14151	4.21811	4.2062	4.39382	4.21991	4.21731	4.2965
ENSG00000091164	TXNL1	5.76772	5.87999	5.83077	6.04709	5.90948	5.95313	5.94081	5.88199	5.8565	5.90736	5.82732	5.84716	5.99258	5.96048	5.84369	6.00232	6.00963	5.91776	5.98115	5.83806
ENSG00000091317	CMTM6	6.63365	6.30683	6.70236	6.69133	6.72827	6.5972	6.26956	6.77812	6.61219	6.3266	6.75343	6.62523	6.38197	6.79523	6.58158	6.44861	6.83997	6.63041	6.38378	6.70903
ENSG00000091409	ITGA6	7.84715	6.79718	7.79314	7.3539	8.19275	8.05792	7.19879	8.20597	7.91851	7.02845	7.67709	8.03342	7.23429	8.2236	7.88671	7.12785	8.01785	7.88969	7.05024	8.04718
ENSG00000091428	RAPGEF4	4.02655	3.83768	4.71118	4.40986	4.65064	3.90228	3.72069	4.44138	4.16973	3.74335	4.68149	4.02892	3.68341	4.42616	4.17901	3.90755	4.95644	4.2584	3.81828	4.73019
ENSG00000091436	MAP3K20	5.41327	5.77186	5.1565	5.43721	5.1651	5.32026	5.7012	5.26071	5.47098	5.85942	5.0129	5.17764	5.64579	5.04223	5.15663	5.66963	5.19139	5.19008	5.64747	5.00899
ENSG00000091483	FH	6.11434	6.66163	6.00437	6.40582	5.98622	6.22085	6.64729	6.05068	6.16647	6.58182	5.96477	6.02846	6.69868	5.98845	6.1897	6.5473	6.06917	6.17729	6.72932	5.98642
ENSG00000091490	SEL1L3	8.03669	8.16588	8.25633	8.23671	8.10235	7.90213	7.92016	7.99292	8.11189	8.1141	8.29481	7.91194	7.94229	8.09663	8.22592	8.11492	8.5048	8.25685	8.22608	8.55375
ENSG00000091527	CDV3	7.81444	7.97816	7.69193	7.96352	7.69671	8.17976	8.13306	7.97643	7.80041	7.96518	7.6351	8.07821	8.15707	7.95219	7.70137	7.93383	7.62719	7.81817	7.96609	7.65967
ENSG00000091542	ALKBH5	6.0026	6.33172	6.08981	6.20057	5.86782	5.97599	6.27201	5.9772	5.99687	6.22432	6.10967	5.86248	6.19173	5.94103	6.07782	6.27302	6.18687	6.11942	6.3619	6.09315
ENSG00000091592	NLRP1	6.30569	6.2121	6.36631	6.0477	6.38623	6.33901	6.4501	6.38965	6.3256	6.34238	6.32119	6.404	6.39526	6.3169	6.18806	6.29273	6.20327	6.21519	6.34247	6.33265
ENSG00000091622	PITPNM3	1.02883	1.57369	0.557992	0.920574	0.659457	0.672387	1.05715	0.659123	0.987107	1.34301	0.691642	0.770886	1.20448	0.627925	1.03604	1.41585	0.608296	0.775103	1.66389	0.840183
ENSG00000091640	SPAG7	5.90949	5.9347	5.99246	6.01072	6.00556	5.90629	5.89152	5.92749	5.88009	5.92377	6.07059	5.94534	5.90298	5.9738	5.95846	5.84012	6.07908	5.89423	5.83708	6.0142
ENSG00000091651	ORC6	4.74919	4.45709	4.16769	3.85566	4.20907	3.8035	4.21374	3.43897	4.62539	4.74056	4.13129	3.71144	4.23351	3.39168	4.76605	4.72385	4.18702	4.25393	4.36765	3.4455
ENSG00000091656	ZFHX4	3.10925	3.22124	1.87446	3.43584	1.97271	3.0046	3.27001	2.19099	3.06463	3.21805	1.98687	3.03856	3.3179	2.18927	3.10947	3.1128	1.86914	2.89364	2.94974	1.95479
ENSG00000091732	ZC3HC1	4.26785	4.23647	4.16769	4.36954	4.41717	4.16621	4.19838	4.31232	4.09339	4.23171	4.22487	4.22409	4.08073	4.28373	4.44014	4.2062	4.28844	4.25617	4.25579	4.25888
ENSG00000091844	RGS17	1.74436	1.48385	1.65025	1.76536	1.82322	2.17928	1.66067	2.31104	2.1139	1.56651	1.79097	2.47119	1.87277	2.44863	2.15572	1.72287	1.8569	2.32226	1.60548	1.96651
ENSG00000091879	ANGPT2	8.30325	6.78822	8.53893	7.45027	8.21771	7.74575	6.48216	7.74246	8.40532	6.74199	8.63004	7.79552	6.64212	8.01508	8.37969	6.5728	8.6001	8.28358	6.52095	8.37984
ENSG00000091947	TMEM101	4.49191	4.15149	4.6896	4.65004	4.77653	4.7702	4.35205	4.77588	4.619	4.08655	4.69245	4.59057	4.19837	4.863	4.81505	4.34946	4.76838	4.64425	4.27933	4.76247
ENSG00000091972	CD200	2.6237	1.2676	2.88535	2.18383	2.93552	2.73123	1.05715	2.65616	2.73876	1.22689	2.5794	2.84866	1.30117	2.8071	2.5249	1.23376	2.5392	1.90933	0.98137	2.26103
ENSG00000091986	CCDC80	7.16637	7.41145	7.34921	7.4042	7.5404	7.11109	7.18034	7.25743	7.29017	7.4519	7.36888	7.07271	7.21219	7.3541	7.14667	7.39149	7.39729	7.05408	7.39384	7.36437
ENSG00000092010	PSME1	5.77078	5.57835	5.9399	6.12183	6.19026	6.3343	5.99442	6.36958	5.81025	5.72942	5.95765	6.31555	6.11345	6.43767	5.79351	5.57966	6.04174	6.0009	5.77136	6.10909
ENSG00000092020	PPP2R3C	3.32984	3.37491	3.24369	3.35945	3.47603	3.33679	3.2749	3.38106	3.29061	3.42106	3.19603	3.33046	3.40024	3.33318	3.17276	3.20117	3.12311	2.95559	3.25536	3.14397
ENSG00000092036	HAUS4	2.12177	1.8382	2.05889	2.08292	2.04201	1.59073	1.73352	1.88059	1.84476	1.71758	2.03688	1.99234	1.46318	1.54831	2.3165	1.79639	1.9288	1.90933	1.69223	1.95479
ENSG00000092068	SLC7A8	1.27839	1.40447	1.90688	1.82338	1.77751	0.968297	0.810069	1.2083	1.49978	1.2469	1.76747	1.11567	1.1536	1.41581	1.8139	1.17984	1.88127	1.37876	1.19449	1.93107
ENSG00000092094	OSGEP	4.6987	4.14662	4.52703	4.1871	4.76193	4.54003	4.36357	4.45548	4.63017	4.23171	4.40892	4.80861	4.10101	4.54194	4.66118	4.19944	4.45192	4.47576	4.17526	4.49359
ENSG00000092096	SLC22A17	2.15959	1.78903	1.68805	1.50667	1.57861	1.57484	1.84294	1.40377	2.26075	1.73186	1.64384	1.45966	1.40635	1.06397	2.06331	1.98639	1.88127	1.76582	1.77405	1.88242
ENSG00000092108	SCFD1	5.2195	5.33032	5.2895	5.42508	5.16399	5.35323	5.37325	5.33012	5.3215	5.50681	5.35301	5.27925	5.46107	5.32683	5.49232	5.50943	5.39761	5.34959	5.51194	5.36046
ENSG00000092140	G2E3	4.63077	4.49208	4.48112	4.38117	4.74718	4.50273	4.49929	4.47933	4.56515	4.61913	4.4427	4.34019	4.65691	4.33049	4.30139	4.4516	4.2678	4.29153	4.34774	4.30113
ENSG00000092148	HECTD1	7.48272	7.61998	7.51262	7.6933	7.50687	7.55371	7.59777	7.6076	7.57084	7.62438	7.50279	7.55781	7.69728	7.62019	7.43065	7.57916	7.50779	7.49931	7.58427	7.53907
ENSG00000092199	HNRNPC	8.90652	8.93172	8.94202	9.11176	8.98224	8.9718	9.03482	8.99673	8.86459	8.95328	8.92671	8.90866	9.06063	8.99153	8.85913	8.86842	8.81179	8.86205	8.97686	8.79615
ENSG00000092201	SUPT16H	7.22811	7.11526	7.14663	7.24613	7.18992	7.03838	7.08263	6.95724	7.22351	7.19578	7.07844	7.02214	7.13203	6.9436	7.25404	7.12666	7.22503	7.12625	7.07601	6.95675
ENSG00000092203	TOX4	6.49261	6.42015	6.5047	6.4699	6.51107	6.54974	6.50731	6.49871	6.4658	6.47239	6.57624	6.59163	6.52646	6.56435	6.47531	6.4773	6.54673	6.46214	6.53128	6.4997
ENSG00000092208	GEMIN2	2.85642	2.83584	2.73093	2.84685	2.94589	2.86134	2.51508	2.72429	2.96229	2.84396	2.84382	2.93809	2.6791	2.68287	2.92221	2.86196	2.73241	2.93896	2.67943	2.77569
ENSG00000092295	TGM1	0.91551	1.11638	0.852439	0.81012	1.01507	0.893423	1.18734	1.30044	0.796311	0.809044	0.716404	0.94207	1.02738	1.01901	1.13016	0.962832	0.799428	1.00554	0.886447	1.21888
ENSG00000092330	TINF2	5.29366	5.46749	5.22238	5.35108	5.21203	5.40019	5.50603	5.29359	5.28965	5.37775	5.24759	5.41524	5.54573	5.31526	5.51953	5.50578	5.16062	5.37454	5.67347	5.25812
ENSG00000092421	SEMA6A	1.51073	1.09631	1.47393	1.44887	1.66902	1.47567	1.32573	1.59057	1.47167	1.34301	1.53669	1.56823	1.20448	1.62533	1.76779	1.26862	1.43123	1.12798	1.07043	1.61104
ENSG00000092439	TRPM7	5.65529	6.02372	5.66612	5.91122	5.66386	5.823	6.07933	5.85413	5.77977	6.12373	5.73794	5.79466	6.27294	5.94929	5.54111	5.90527	5.58822	5.82351	6.0194	5.67267
ENSG00000092445	TYRO3	4.43907	4.45513	4.25633	4.39272	4.34652	4.57239	4.59233	4.32991	4.50574	4.66075	4.20094	4.53432	4.44931	4.32588	4.74389	4.7503	4.4841	4.67972	4.65363	4.60273
ENSG00000092470	WDR76	3.99552	4.15149	3.53051	3.79606	3.60595	3.37398	3.79746	3.00188	4.08181	4.12761	3.37387	3.38236	3.92001	2.79381	4.37051	4.42094	3.77395	3.87412	3.8626	3.12841
ENSG00000092531	SNAP23	5.32033	5.38304	5.23946	5.15375	5.38491	5.42255	5.47237	5.58772	5.25296	5.30683	5.41766	5.63265	5.26125	5.48089	5.17882	5.1895	5.29932	5.22365	5.34683	5.34147
ENSG00000092621	PHGDH	2.26744	3.00146	2.71271	2.38988	2.97656	2.29045	2.56384	2.47029	2.52289	2.75592	2.78651	2.16033	2.43816	2.6165	2.54554	2.59294	2.62828	2.12072	2.16632	2.67931
ENSG00000092820	EZR	7.18978	7.24426	6.96545	7.07547	7.07179	7.26008	7.31106	7.01651	7.13387	7.36957	6.91089	7.29155	7.33431	6.96968	7.19347	7.27897	6.97487	7.10311	7.27151	6.95381
ENSG00000092841	MYL6	8.82109	8.75418	8.58401	8.87645	8.66025	8.87792	8.70203	8.58203	8.77416	8.67828	8.63684	8.86258	8.48325	8.5848	8.8751	8.56391	8.72347	8.70082	8.71822	8.6842
ENSG00000092847	AGO1	6.00173	6.03563	6.20999	6.15836	6.15215	5.9646	5.98922	6.07893	6.08358	6.10123	6.24825	5.97663	5.96333	6.17102	6.01568	6.00426	6.19964	6.0069	6.00817	6.13917
ENSG00000092853	CLSPN	4.95137	4.6153	4.08745	4.24345	4.2473	3.90546	4.59624	3.29855	4.87248	4.95345	4.0238	3.95086	4.44579	3.11016	5.08205	5.01826	4.29072	4.55975	4.5721	3.37252
ENSG00000092871	RFFL	3.23266	3.10049	2.97472	3.11655	3.01647	3.16174	3.0192	3.17253	3.08797	2.89559	3.24791	3.17726	3.05683	2.98715	3.14598	3.15067	3.01714	3.06182	3.11062	3.18967
ENSG00000092929	UNC13D	2.8943	3.47156	2.75488	2.95981	2.92508	2.80798	3.53342	2.61369	2.94194	3.37178	2.80971	2.54136	3.26294	2.29679	2.95344	3.58339	2.59183	2.81076	3.54286	2.43977
ENSG00000092931	MFSD11	4.53571	4.40093	4.3058	4.2729	4.21122	4.31706	4.28818	4.09538	4.32705	4.38633	4.21621	4.35542	4.48061	4.18541	4.41979	4.29765	4.29299	4.37839	4.41942	4.18558
ENSG00000092964	DPYSL2	7.18291	6.76893	7.14096	6.77199	7.20349	7.07907	6.75446	7.22664	7.17313	6.85307	7.16334	7.2128	6.75275	7.28901	7.15872	6.90119	7.12909	7.32307	6.80345	7.16462
ENSG00000092969	TGFB2	7.82403	8.83937	7.49318	8.39253	7.19564	8.0385	8.7455	7.6233	7.90757	8.91627	7.63185	7.98702	8.83481	7.65137	7.18253	8.25692	6.94195	7.36517	8.46	7.01468
ENSG00000092978	GPATCH2	3.74909	3.7015	3.93335	3.97053	3.94527	3.71929	3.73495	3.88528	3.73388	3.68952	4.02628	3.67375	3.75912	3.95118	3.82376	3.91582	3.84999	3.99704	3.76924	4.03236
ENSG00000093000	NUP50	6.61789	6.53736	6.51306	6.41812	6.44909	6.57691	6.57974	6.48257	6.61701	6.53833	6.48416	6.46295	6.62198	6.48855	6.55637	6.60896	6.60368	6.60472	6.57569	6.44002
ENSG00000093009	CDC45	4.79596	4.44524	4.13156	3.99346	4.40595	3.62216	3.98221	3.32511	4.52809	4.59786	4.07017	3.64216	4.11216	3.15241	4.52055	4.53272	4.15989	3.96728	4.18277	3.25801
ENSG00000093010	COMT	6.84231	6.82221	6.8184	6.89682	6.94473	6.85898	6.8111	6.84352	6.77559	6.78797	6.93681	6.89762	6.76974	6.84881	6.79021	6.7659	6.78614	6.75599	6.81276	6.87791
ENSG00000093072	ADA2	3.14739	3.36236	2.21377	2.85243	2.08956	2.85478	3.3602	1.84431	2.96229	3.57939	2.16832	2.73347	3.28281	1.92253	3.10947	3.51607	2.19492	2.72281	3.4954	1.94298
ENSG00000093144	ECHDC1	5.49813	5.57745	5.59577	5.69515	5.56473	5.51182	5.60546	5.50686	5.48423	5.61087	5.59671	5.45012	5.73142	5.44946	5.55729	5.70665	5.63286	5.57441	5.64657	5.46947
ENSG00000093167	LRRFIP2	6.69557	7.22591	6.69619	6.90927	6.52757	6.84041	7.17871	6.79287	6.69544	7.11266	6.6318	6.68027	7.23174	6.75809	6.64393	7.26528	6.79298	6.83564	7.32425	6.76964
ENSG00000093183	SEC22C	5.85962	5.91263	5.90019	5.91323	5.93703	6.0403	6.03173	6.00211	5.91899	5.9606	5.93343	5.95965	6.14147	5.9979	5.91152	5.89275	5.92645	5.80374	5.96091	5.90047
ENSG00000093217	XYLB	2.93848	2.68275	2.53743	2.62989	2.66752	2.88086	2.75795	2.37177	2.67239	2.53769	2.32143	2.92064	2.73209	2.36126	3.10947	2.93973	2.66383	2.77372	2.84003	2.41433
ENSG00000094631	HDAC6	5.05199	4.55592	5.02359	4.74767	5.04482	4.78235	4.69805	4.92229	4.9948	4.72281	5.0499	5.01452	4.5429	4.9084	4.97958	4.48534	5.04269	4.71107	4.59104	5.00616
ENSG00000094804	CDC6	5.31615	5.54357	4.65024	4.8711	4.60229	4.48159	5.20027	3.76105	5.21213	5.55176	4.46844	4.13612	5.16283	3.61585	5.61132	5.69067	4.78301	5.11433	5.37988	3.91935
ENSG00000094841	UPRT	3.93138	3.87938	3.93335	4.11227	4.12714	4.00662	4.02347	4.05362	3.96317	3.92202	4.08925	4.09523	3.88144	4.02694	4.03071	3.93765	4.08319	3.97546	3.77588	4.11364
ENSG00000094880	CDC23	5.20601	5.26328	5.20184	5.33621	5.23124	5.40581	5.24332	5.23991	5.34783	5.24846	5.14986	5.29964	5.30854	5.24621	5.2664	5.33743	5.20594	5.32739	5.25838	5.16713
ENSG00000094914	AAAS	5.32727	5.13143	5.33488	5.21356	5.43454	5.07835	5.11011	5.05387	5.32935	5.01017	5.36382	5.24344	4.88591	5.13866	5.38855	4.96612	5.44946	5.16884	5.15908	5.26525
ENSG00000094916	CBX5	6.72844	6.50632	6.72185	6.69055	6.59418	6.23418	6.39108	6.21064	6.69202	6.68766	6.68138	6.28519	6.40617	6.3198	6.7014	6.54285	6.65493	6.46843	6.41015	6.41191
ENSG00000094975	SUCO	5.93424	5.86153	6.12008	6.06284	6.09622	6.0265	5.84542	6.01984	6.05367	5.89552	6.19363	5.89113	5.92211	6.05051	6.14756	6.00038	6.23139	6.10521	5.85443	6.05112
ENSG00000095002	MSH2	5.58986	5.37056	5.22881	5.29579	5.23653	5.07976	5.26437	5.04457	5.39443	5.45183	5.29562	5.07754	5.26125	5.04504	5.6404	5.57531	5.36126	5.39906	5.34125	5.02869
ENSG00000095015	MAP3K1	4.4365	4.99853	4.34774	4.702	4.21979	4.78753	4.89988	4.8555	4.4053	4.88166	4.4973	4.93998	5.08576	4.93133	4.16128	4.56288	4.09626	4.5415	4.80728	4.73191
ENSG00000095059	DHPS	2.24416	1.69874	1.95935	1.37319	2.06122	2.00055	1.73352	1.88059	1.69477	1.82799	1.88134	1.8398	1.68246	1.59501	1.8252	1.36843	2.04121	1.66156	1.41457	1.89474
ENSG00000095066	HOOK2	4.93511	4.72556	4.83288	4.54877	4.81805	4.87283	4.67973	4.67104	4.8191	4.62105	4.9672	4.8629	4.65691	4.74715	5.07851	4.68566	4.84626	5.08314	4.87375	5.02309
ENSG00000095139	ARCN1	8.24434	8.53803	8.19516	8.42299	8.15833	8.28007	8.48512	8.20477	8.24071	8.54582	8.17207	8.22462	8.6007	8.17847	8.22178	8.53322	8.20686	8.24323	8.5478	8.11898
ENSG00000095209	TMEM38B	3.76961	4.25242	3.92018	4.29562	3.86011	3.73725	4.07204	3.87633	3.94283	4.13031	4.01884	3.70466	4.18787	3.79657	4.10213	4.2764	4.02423	4.24494	4.25816	3.81305
ENSG00000095261	PSMD5	5.71578	6.03892	5.82017	5.9925	5.75735	5.86361	6.02521	5.84421	5.84765	5.98091	5.75073	5.78906	6.12835	5.86048	5.81634	6.04253	5.7063	5.98614	6.1649	5.76781
ENSG00000095303	PTGS1	8.39511	8.84934	8.14536	8.51906	8.24513	8.43054	8.8623	8.17694	8.42389	8.91098	8.15349	8.52492	8.90828	8.20474	8.4853	9.09353	8.36668	8.44688	9.08301	8.24984
ENSG00000095319	NUP188	6.45509	6.50156	6.22934	6.38237	6.22846	6.31171	6.43106	6.13507	6.38897	6.53273	6.14715	6.32718	6.49615	6.10465	6.42095	6.55526	6.24025	6.39818	6.46507	6.18627
ENSG00000095321	CRAT	5.94059	5.95504	5.85243	5.8144	5.95768	5.85213	5.87229	5.85413	5.88009	5.93384	5.86449	5.96958	5.84135	5.83314	5.81917	5.94555	5.81307	5.84375	5.91505	5.95882
ENSG00000095370	SH2D3C	6.90256	5.8315	6.77405	6.22982	7.16073	6.87974	5.90499	7.07867	6.80616	5.94384	6.80665	7.06446	5.86658	7.07159	6.88572	5.95762	6.65669	6.84124	5.92255	6.96005
ENSG00000095380	NANS	5.60135	5.79071	5.34478	5.65177	5.56725	5.67904	5.89628	5.36469	5.54955	5.87155	5.25817	5.66967	5.88944	5.38779	5.52387	5.88153	5.38489	5.53806	5.82113	5.40742
ENSG00000095383	TBC1D2	5.22397	5.76393	4.36534	5.06515	4.38132	5.08817	5.66906	4.23035	4.96108	5.72139	4.32688	5.05239	5.67765	4.19049	5.1454	5.75355	4.13223	5.12049	5.83391	4.21043
ENSG00000095397	WHRN	3.94227	4.10203	3.95935	3.91558	3.72212	4.12861	4.24647	4.12592	3.80319	4.01832	4.16091	4.1336	4.3974	3.96012	3.90854	4.07447	3.85308	3.93689	4.29789	4.27074
ENSG00000095485	CWF19L1	4.0094	3.74405	3.97727	3.95245	3.87646	3.79324	3.79746	3.62867	3.90129	3.57544	3.92104	3.75475	3.80381	3.78989	3.94784	3.74994	3.91929	3.81762	3.91163	3.93733
ENSG00000095539	SEMA4G	2.80962	2.58532	2.89616	2.5219	3.03601	2.65773	2.49845	2.83935	2.92649	2.41037	3.04782	2.62274	2.37292	2.76005	2.90634	2.70536	3.01163	2.82892	2.81447	3.11268
ENSG00000095564	BTAF1	5.84712	5.87337	5.86418	5.75898	5.77272	5.79328	5.92767	5.89239	5.93259	5.79376	5.87415	5.79545	5.98532	5.9312	5.57162	5.72951	5.8099	5.87542	5.79442	5.84204
ENSG00000095574	IKZF5	3.90565	4.13683	4.20944	4.17378	4.19609	3.91495	4.18545	4.34514	3.91961	4.14904	4.42027	3.99598	4.1645	4.32588	4.04286	4.10614	4.2398	4.16615	4.04946	4.17804
ENSG00000095596	CYP26A1	0.470219	0.163237	1.3058	0.475739	1.09179	0.260511	0.372693	0.573066	0.926269	0.218458	1.139	0.316928	0.180297	0.770394	0.660467	0.119402	1.07766	0.500733	0.323592	0.73451
ENSG00000095637	SORBS1	4.46447	4.76741	3.72185	4.54187	3.77543	4.05036	4.48036	3.55575	4.30731	4.92888	3.73058	3.96794	4.43517	3.37839	4.41232	4.54165	3.76415	4.3535	4.61714	3.53477
ENSG00000095713	CRTAC1	2.36778	1.96535	2.03952	2.01483	2.28192	2.46435	2.28236	2.72429	2.09559	2.21084	2.09468	2.5565	2.70289	2.73246	2.10099	1.8434	2.00839	2.01889	1.90089	2.27993
ENSG00000095739	BAMBI	2.8717	3.46766	2.9281	3.40196	2.39977	2.89372	3.14204	2.40536	2.6662	3.16644	2.50318	2.61553	2.98588	2.37024	2.53181	3.19212	2.60652	2.55833	3.1773	2.8785
ENSG00000095752	IL11	1.5681	2.29083	1.03952	1.15555	0.848194	1.98861	2.12877	1.61948	1.51363	1.89294	1.02469	1.66919	2.16597	1.50004	1.77945	2.28771	0.945243	1.64798	2.22569	1.31366
ENSG00000095787	WAC	6.84376	6.98489	6.98773	6.98208	6.81037	6.97775	6.92163	7.09033	6.82538	6.96605	6.99109	6.88305	6.93894	7.11063	6.78805	6.90223	6.93578	6.90257	6.87551	6.99623
ENSG00000095794	CREM	4.99735	5.17274	5.15312	5.25315	5.00323	5.25322	5.40036	5.23991	5.00219	5.13221	5.08835	5.19589	5.45933	5.2154	5.15886	5.37791	5.35148	5.36315	5.42173	5.24856
ENSG00000095906	NUBP2	6.14373	6.0077	6.06907	6.0796	6.27496	6.00813	5.90656	5.99109	5.98138	6.02214	6.18479	6.06862	5.78813	6.02516	6.19678	5.99973	6.2117	6.05978	5.98831	6.13593
ENSG00000095951	HIVEP1	5.67393	5.53707	5.7608	5.72666	5.76908	5.9047	5.86095	6.16111	5.73539	5.64237	5.83299	6.08502	5.94349	6.17935	5.4861	5.61818	5.83663	5.70883	5.64657	5.89434
ENSG00000096060	FKBP5	5.08348	4.90789	4.74893	4.81643	4.99326	4.80806	5.01833	4.92808	5.01807	5.05485	4.65772	4.83368	5.04096	4.74715	4.92941	5.0858	4.83851	4.74973	4.73761	4.61767
ENSG00000096063	SRPK1	5.74509	6.03629	5.83007	5.89846	5.74255	5.96765	6.18442	5.96247	5.74643	6.07418	5.85267	5.93016	6.21052	5.97453	5.66891	5.98539	5.80035	5.88123	6.10226	5.90047
ENSG00000096070	BRPF3	6.26217	6.62226	6.3668	6.38863	6.3195	6.27593	6.60229	6.39645	6.33879	6.63547	6.37564	6.34309	6.57279	6.44884	6.18477	6.43381	6.32596	6.12188	6.52883	6.37887
ENSG00000096080	MRPS18A	3.82165	3.64391	3.64385	3.66573	3.76668	3.67899	3.56571	3.62154	3.67346	3.42106	3.60692	3.6598	3.34082	3.64204	3.87087	3.69012	3.70053	3.54103	3.69065	3.82918
ENSG00000096092	TMEM14A	4.26206	4.19696	4.20944	4.35584	4.33867	4.30988	4.21629	4.09538	4.30133	4.25413	4.32285	4.19294	4.24368	4.20311	4.355	4.55053	4.41066	4.30674	4.32303	4.38864
ENSG00000096093	EFHC1	5.00256	4.65185	4.61143	4.69736	4.68199	4.89379	4.74814	4.64491	4.96613	4.59786	4.4973	4.87201	4.7311	4.56949	4.81929	4.6163	4.3552	4.89189	4.66618	4.40811
ENSG00000096384	HSP90AB1	10.7539	10.695	10.6303	10.7282	10.7668	10.8836	10.7551	10.6028	10.7514	10.7458	10.5404	10.8506	10.7741	10.6093	10.835	10.7171	10.7444	10.6867	10.8181	10.5815
ENSG00000096401	CDC5L	5.89461	5.92975	5.86349	5.99755	5.96088	5.86116	5.95763	5.90858	5.92613	6.03802	5.78551	5.87763	5.91831	5.88496	5.84438	5.96494	5.84826	5.84598	5.88391	5.74078
ENSG00000096433	ITPR3	7.63562	7.41929	7.48224	7.31777	7.62774	7.71437	7.57293	7.6386	7.61949	7.40312	7.4788	7.734	7.54785	7.61382	7.70271	7.61092	7.62155	7.73069	7.52642	7.70627
ENSG00000096654	ZNF184	3.31874	3.20258	3.28539	3.34764	3.40263	3.25939	3.24531	3.44302	3.29463	3.23317	3.44597	3.25821	3.10673	3.40485	3.51387	3.3672	3.43846	3.43036	3.36504	3.41161
ENSG00000096717	SIRT1	4.37621	4.67741	4.53743	4.58947	4.5092	4.57039	4.58841	4.59484	4.57674	4.70121	4.42403	4.57764	4.72094	4.53995	4.46745	4.73791	4.41901	4.70453	4.60973	4.44626
ENSG00000096746	HNRNPH3	6.86299	6.79017	6.89447	6.92327	6.80076	6.62976	6.7779	6.80825	6.85628	6.77295	6.99552	6.80477	6.80349	6.73394	6.68482	6.70396	6.64562	6.6991	6.65927	6.59807
ENSG00000096872	IFT74	3.20278	2.76768	3.41127	3.09315	3.10241	3.10203	2.91655	3.15782	3.16019	2.87001	2.89894	3.14757	2.84331	3.30537	3.20772	2.92342	3.30072	3.11707	2.87135	2.98025
ENSG00000096968	JAK2	4.61271	4.69253	4.59328	4.63878	4.33671	4.44928	4.57658	4.48524	4.36766	4.43947	4.63192	4.40436	4.57388	4.42616	4.62769	4.56813	4.49401	4.73214	4.59292	4.56083
ENSG00000097007	ABL1	7.66824	7.69863	7.40962	7.43337	7.61154	7.65776	7.73229	7.49608	7.59913	7.79019	7.40217	7.69069	7.73328	7.47322	7.56521	7.70002	7.37762	7.43997	7.71691	7.44353
ENSG00000097021	ACOT7	6.27227	6.41256	6.03769	6.31672	6.17436	6.32839	6.34358	6.06979	6.24018	6.50651	6.05611	6.40348	6.33135	6.00151	6.38274	6.50543	6.22128	6.35077	6.46764	6.15781
ENSG00000097033	SH3GLB1	7.76341	7.86094	7.82123	7.9276	7.89605	7.89874	7.89359	7.90006	7.81219	7.91094	7.78162	7.8102	7.99036	7.96909	7.67877	7.89025	7.90614	7.78075	7.89967	7.8739
ENSG00000097046	CDC7	3.50164	3.3412	3.32991	3.27048	3.29318	2.99269	3.20488	2.80201	3.48243	3.30653	3.25215	2.87909	3.28281	2.87806	3.47494	3.43014	3.25016	3.24886	3.29285	3.06443
ENSG00000097096	SYDE2	1.80924	2.37653	1.61143	1.90088	1.80055	1.38748	2.03964	1.72966	1.58096	2.25104	1.56423	1.37679	2.02208	1.39836	1.39572	2.03782	1.67373	1.42727	2.06159	1.68382
ENSG00000099139	PCSK5	3.29628	3.37074	3.62123	3.43584	3.40639	3.25939	3.1313	3.59267	3.24567	3.12918	3.6874	3.37811	2.95649	3.52228	3.32778	3.15533	3.71076	3.33188	3.15711	3.48676
ENSG00000099194	SCD	7.6523	8.0717	7.96048	8.15108	7.88582	7.54864	7.98482	7.95373	7.61005	8.11461	7.90219	7.53458	8.05678	7.84637	7.21913	7.47712	7.554	7.19294	7.57169	7.43565
ENSG00000099203	TMED1	3.5966	3.58031	3.5749	3.62063	3.67303	3.32734	3.37394	3.49074	3.42861	3.48565	3.69053	3.36956	3.25893	3.6346	3.80391	3.5448	3.73771	3.49626	3.58125	3.67705
ENSG00000099204	ABLIM1	6.41721	6.02439	6.36971	6.20002	6.70747	6.34077	6.03678	6.39175	6.44742	6.08603	6.30598	6.39719	6.01056	6.51004	6.22852	5.95695	6.52612	6.1021	5.96962	6.44684
ENSG00000099219	ERMP1	6.25272	5.47722	6.67242	6.46216	6.38765	5.86034	5.33279	6.19392	6.3113	5.38905	6.62077	5.70662	5.22063	6.16781	6.29199	5.52664	6.63536	6.36951	5.4469	6.53209
ENSG00000099246	RAB18	6.92331	7.10023	6.86383	6.96865	6.92488	7.03729	7.07529	7.02599	6.95063	7.02483	6.8701	7.12697	7.15782	7.00686	6.95359	7.10512	6.92703	7.05729	7.10726	6.92258
ENSG00000099250	NRP1	8.73461	7.65148	8.70207	8.18218	8.94217	8.62772	7.859	8.69414	8.76079	7.80186	8.61582	8.65678	7.80923	8.77387	8.82383	7.90088	8.88573	8.6903	7.86333	8.80158
ENSG00000099256	PRTFDC1	3.85661	3.90268	3.53743	3.77856	3.66677	3.2444	3.58552	3.3295	3.45038	3.97398	3.54606	3.37384	3.77323	3.41356	3.70645	3.68044	3.76743	3.52254	3.55834	3.42016
ENSG00000099260	PALMD	7.48303	7.10494	7.22319	7.45968	7.40344	7.13261	6.9521	6.99496	7.38811	7.1606	7.18679	7.13014	6.77956	7.13124	7.26601	6.89875	7.08944	6.97675	6.76645	6.94865
ENSG00000099282	TSPAN15	6.11193	4.99718	5.82442	5.36677	6.09854	5.94851	4.74462	5.78164	6.06253	5.09543	5.80079	6.03387	4.79337	5.88653	6.1649	5.10883	5.84129	5.84226	4.9564	5.76278
ENSG00000099290	WASHC2A	6.59679	6.87028	6.68688	6.78811	6.63241	6.80935	6.96539	6.7075	6.66668	6.90595	6.66755	6.75272	7.10662	6.75466	6.58074	6.89806	6.62773	6.66874	6.88705	6.61864
ENSG00000099308	MAST3	3.86807	3.80095	3.84966	3.4834	3.56281	3.58695	3.68439	3.49074	3.79754	3.66742	3.61023	3.74156	3.43261	3.48557	3.88714	3.91307	3.60134	3.86535	3.75588	3.81629
ENSG00000099326	MZF1	4.48199	4.23876	4.39992	4.05045	4.25358	4.23605	4.28818	4.29897	4.45101	4.12491	4.42591	4.34892	4.25781	4.31197	4.18779	4.18582	4.11179	4.11771	4.23186	4.35115
ENSG00000099330	OCEL1	3.19065	2.95764	3.23946	3.29119	3.23094	3.53863	3.22018	3.64633	3.46114	3.03448	3.62991	3.33046	3.17211	3.71786	3.44961	3.3672	3.45479	3.67092	3.22658	3.59262
ENSG00000099331	MYO9B	7.75906	7.93785	7.57427	7.61621	7.68225	7.81796	7.94875	7.78953	7.72036	7.93813	7.60682	7.88969	7.904	7.75655	7.70156	7.90591	7.63415	7.74192	7.91007	7.78116
ENSG00000099337	KCNK6	4.57355	4.84313	5.34379	4.79048	5.16842	4.68767	4.65556	5.0749	4.83021	4.58808	5.28945	4.60703	4.58832	5.10274	4.86244	4.67595	5.0264	4.90193	4.55484	5.26881
ENSG00000099341	PSMD8	7.29051	7.44729	7.22104	7.28769	7.27387	7.31491	7.43091	7.25915	7.2327	7.55759	7.304	7.32951	7.35979	7.26483	7.3603	7.51232	7.32751	7.39266	7.4486	7.37293
ENSG00000099364	FBXL19	6.28373	6.33975	6.50602	6.30353	6.39996	6.37557	6.26343	6.5137	6.27872	6.12778	6.71671	6.32442	6.16038	6.57021	6.34644	6.24265	6.49832	6.43917	6.28722	6.70116
ENSG00000099377	HSD3B7	1.25529	0.830805	1.22239	1.26009	0.780278	1.10731	1.03426	0.686704	1.04548	0.725922	1.10189	0.94207	0.803604	0.948816	1.20127	0.781603	0.990747	0.894917	1.02659	0.914649
ENSG00000099381	SETD1A	5.93878	6.16048	6.17713	5.96956	6.0519	5.88792	6.02811	6.00691	5.91704	6.05586	6.21062	5.94964	5.99559	5.91825	5.94428	5.98277	6.15974	5.94717	6.03054	6.04492
ENSG00000099385	BCL7C	3.51142	3.47933	3.50955	3.38665	3.54245	3.37856	3.32291	3.48682	3.56457	3.64119	3.45703	3.58054	3.04292	3.47312	3.58872	3.40294	3.71755	3.25335	3.37819	3.47451
ENSG00000099617	EFNA2	2.46159	1.69874	2.12469	2.09239	2.27371	2.68758	1.59961	2.71092	2.76216	1.59802	2.11345	2.57892	1.54443	2.66839	2.64455	1.71025	1.97482	2.47619	1.25274	2.37091
ENSG00000099622	CIRBP	6.95682	6.30301	6.85417	6.49734	7.04642	6.87772	6.37807	6.92575	6.86475	6.35454	6.95935	6.90096	6.29415	6.91971	6.98887	6.61278	6.92373	6.82775	6.43866	6.84417
ENSG00000099624	ATP5F1D	5.81292	6.04155	5.70888	5.82651	5.30861	6.01477	5.76168	5.76879	5.72278	5.57668	5.52318	5.37631	5.34018	5.66546	5.6428	5.98801	5.81386	6.0142	5.72667	6.03382
ENSG00000099625	CBARP	4.57122	4.67064	4.46488	4.24557	4.07613	4.70053	4.375	4.41276	4.45819	4.2835	4.36848	4.41479	4.08526	4.41752	4.51008	4.46482	4.5784	4.81802	4.51176	5.11544
ENSG00000099725	PRKY	4.77378	4.45709	5.04681	4.19811	4.9995	4.57439	4.46119	4.8387	4.79236	4.43075	5.04012	4.7975	4.47198	4.7437	4.57511	4.22407	4.84781	4.49296	4.44879	4.80388
ENSG00000099783	HNRNPM	8.38949	8.37633	8.20795	8.31678	8.46115	8.38756	8.44148	8.20477	8.27999	8.48261	8.1172	8.3648	8.39826	8.15203	8.19902	8.34977	8.10206	8.13605	8.36404	7.99164
ENSG00000099785	MARCHF2	5.16011	5.05681	5.06369	5.14126	5.04723	5.11999	5.00662	5.22706	5.10413	4.94275	4.95555	5.07754	4.62458	5.02528	5.05471	4.91614	5.23931	5.09944	4.96223	5.25931
ENSG00000099795	NDUFB7	6.04363	6.03035	6.04742	6.18073	6.10492	6.15025	6.0121	5.93038	6.08184	6.03586	6.1044	6.17913	5.97985	6.13064	6.28689	6.19417	6.16036	6.28485	6.10226	6.1894
ENSG00000099797	TECR	5.82572	5.8315	6.00811	5.89101	6.0549	5.7673	5.69301	5.74849	5.83184	5.87075	5.91283	5.79306	5.61085	5.68987	5.89285	5.61818	5.99015	5.65384	5.76554	5.8882
ENSG00000099800	TIMM13	6.80501	7.0166	6.58704	6.79827	6.77881	6.7606	6.96085	6.65174	6.66124	6.93362	6.68216	6.81543	6.82092	6.65577	6.81557	7.01881	6.67945	6.82474	6.99016	6.75957
ENSG00000099804	CDC34	6.3127	6.51107	6.29308	6.37172	6.2729	6.48905	6.41398	6.37277	6.2863	6.35281	6.33874	6.43403	6.19173	6.38715	6.32122	6.41545	6.37666	6.46166	6.37014	6.54778
ENSG00000099810	MTAP	4.63301	4.63108	4.46488	4.5978	4.46662	4.65404	4.64993	4.78707	4.59314	4.65702	4.43899	4.52281	4.83164	4.64911	4.62769	4.85724	4.60058	4.86279	4.66975	4.5589
ENSG00000099814	CEP170B	7.42728	7.48178	7.21916	7.16627	7.31069	7.3971	7.55042	7.41105	7.27779	7.47542	7.27095	7.56109	7.47912	7.40823	7.4017	7.53263	7.35115	7.40381	7.53695	7.48892
ENSG00000099817	POLR2E	8.39115	8.32982	8.20511	8.20923	8.42442	8.36854	8.29617	8.20522	8.26382	8.40916	8.28889	8.45745	8.25838	8.18738	8.41564	8.30035	8.2797	8.3047	8.34171	8.35582
ENSG00000099821	POLRMT	6.30849	6.36617	6.25055	6.24689	6.19244	6.2673	6.31834	6.17091	6.17739	6.21989	6.26513	6.17852	6.17268	6.04562	6.43899	6.37752	6.23316	6.41882	6.43027	6.30638
ENSG00000099822	HCN2	2.10894	2.20909	1.36923	1.84595	1.52428	1.72634	1.981	1.45279	1.7426	2.04928	1.63087	1.71039	1.76388	1.61025	1.91255	2.20013	1.78123	1.96515	2.01747	1.89474
ENSG00000099840	IZUMO4	1.05582	1.13617	1.20511	0.89915	1.34784	1.23409	1.18734	1.2083	1.11981	1.12242	1.06381	0.94207	0.909637	1.10758	1.16616	0.919614	0.898257	1.10828	1.07043	1.23834
ENSG00000099849	RASSF7	5.06699	5.30212	4.77405	4.88615	4.85153	4.85156	5.10874	4.76783	4.97366	5.25835	4.99403	4.81649	5.04329	4.79794	5.10425	5.30945	4.99184	5.0982	5.21509	4.89099
ENSG00000099860	GADD45B	6.28302	6.35355	6.72299	6.78556	6.70937	6.02796	6.10083	6.19752	6.35763	6.36831	6.77164	5.95465	5.99439	6.3105	5.99457	5.90665	6.38998	5.73235	5.90827	6.11897
ENSG00000099864	PALM	5.42884	4.66042	4.87719	5.02367	5.19257	5.17898	4.55261	4.8387	5.38599	4.70302	5.02781	5.34613	4.36234	4.93739	5.3597	4.76258	5.10351	5.25085	4.56637	5.10355
ENSG00000099866	MADCAM1	1.159	1.60243	1.09686	1.00323	0.913056	1.06244	1.34446	1.28248	1.25789	1.32429	0.984481	0.634844	0.615857	1.06397	1.13016	1.14273	0.945243	1.20419	1.21417	1.3319
ENSG00000099875	MKNK2	6.38498	6.20509	6.48917	6.4507	6.6316	6.48427	6.29987	6.47616	6.39973	6.25738	6.54504	6.5191	6.27245	6.53421	6.39606	6.10957	6.46041	6.3222	6.19863	6.57673
ENSG00000099889	ARVCF	6.75956	6.26643	7.15312	6.72406	7.29532	6.80596	6.21527	7.14137	6.83679	6.26904	7.22126	6.90466	6.13601	7.18852	6.54957	5.96028	6.87186	6.55738	5.93594	7.06187
ENSG00000099899	TRMT2A	5.52614	5.69304	5.5749	5.59461	5.52205	5.57207	5.64093	5.52607	5.56211	5.67598	5.63211	5.5184	5.56777	5.49327	5.7333	5.76122	5.65688	5.7681	5.72153	5.67892
ENSG00000099901	RANBP1	7.16559	7.12148	7.02328	7.14311	6.3762	6.93872	6.98044	6.90426	6.95698	6.70449	6.82953	6.19191	6.68977	6.77847	6.77244	7.21086	7.08158	7.15384	7.05638	6.92032
ENSG00000099904	ZDHHC8	7.1894	7.19232	7.08125	6.82124	7.08035	7.21947	7.24313	7.20296	7.14615	7.14335	7.21394	7.30029	7.08726	7.22208	7.17261	7.14437	6.9942	7.2786	7.15926	7.27592
ENSG00000099910	KLHL22	3.97092	3.74727	4.09685	4.021	4.0619	3.79324	3.93665	4.01877	3.95049	3.92823	4.14276	3.97641	3.80381	4.00405	4.20303	4.15121	4.1919	3.99704	4.11896	4.12414
ENSG00000099917	MED15	7.42728	7.451	7.34552	7.15925	7.4025	7.41645	7.52319	7.36724	7.33863	7.51515	7.30858	7.48573	7.39719	7.35183	7.36925	7.39025	7.27847	7.33583	7.50236	7.33388
ENSG00000099937	SERPIND1	1.51073	1.72512	1.22239	1.0814	1.19972	2.42058	2.12877	1.95052	1.30644	1.91813	1.06381	2.38051	2.36548	2.00555	1.77945	1.79639	1.05642	2.03984	1.83886	1.79313
ENSG00000099940	SNAP29	4.77581	4.83558	4.74146	4.7685	4.60719	4.80125	4.81009	4.66758	4.77809	4.65702	4.61556	4.75875	4.74119	4.66014	4.83335	4.76563	4.74865	4.74814	4.82018	4.71291
ENSG00000099942	CRKL	5.88618	6.00568	5.93728	5.95924	5.83193	5.88551	6.05395	5.94115	5.86598	6.05017	5.89463	5.82311	6.00877	5.88496	5.88679	6.05444	5.98805	5.96165	5.97539	5.93814
ENSG00000099949	LZTR1	4.63301	4.6153	4.52703	4.36759	4.43752	4.56034	4.57658	4.6021	4.51438	4.59004	4.88904	4.77825	4.40648	4.68374	4.73043	4.58379	4.65988	4.8165	4.65543	4.70768
ENSG00000099953	MMP11	3.28492	2.40128	3.13841	2.97012	3.3875	3.03974	2.57181	3.50243	2.99722	2.41922	3.09107	3.07056	2.18298	3.3147	2.9637	2.33782	2.93804	2.64975	2.33757	3.14397
ENSG00000099956	SMARCB1	6.80352	6.71402	6.92513	6.95573	6.91634	6.67331	6.66603	6.81256	6.70415	6.6576	6.82028	6.62164	6.53643	6.75894	6.75519	6.56887	6.93724	6.59236	6.55751	6.84853
ENSG00000099968	BCL2L13	6.83891	7.0509	6.90454	7.05715	6.90973	6.86879	7.05837	6.86669	6.87853	7.10583	6.96646	6.8573	7.12021	6.97741	6.75371	6.95569	6.98826	6.84348	7.02922	6.87208
ENSG00000099974	DDTL	0.91551	0.677154	0.999995	1.13737	1.28388	1.06244	0.888735	0.890208	1.13781	0.607073	0.85666	0.964947	0.989187	0.924639	1.05537	1.02532	0.990747	1.00554	0.958218	1.09626
ENSG00000099984	GSTT2	1.00132	0.756024	1.18762	0.715234	0.75691	0.759292	0.810069	1.13009	1.17315	0.96217	1.19293	0.744684	0.689155	0.56675	0.914346	0.681668	0.990747	0.894917	1.09186	0.706837
ENSG00000099991	CABIN1	6.75029	6.90025	6.81021	6.77604	6.88569	6.61963	6.76319	6.67344	6.73478	6.86162	6.85519	6.67334	6.75808	6.62984	6.72082	6.72412	6.71463	6.70649	6.8588	6.7986
ENSG00000099992	TBC1D10A	3.47189	3.43207	3.34182	3.24523	3.3722	3.23937	3.5375	3.4103	3.42861	3.33017	3.33443	3.6633	3.45029	3.24319	3.45326	3.49046	3.31421	3.52996	3.57365	3.4786
ENSG00000099995	SF3A1	6.82574	6.72835	6.76744	6.5859	6.89609	6.70238	6.77575	6.52234	6.75314	6.77554	6.63261	6.76744	6.66841	6.5282	6.81132	6.58279	6.79658	6.53864	6.77351	6.65349
ENSG00000099998	GGT5	4.51154	4.18988	4.4374	3.95245	4.72778	4.20284	4.12986	4.11581	4.40901	4.21403	4.30256	4.05315	3.97234	3.89006	4.31748	4.37568	4.26548	4.05735	4.11373	4.10572
ENSG00000099999	RNF215	4.44419	4.09699	4.62773	4.50689	4.56913	4.28813	3.952	4.28551	4.5366	4.04143	4.71413	4.44358	3.89699	4.18287	4.80794	4.20169	4.73032	4.46031	4.16518	4.67056
ENSG00000100003	SEC14L2	3.64629	3.6848	3.73996	3.64013	3.91392	3.81707	3.80085	3.87633	3.69794	3.87457	3.69676	4.06378	3.92508	3.96606	3.59863	3.71561	3.79974	3.70738	3.75588	3.81629
ENSG00000100014	SPECC1L	5.46705	5.61672	5.52181	5.65337	5.50724	5.32264	5.50082	5.263	5.44229	5.64521	5.62068	5.32749	5.46803	5.26559	5.43354	5.58658	5.54788	5.34223	5.49294	5.43825
ENSG00000100023	PPIL2	5.27655	4.92931	5.34577	5.05791	5.36766	5.28041	4.90146	5.32794	5.33619	5.05485	5.37456	5.38375	4.83029	5.25351	5.49763	4.90926	5.41337	5.22594	4.99956	5.40635
ENSG00000100027	YPEL1	1.34556	0.9019	1.42998	1.35756	1.77751	1.4234	0.726866	1.74285	1.6199	0.697115	1.63087	1.61237	0.868154	1.50004	0.996608	0.707308	1.19895	1.16659	0.703637	1.53439
ENSG00000100028	SNRPD3	4.59211	4.68247	4.38465	4.53668	4.55056	4.70601	4.69441	4.54297	4.68628	4.80442	4.26738	4.67451	4.77665	4.585	4.52921	4.75952	4.3355	4.55612	4.80566	4.36449
ENSG00000100029	PES1	6.74978	6.70866	6.70274	6.75309	6.8125	6.80935	6.77056	6.75835	6.63772	6.79818	6.70283	6.78843	6.83242	6.73698	6.81487	6.85534	6.68032	6.8149	6.84033	6.62973
ENSG00000100030	MAPK1	7.28375	7.25137	7.12641	7.29103	7.26535	7.4932	7.32792	7.39311	7.38952	7.2865	7.0495	7.40986	7.31539	7.34957	7.24697	7.32809	7.19375	7.36414	7.28262	7.30303
ENSG00000100034	PPM1F	7.22067	6.60505	7.23733	6.84944	7.61032	7.31341	6.78606	7.42442	7.25658	6.75034	7.28032	7.36461	6.67632	7.4867	7.38174	6.88969	7.34212	7.34296	6.79898	7.46279
ENSG00000100036	SLC35E4	4.56888	4.73533	4.72185	4.86697	4.61371	4.73668	4.89512	4.93528	4.6174	4.64387	4.64649	4.66581	4.73831	4.77446	4.70619	4.90511	4.67738	5.0054	4.85976	4.85363
ENSG00000100038	TOP3B	1.5301	1.60243	1.51657	1.17351	1.2508	1.31282	1.59961	1.37015	1.443	1.46764	1.8141	1.39375	1.25364	1.64025	1.21852	1.1614	1.63126	1.54916	1.77405	1.61104
ENSG00000100056	ESS2	5.04021	5.08636	4.78862	4.90508	4.77217	4.79954	4.98887	4.74506	5.01198	5.05201	4.90797	4.95434	4.88851	4.67108	5.15998	5.09554	4.9507	5.0422	5.0579	4.87709
ENSG00000100058	CRYBB2P1	4.48199	4.49399	4.41127	4.24132	4.41531	4.46013	4.50762	4.44946	4.44017	4.6325	4.44085	4.46781	4.45457	4.37355	4.37051	4.44018	4.52333	4.41493	4.47145	4.56276
ENSG00000100060	MFNG	7.36423	7.18016	7.30757	7.1615	7.46984	6.97246	7.07002	6.98666	7.2327	7.25071	7.29606	7.01462	6.98029	6.97704	7.32442	7.37108	7.3239	7.11611	7.203	7.15217
ENSG00000100065	CARD10	6.34177	6.04286	6.31791	6.15836	6.39098	6.13881	5.97427	6.23653	6.29485	6.02504	6.41494	6.13568	5.80677	6.20467	6.29098	5.96627	6.19114	6.24368	5.99401	6.40224
ENSG00000100068	LRP5L	1.60511	1.61659	1.95935	1.81196	1.95228	1.71188	1.43462	1.72966	1.71888	1.41554	1.74358	1.73722	1.30117	1.66965	1.72016	1.65861	1.83211	1.80306	1.67813	1.98966
ENSG00000100075	SLC25A1	6.50184	6.68071	6.36388	6.58883	6.45953	6.40844	6.58959	6.26082	6.43109	6.74288	6.25618	6.41339	6.41969	6.11803	6.47396	6.56581	6.39105	6.30066	6.47632	6.34729
ENSG00000100077	GRK3	1.88645	2.21841	1.63742	1.75347	1.59188	1.66763	2.0281	1.88059	1.84476	2.21084	1.56423	2.01444	2.0868	1.79497	1.61991	1.85492	1.49579	1.41128	2.02863	1.56554
ENSG00000100083	GGA1	5.88993	5.81777	5.81092	5.61282	5.8955	6.01404	5.93	5.81561	5.88009	5.9152	5.81591	6.02165	5.87512	5.83476	5.82129	5.90734	5.77538	5.91988	5.78294	5.8997
ENSG00000100084	HIRA	2.95291	2.90092	3.04439	3.05975	2.94071	2.71683	2.83943	2.99638	2.99722	3.20787	3.02818	2.72009	2.97126	3.31934	2.85764	3.04905	3.02809	3.01498	2.80801	3.15937
ENSG00000100097	LGALS1	10.1457	10.1139	9.76813	9.90881	10.1102	10.3177	10.2055	10.0936	10.0483	10.1558	9.76315	10.3435	10.0729	10.1074	10.1438	10.1082	9.9109	10.0643	10.1364	9.99879
ENSG00000100099	HPS4	5.02834	4.99988	5.65024	5.31108	5.21203	4.85978	4.76562	5.02039	5.09954	4.8607	5.77081	4.9572	4.95317	5.01386	5.06666	4.79133	5.46969	5.05383	4.8998	5.29344
ENSG00000100100	PIK3IP1	4.09971	3.30231	3.50249	3.97822	3.95557	4.52977	4.00887	4.45748	3.90392	3.53938	3.61682	4.65881	3.83105	4.66744	3.77215	3.11759	3.58289	3.58445	3.28357	4.07086
ENSG00000100104	SRRD	4.02655	4.14174	4.18762	4.1146	4.01095	4.35011	4.0971	4.1583	4.02975	4.11949	4.0238	4.17588	3.97966	4.24521	3.86267	3.95381	4.14487	4.1103	4.06037	4.14233
ENSG00000100105	PATZ1	5.17557	4.905	5.2256	5.15035	5.24495	4.86632	4.73401	5.0231	4.96234	4.87202	5.3241	4.7959	4.74119	5.1108	5.26847	4.79582	5.00576	5.16527	4.86288	5.24495
ENSG00000100106	TRIOBP	7.23366	7.29659	7.18899	7.34873	7.20808	7.26008	7.19782	7.16424	7.16821	7.13599	7.1355	7.1104	7.06706	7.07572	7.12768	7.31772	7.19315	7.12349	7.1959	7.22561
ENSG00000100109	TFIP11	5.43271	5.44882	5.45486	5.46299	5.50549	5.54277	5.51742	5.48542	5.39724	5.52946	5.40153	5.4812	5.53666	5.42382	5.48432	5.48833	5.4787	5.4557	5.61083	5.54857
ENSG00000100116	GCAT	4.21495	4.15877	4.21808	4.27081	4.29878	3.87335	4.00593	3.76752	4.0678	4.18838	4.20313	3.95657	3.94267	3.75946	4.42165	4.16284	4.30655	4.24042	4.04397	4.17552
ENSG00000100124	ANKRD54	5.12708	5.50698	5.11084	5.1424	4.93849	5.08257	5.44334	4.92663	4.94456	5.31869	4.98769	4.8476	5.24919	4.86935	5.16777	5.36689	5.15937	5.19942	5.57132	5.25215
ENSG00000100129	EIF3L	6.52436	6.44466	6.80663	6.77567	6.73688	6.62109	6.45495	6.80156	6.61621	6.51324	6.81778	6.60353	6.49487	6.87586	6.44266	6.47404	6.62142	6.47325	6.40801	6.67418
ENSG00000100138	SNU13	6.06205	6.00029	5.99434	6.03732	5.85481	6.00813	5.97652	5.83269	5.97701	6.07067	5.91216	6.0752	6.05341	5.89199	6.21193	6.13282	6.00062	6.15165	6.09564	5.78776
ENSG00000100139	MICALL1	7.23107	7.66091	7.29716	7.32608	7.14844	7.2523	7.52704	7.25886	7.20896	7.58069	7.35638	7.37345	7.52008	7.25244	7.22047	7.42302	7.15368	7.34111	7.51902	7.35827
ENSG00000100142	POLR2F	5.792	5.76154	5.58077	5.7723	5.73958	5.85788	5.79525	5.5422	5.67427	5.74181	5.68951	5.80895	5.58227	5.5906	5.94104	5.8365	5.74333	5.90925	5.8638	5.67803
ENSG00000100147	CCDC134	2.9239	3.10552	2.96449	2.86354	2.98664	2.58821	2.9228	2.92869	3.10179	3.24815	3.13764	2.64416	2.99072	2.70433	3.11868	3.07882	2.92051	3.03598	3.00726	2.94515
ENSG00000100150	DEPDC5	3.20881	2.99063	3.36534	2.86906	3.32133	3.30344	3.02502	3.20627	3.35358	3.08539	3.06238	3.20154	3.07973	3.04996	3.2875	3.05904	3.30072	3.19384	3.11062	3.1388
ENSG00000100151	PICK1	3.62391	3.26684	3.75488	3.57069	3.63508	3.2444	3.0875	3.15782	3.60395	3.1873	3.77546	3.14256	2.90614	3.05554	3.85717	3.11759	3.80612	3.36546	3.25536	3.4371
ENSG00000100154	TTC28	5.14762	4.96018	5.45395	5.27826	5.41788	4.98226	4.65181	5.28347	5.25296	5.0131	5.48586	5.13288	4.65081	5.35425	5.12612	4.90095	5.33173	4.97581	4.8582	5.42558
ENSG00000100162	CENPM	3.78179	3.8407	3.55799	3.81906	3.55605	2.97464	3.56571	2.64214	3.60071	4.09209	3.43855	2.99477	3.43261	2.33398	3.47494	3.78347	3.31868	3.04637	3.57365	2.72831
ENSG00000100167	SEPTIN3	1.25529	1.80148	1.57154	1.53473	1.59188	0.918815	1.18734	1.15004	1.8115	1.62885	1.84811	1.32467	1.72955	1.45009	1.68338	1.41585	1.36366	1.04752	1.48105	1.51856
ENSG00000100196	KDELR3	6.43403	6.59615	6.43878	6.43217	6.43535	6.37729	6.51663	6.4865	6.36768	6.67663	6.50696	6.4325	6.59283	6.53421	6.53244	6.80872	6.63491	6.56101	6.76603	6.75155
ENSG00000100201	DDX17	8.94932	8.88405	9.12418	8.87979	9.05627	8.94743	8.97062	9.17147	9.06168	8.87687	9.1667	9.00382	9.01503	9.17917	8.77631	8.72644	8.85184	8.8199	8.79985	8.95538
ENSG00000100207	TCF20	5.04527	5.0594	4.98615	4.99493	5.20773	5.12273	5.18086	5.1986	5.11439	5.15887	5.04624	5.19468	5.10262	5.22038	5.03173	5.00798	5.09962	4.94976	5.11003	5.05636
ENSG00000100209	HSCB	2.84873	2.96872	2.95935	2.91781	2.71073	2.71683	2.91028	2.71762	2.84118	2.77672	2.80971	2.77937	2.73209	3.07214	2.92221	2.9612	2.93804	2.98289	2.93795	3.03134
ENSG00000100211	CBY1	3.22078	2.83584	2.97472	3.21953	3.2478	3.24942	2.84602	2.86975	3.13801	2.75592	2.98807	3.15753	2.54073	2.68287	3.32778	2.76152	3.30072	2.98289	2.78188	3.14397
ENSG00000100216	TOMM22	6.0753	6.13304	6.15368	6.32729	6.14597	6.22658	6.14823	6.16173	6.18931	6.12913	6.19087	6.25302	6.17375	6.18826	6.19188	6.21722	6.16781	6.23519	6.15729	6.04284
ENSG00000100219	XBP1	6.56309	6.77762	6.70581	6.7309	6.54045	6.73447	6.74832	6.78212	6.52384	6.49034	6.42718	6.3161	6.56673	6.68125	6.26528	6.70595	6.69629	6.54781	6.73273	6.70685
ENSG00000100220	RTCB	6.84811	7.07705	6.88161	6.96285	6.97796	6.99614	7.10717	6.89135	6.89648	7.01319	6.86492	6.97608	7.05498	6.95632	6.88539	6.99395	6.88923	6.83376	7.04853	6.89257
ENSG00000100221	JOSD1	6.58584	6.47897	6.62529	6.51196	6.6187	6.76191	6.57677	6.86895	6.58416	6.41605	6.53942	6.70299	6.60708	6.88019	6.58574	6.67217	6.75186	6.80001	6.60114	6.8084
ENSG00000100225	FBXO7	6.37162	6.50252	6.55884	6.5905	6.4131	6.52928	6.42557	6.60281	6.43792	6.40663	6.49896	6.39403	6.4534	6.59579	6.32371	6.52449	6.60779	6.5042	6.50056	6.55313
ENSG00000100226	GTPBP1	5.48329	5.44882	5.51569	5.2855	5.53327	5.47163	5.46169	5.57024	5.53774	5.46257	5.5527	5.51647	5.45233	5.62571	5.22861	5.31467	5.43616	5.25646	5.31529	5.36157
ENSG00000100228	RAB36	2.2205	2.19028	1.8413	1.94337	2.2063	2.30977	2.3207	2.02804	2.47414	2.24109	2.07567	2.16033	2.25717	2.18927	2.60576	2.30461	2.21423	2.10092	2.33757	2.08948
ENSG00000100234	TIMP3	2.096	1.52947	2.34577	2.39754	2.42963	1.96443	1.59961	2.13201	2.51603	1.36149	2.5794	1.9471	1.42077	2.11643	1.94399	1.40022	2.43606	1.96515	1.02659	2.56836
ENSG00000100239	PPP6R2	6.27443	6.21675	6.26156	6.24689	6.19896	6.29241	6.28237	6.16969	6.21867	6.20334	6.16805	6.16191	6.09165	6.14314	6.16823	6.15628	6.26476	6.21979	6.22433	6.33265
ENSG00000100241	SBF1	7.528	7.79263	7.3497	7.49313	7.52643	7.49689	7.76416	7.4836	7.42317	7.84559	7.47472	7.60135	7.66887	7.47374	7.35178	7.65152	7.32696	7.45345	7.73	7.51882
ENSG00000100242	SUN2	6.61902	6.59078	6.41597	6.46261	6.51282	6.55784	6.43979	6.35998	6.48306	6.56647	6.43745	6.52584	6.41295	6.29879	6.39132	6.32052	6.32318	6.26163	6.3946	6.34392
ENSG00000100243	CYB5R3	7.01643	7.07641	6.75932	6.80261	6.77045	6.88216	7.07108	6.93009	6.9165	7.07537	6.88109	7.00741	6.76162	6.82574	7.04371	7.17828	6.88434	7.0653	7.10067	7.02347
ENSG00000100246	DNAL4	3.3243	2.94647	3.18321	3.19337	3.34111	3.21908	3.02502	3.29855	3.29864	2.92073	3.30208	3.26744	2.70289	3.25777	3.52777	3.10799	3.23133	3.24886	2.94974	3.35925
ENSG00000100258	LMF2	7.25965	7.44034	7.02297	6.98017	7.05213	7.10176	7.32144	6.93728	7.1291	7.45271	7.06344	7.18597	7.26234	6.96302	7.34542	7.50251	7.14773	7.2522	7.47637	7.1512
ENSG00000100263	RHBDD3	5.11109	5.14248	5.27612	5.00248	5.34531	5.01206	5.21688	5.18658	5.09839	5.04202	5.42519	5.17886	5.1639	5.15174	5.29919	5.07968	5.32841	5.2029	5.18674	5.37372
ENSG00000100266	PACSIN2	6.78196	6.69788	6.46261	6.4699	6.68404	6.83125	6.72662	6.68844	6.69354	6.71171	6.54547	6.93973	6.71412	6.76534	6.72384	6.67217	6.52997	6.59059	6.61369	6.58103
ENSG00000100271	TTLL1	2.91656	2.67601	3.03464	2.98036	3.10241	3.33679	2.87851	2.9054	3.08797	2.93929	2.92573	3.29929	2.93656	2.79381	3.4821	2.97182	3.37553	3.13178	2.795	3.11794
ENSG00000100280	AP1B1	7.59882	7.46745	7.4155	7.38241	7.54403	7.63328	7.49806	7.4364	7.5793	7.58217	7.43565	7.68554	7.44294	7.46119	7.69175	7.6177	7.6555	7.59286	7.58119	7.58539
ENSG00000100281	HMGXB4	5.21052	5.27671	5.26574	5.11826	5.35215	5.35556	5.30198	5.28572	5.20361	5.31396	5.22296	5.35698	5.39323	5.3199	5.30828	5.31259	5.26153	5.19942	5.26429	5.18854
ENSG00000100284	TOM1	5.74406	5.66776	5.61306	5.72362	5.87055	5.76468	5.68843	5.67981	5.67118	5.69977	5.68325	5.80341	5.58387	5.70148	5.74078	5.65324	5.71395	5.60285	5.6885	5.74928
ENSG00000100285	NEFH	1.91621	1.95424	1.53051	1.66738	1.76585	1.85029	2.06245	1.2272	1.59406	1.89294	1.35939	1.50719	1.79742	1.39836	1.75603	2.05789	1.67373	1.70154	2.07241	1.43669
ENSG00000100292	HMOX1	6.2158	5.92691	6.09275	6.49243	6.36417	6.64933	6.34707	6.40322	6.19523	6.00314	6.03965	6.73827	6.55493	6.48752	7.84064	8.20049	8.03033	8.28413	7.83342	7.90239
ENSG00000100294	MCAT	4.62852	4.62934	4.56308	4.62579	4.19826	4.6597	4.65369	4.6882	4.44379	4.3998	4.40702	4.30924	4.49771	4.43688	4.52228	4.72227	4.61881	4.6747	4.67863	4.64162
ENSG00000100296	THOC5	6.12314	5.89459	5.92348	5.84343	6.01605	5.99775	5.83221	5.89239	5.99748	6.01778	5.93079	6.08045	5.94972	5.9075	6.06	5.84374	5.95973	5.98951	5.93446	5.91187
ENSG00000100297	MCM5	6.47959	6.31662	5.9162	5.99629	6.1216	5.72564	6.13955	5.27781	6.31773	6.40774	5.82661	5.69384	5.97069	5.14913	6.55425	6.37152	6.0117	6.12678	6.09498	5.33696
ENSG00000100299	ARSA	5.6252	5.42488	5.48649	5.29579	5.56473	5.558	5.5551	5.45667	5.57372	5.57569	5.50907	5.69641	5.4195	5.51772	5.62108	5.59691	5.51225	5.56541	5.52775	5.64742
ENSG00000100300	TSPO	7.84256	7.93184	7.89834	7.86957	7.89572	7.98785	7.89597	7.94626	7.78995	8.00814	7.88523	7.96822	7.95659	7.9678	7.9901	8.09138	7.86969	8.07979	7.97297	7.98481
ENSG00000100304	TTLL12	6.80848	6.93562	6.66216	6.78957	6.71658	6.78021	6.87449	6.76443	6.70491	6.77726	6.58172	6.63061	6.72142	6.58715	6.85883	6.85103	6.64384	6.83151	6.85058	6.73709
ENSG00000100307	CBX7	2.49156	2.20909	2.50955	2.17494	2.64224	2.29045	2.20249	2.55504	2.33284	2.19032	2.21251	2.31078	2.02208	2.2293	2.49691	2.22697	2.19492	2.14025	2.12533	2.35317
ENSG00000100311	PDGFB	7.89395	6.4712	7.99135	7.38675	8.31142	8.30361	6.92786	8.74638	7.84389	6.49139	7.99808	8.33369	6.78201	8.70368	7.6811	6.2773	8.03152	7.71714	6.40105	8.51774
ENSG00000100312	ACR	0.91551	0.535293	0.917533	0.941685	0.954732	0.514793	0.607893	0.866285	0.57638	0.754165	1.22779	0.690809	0.564838	0.948816	0.956063	0.427755	1.29276	0.616814	0.646849	1.25755
ENSG00000100316	RPL3	10.4675	10.2559	10.5246	10.548	10.7638	10.5722	10.315	10.5079	10.4795	10.2361	10.5061	10.5683	10.2973	10.5634	10.3457	10.0043	10.4284	10.16	10.0808	10.4398
ENSG00000100319	ZMAT5	2.90176	3.18369	2.87992	2.92843	2.77612	2.87438	2.72974	2.86975	3.03612	2.96972	3.00324	3.10701	3.02416	2.78712	2.94828	3.07882	2.96679	3.12689	3.06259	3.1746
ENSG00000100320	RBFOX2	7.96285	7.89982	7.94413	7.91364	8.00297	8.0423	7.88661	8.04313	7.99687	7.93832	7.93157	8.02051	7.87746	8.08509	7.83576	7.90833	7.89009	7.90636	7.85767	7.95682
ENSG00000100321	SYNGR1	5.04695	5.03852	4.86073	4.91845	4.71268	4.9595	4.80164	4.72192	4.96234	4.99989	4.87674	4.92109	4.70336	4.57338	5.04628	4.86152	4.69811	4.93446	4.95347	4.79076
ENSG00000100324	TAB1	5.04695	5.01466	5.19748	5.20594	5.24495	4.93948	5.00515	4.94816	4.98489	4.9806	5.21321	5.06965	4.83434	5.09193	5.1284	5.00927	5.13298	5.06919	5.02485	5.16331
ENSG00000100325	ASCC2	6.09332	6.03826	5.95999	5.85391	5.9755	5.9722	6.07372	5.90565	5.98511	6.14188	5.9135	6.14948	5.96517	5.89821	6.12316	6.10173	6.00478	5.97802	6.05462	5.92169
ENSG00000100330	MTMR3	2.59638	2.65558	2.61797	2.64284	2.6862	2.78745	2.78563	2.9054	2.45273	2.7134	2.6324	2.5565	2.45226	2.66109	2.68852	2.44838	2.62828	2.5066	2.795	2.6063
ENSG00000100335	MIEF1	5.44552	5.56381	5.41315	5.59711	5.41415	5.5024	5.58395	5.38798	5.45581	5.64521	5.38425	5.64598	5.75081	5.5086	5.62351	5.57183	5.48567	5.52698	5.69814	5.51506
ENSG00000100342	APOL1	4.65524	4.19461	4.63581	4.7235	4.94108	5.0542	4.90304	5.17567	4.64912	4.33583	4.5291	5.31308	4.9911	5.13734	4.54125	4.30607	4.72023	4.56337	4.55869	5.02729
ENSG00000100344	PNPLA3	1.71078	2.07195	1.59825	1.58926	1.46783	1.68253	1.66067	1.6051	1.68256	1.73186	1.43593	1.93556	1.77515	1.36282	1.23555	1.50627	1.44765	1.10828	1.57536	1.3319
ENSG00000100345	MYH9	11.8087	11.8692	11.3243	11.4864	11.6091	11.87	11.9133	11.5364	11.7609	12.0088	11.2597	11.9535	11.83	11.5084	11.6149	11.708	11.3414	11.5336	11.7605	11.3825
ENSG00000100347	SAMM50	5.49813	5.51457	5.36825	5.57279	5.53842	5.44348	5.42586	5.42017	5.45939	5.58457	5.46501	5.41835	5.45496	5.45791	5.61784	5.51034	5.53258	5.52047	5.61915	5.47768
ENSG00000100348	TXN2	5.89648	5.7423	5.76891	5.87875	5.76762	5.79756	5.69848	5.52033	5.80745	5.78352	5.75447	5.73851	5.59742	5.63319	6.03162	5.73809	5.89463	5.79607	5.77881	5.75182
ENSG00000100350	FOXRED2	4.65745	4.7418	4.54774	4.89429	4.27635	4.1122	4.67419	4.3321	4.54337	4.80947	4.48655	4.07959	4.67206	4.20562	4.6753	5.03608	4.74534	4.45447	4.8722	4.42094
ENSG00000100353	EIF3D	7.02328	7.01527	6.98836	7.07488	7.15906	7.27736	7.15072	7.14945	7.03619	7.07047	6.84295	7.24207	7.16292	7.11029	7.03614	7.04606	6.89261	6.95141	7.08071	6.89295
ENSG00000100354	TNRC6B	5.24904	5.42789	5.51481	5.50438	5.40478	5.02965	5.34563	5.27894	5.3718	5.35488	5.62885	5.26319	5.48271	5.46421	5.41216	5.44422	5.44232	5.35691	5.38639	5.38577
ENSG00000100359	SGSM3	1.5681	1.32046	1.44478	1.24318	1.30013	1.4234	1.45199	1.33572	1.48579	1.65904	1.63087	1.64106	1.34719	1.3078	1.52608	1.21601	1.47992	1.59234	1.43148	1.69795
ENSG00000100360	IFT27	4.27648	3.79785	4.39992	3.96539	4.38514	4.04172	3.74908	4.37512	4.30929	3.68586	4.37433	4.23354	3.68041	4.30496	4.07871	3.8569	4.22797	3.99167	3.68713	4.36671
ENSG00000100364	KIAA0930	6.67341	6.89081	6.5486	6.79755	6.65154	6.7237	6.85462	6.60688	6.64206	6.82838	6.5737	6.76133	6.85881	6.6115	6.87625	6.98776	6.85964	6.83376	7.08872	6.84813
ENSG00000100368	CSF2RB	6.47335	7.75192	6.49673	6.74673	6.3632	6.49539	7.35386	6.64911	6.39038	7.601	6.5558	6.59622	7.33693	6.68395	6.46406	7.48363	6.66943	6.42231	7.61536	6.76083
ENSG00000100372	SLC25A17	4.53331	4.91506	4.45212	4.78611	4.47917	4.64836	4.88875	4.4251	4.54674	5.05059	4.47026	4.51895	5.00073	4.4644	4.5934	5.00669	4.49795	4.72569	4.97814	4.3821
ENSG00000100376	FAM118A	4.47701	4.47469	4.47752	4.29357	4.58414	4.61961	4.74109	4.65542	4.54505	4.66075	4.38015	4.76853	4.69597	4.69271	4.28716	4.29554	4.35085	4.23589	4.4796	4.46083
ENSG00000100379	KCTD17	5.50671	5.47722	5.49718	5.55491	5.43914	5.58105	5.45308	5.58497	5.46297	5.33632	5.51526	5.39327	5.33638	5.51772	5.58331	5.59862	5.65069	5.60108	5.57513	5.62726
ENSG00000100380	ST13	8.21732	8.18635	8.30732	8.36593	8.34816	8.32617	8.17617	8.3105	8.261	8.26663	8.27006	8.28609	8.30734	8.34727	8.26482	8.26598	8.34727	8.26508	8.21254	8.21004
ENSG00000100387	RBX1	5.88806	5.87926	5.94381	6.05256	6.04829	6.03813	5.8487	5.90198	5.91378	5.92533	5.88033	5.97874	5.79506	5.89744	5.8712	5.91355	5.98875	5.84673	5.81551	5.95735
ENSG00000100393	EP300	6.56485	6.57047	6.75747	6.58925	6.74246	6.54312	6.70595	6.6674	6.63969	6.53629	6.66	6.77393	6.64519	6.68215	6.53158	6.50589	6.65139	6.5192	6.51996	6.57578
ENSG00000100395	L3MBTL2	4.62852	4.61354	4.51481	4.46194	4.62344	4.64646	4.51177	4.45748	4.54505	4.61336	4.59066	4.64648	4.43695	4.32819	4.84033	4.56813	4.4841	4.63223	4.6644	4.56662
ENSG00000100401	RANGAP1	8.28768	8.54742	8.15382	8.25079	8.23921	8.79946	8.76931	8.87632	8.18256	8.60008	8.19125	8.83936	8.75837	8.84705	8.01097	8.41893	7.95036	8.21775	8.49812	8.33054
ENSG00000100403	ZC3H7B	8.35866	8.47798	8.33935	8.35626	8.45888	9.12854	8.85711	9.3121	8.28744	8.54784	8.39599	9.22094	8.86329	9.23084	8.16982	8.39423	8.11207	8.39409	8.5883	8.66702
ENSG00000100410	PHF5A	5.00775	4.97674	4.92018	5.01	4.87207	4.87283	4.97842	4.95242	4.9343	5.04774	4.90932	4.77664	4.94322	4.84862	5.00837	5.10159	4.9024	5.00407	5.02346	4.84413
ENSG00000100412	ACO2	6.34314	6.28483	6.30428	6.33279	6.33635	6.26111	6.27933	6.16602	6.3256	6.30588	6.30496	6.28178	6.21259	6.23939	6.258	6.32983	6.32873	6.23406	6.25374	6.27551
ENSG00000100413	POLR3H	5.63082	5.74713	5.43647	5.54374	5.38682	5.51182	5.69118	5.34427	5.5164	5.72496	5.63455	5.39327	5.49468	5.29772	5.69686	5.85238	5.48667	5.78603	5.85521	5.65377
ENSG00000100416	TRMU	5.74198	5.72688	5.66454	5.52638	5.68258	5.67997	5.74943	5.55067	5.57785	5.73474	5.6801	5.64598	5.74437	5.55364	5.59903	5.71141	5.59745	5.58514	5.70075	5.60213
ENSG00000100417	PMM1	2.82539	3.23047	2.45942	2.72429	2.89328	2.83491	3.03658	2.67694	2.71498	3.09646	2.3923	2.83009	3.08879	2.63152	3.14146	2.9876	2.47661	3.00968	3.00726	2.77569
ENSG00000100418	DESI1	6.51831	6.83741	6.45623	6.51988	6.41777	6.84041	6.97068	6.67387	6.53195	6.88455	6.43046	6.76418	7.00083	6.65669	6.74519	7.09817	6.5391	6.92878	7.06047	6.70379
ENSG00000100422	CERK	7.90836	7.42936	8.01106	7.65367	8.17647	8.20143	7.53343	8.35872	7.89472	7.46851	7.92096	8.16828	7.47308	8.38597	7.76271	7.47339	7.86301	7.9518	7.47739	8.14564
ENSG00000100425	BRD1	5.53096	5.41681	5.53656	5.42415	5.62244	5.48763	5.48614	5.50783	5.50084	5.49536	5.52581	5.5836	5.52753	5.54077	5.36454	5.4404	5.37848	5.26538	5.45726	5.44769
ENSG00000100426	ZBED4	5.7126	5.68214	5.75042	5.65257	5.88544	5.82048	5.76342	5.91151	5.76754	5.73651	5.78112	5.95608	5.74795	5.95154	5.6428	5.54097	5.74665	5.60285	5.69025	5.88048
ENSG00000100429	HDAC10	1.47117	1.4207	1.2895	1.2768	1.53806	1.69728	1.71924	1.64782	1.443	1.41554	1.55053	1.68306	1.33201	1.36282	1.63282	1.35226	1.8569	1.59234	1.57536	1.69795
ENSG00000100439	ABHD4	5.43528	5.80701	5.55287	5.95081	5.71629	5.51598	5.73531	5.59865	5.5571	5.72853	5.70506	5.55562	5.76923	5.51671	5.63399	5.55339	5.87429	5.60548	5.77799	5.81069
ENSG00000100441	KHNYN	5.94601	5.60877	5.81946	5.70522	6.11011	6.07177	5.85851	6.28075	5.96509	5.68975	5.86449	6.11282	5.83059	6.32269	5.63479	5.58745	5.6805	5.73154	5.55019	5.99645
ENSG00000100442	FKBP3	6.05621	6.08165	6.07264	6.04099	6.22154	6.19899	6.03821	6.3082	6.12984	6.1879	6.09912	6.20338	6.08204	6.25704	6.17321	6.23991	6.10905	6.19898	6.05462	6.17558
ENSG00000100445	SDR39U1	2.84873	2.68275	2.88535	2.76038	2.73485	2.75257	2.6264	2.98532	2.89509	2.63203	2.97786	2.89108	2.47316	2.74632	2.8849	2.73059	2.93222	2.96109	2.84003	3.04246
ENSG00000100461	RBM23	5.6608	5.48496	5.50426	5.66215	5.75808	5.50869	5.47874	5.55909	5.55626	5.41361	5.55955	5.56126	5.49127	5.4871	5.53338	5.38785	5.62386	5.4875	5.44586	5.57273
ENSG00000100462	PRMT5	4.85862	4.84914	4.82725	4.77733	4.78088	4.80125	4.74462	4.75649	4.74764	4.96859	4.90797	4.81806	4.71657	4.69092	5.03416	4.97142	4.98764	4.889	4.98102	4.80388
ENSG00000100478	AP4S1	2.90918	2.54887	3.13385	3.10723	3.09777	2.78745	2.77876	2.9229	3.09719	2.56983	2.86612	2.69294	2.63649	3.01604	2.91165	2.6732	3.02263	2.84686	2.61427	2.82157
ENSG00000100479	POLE2	2.77755	2.68275	1.98994	2.17494	2.25715	1.95218	2.36723	1.67562	2.67855	2.67698	2.13197	2.14037	2.3505	1.95869	2.40952	2.74922	2.13539	2.38908	2.39904	1.59603
ENSG00000100483	VCPKMT	3.09631	3.06479	3.17436	3.10723	3.25199	2.9867	3.12047	3.01282	3.0168	2.95763	3.28148	2.95533	2.93656	3.21854	3.24606	3.00321	3.05512	3.11213	3.14178	3.28165
ENSG00000100485	SOS2	4.8567	4.94483	5.12698	5.02615	5.10968	5.18553	5.06707	5.31584	5.14364	4.96709	5.10602	5.10483	5.1082	5.39441	4.85004	4.97009	5.00021	4.91758	4.91642	5.1062
ENSG00000100490	CDKL1	2.17198	1.71199	1.80735	1.6925	1.84555	1.98861	1.99292	1.81961	2.17619	1.64402	1.87035	1.95854	1.94437	1.92253	2.20845	2.17278	1.65971	2.35606	1.864	1.90695
ENSG00000100503	NIN	6.46267	6.49199	6.36631	6.49108	6.47617	6.60015	6.62927	6.63193	6.51009	6.54541	6.35164	6.61758	6.69015	6.68575	6.3601	6.54196	6.3137	6.46456	6.49655	6.38924
ENSG00000100504	PYGL	4.91682	4.86405	4.92414	4.83206	4.93979	5.01648	5.00368	4.92084	5.02292	4.95801	4.78754	5.0457	4.87417	4.89912	5.1876	4.94875	5.26616	5.09445	4.97093	5.03566
ENSG00000100519	PSMC6	6.07283	6.16289	6.0845	6.25429	6.16163	6.16093	6.28479	6.13382	6.14049	6.20909	5.84075	6.1319	6.24638	6.22027	6.0371	6.09203	6.04376	5.97938	6.14132	5.99502
ENSG00000100522	GNPNAT1	5.07361	5.15951	5.181	5.20703	5.08056	5.11863	5.18995	5.21763	5.13133	5.23725	5.2946	5.03763	5.29491	5.23151	5.25182	5.34255	5.23104	5.42218	5.22361	5.25693
ENSG00000100523	DDHD1	4.51154	4.54115	4.70965	4.66916	4.52139	4.69135	4.60792	4.7516	4.56515	4.43294	4.61885	4.59241	4.5931	4.79794	4.67686	4.55584	4.55776	4.74495	4.574	4.74046
ENSG00000100526	CDKN3	3.45171	3.57307	3.4075	3.69711	3.65101	2.9128	3.32291	2.82701	3.42495	3.78501	3.1872	3.05465	3.5256	2.67565	2.8849	3.49046	3.08165	2.73571	3.18231	2.59879
ENSG00000100528	CNIH1	6.39757	6.30738	6.54988	6.60505	6.54771	6.40113	6.2714	6.58185	6.47467	6.40384	6.56606	6.31388	6.4773	6.63776	6.45089	6.51998	6.61643	6.59281	6.40801	6.50172
ENSG00000100532	CGRRF1	3.14739	3.12051	3.28539	3.2152	3.17473	3.20882	3.11503	3.37259	3.19069	3.1873	3.19603	3.27203	3.29068	3.35596	3.12327	3.17844	3.44665	3.27559	3.19722	3.35925
ENSG00000100554	ATP6V1D	6.32245	6.74738	6.13442	6.41764	6.26101	6.55531	6.73818	6.2568	6.3988	6.77381	6.1085	6.52054	6.86706	6.44937	6.31922	6.72137	6.20146	6.40375	6.7793	6.22275
ENSG00000100558	PLEK2	1.51073	1.38805	1.22239	1.11895	1.12867	1.63736	1.56809	1.13009	1.3989	1.39774	1.02469	1.5978	1.44918	1.48358	1.4108	1.80829	0.824777	1.4895	1.5905	1.09626
ENSG00000100564	PIGH	3.55464	3.4909	3.41878	3.41712	3.37604	3.41471	3.36937	3.30301	3.40651	3.50655	3.49331	3.44065	3.35591	3.25777	3.78667	3.61421	3.50662	3.67761	3.46287	3.45385
ENSG00000100567	PSMA3	6.41981	6.46388	6.50072	6.63168	6.53316	6.63886	6.55634	6.61363	6.46134	6.47239	6.51757	6.53591	6.67369	6.59292	6.48336	6.65827	6.56189	6.65607	6.53177	6.5657
ENSG00000100568	VTI1B	4.84321	4.91076	4.82866	4.83629	4.79529	4.7597	4.76909	4.78548	4.79662	4.90703	4.84621	4.92547	4.72094	4.86141	4.96943	4.82686	4.88142	4.7951	4.78443	4.78911
ENSG00000100575	TIMM9	2.57788	2.55623	2.50955	2.71818	2.52954	2.76663	2.6264	2.42187	2.62851	2.42801	2.26381	2.75987	2.48007	2.43157	2.71913	2.6732	2.38585	2.71632	2.74176	2.65779
ENSG00000100577	GSTZ1	2.99536	2.78659	3.16546	2.98545	3.34503	2.95022	2.53152	3.14297	3.01193	2.95154	3.19603	3.20635	2.64266	3.28177	3.08618	2.97182	3.20261	2.95559	2.67943	3.03134
ENSG00000100578	KIAA0586	4.73464	4.49974	4.80591	4.83347	4.71116	4.53593	4.33342	4.44542	4.71654	4.42637	4.81932	4.57764	4.39557	4.4996	4.86791	4.49641	4.71176	4.82708	4.3764	4.50167
ENSG00000100580	TMED8	4.85862	5.10154	5.0383	4.93697	4.903	4.92858	5.06283	5.0013	4.95348	5.15092	5.01913	4.89453	5.15746	4.9404	5.15439	5.11842	4.96074	5.06025	5.00663	4.94381
ENSG00000100583	SAMD15	1.08231	0.564803	0.807351	0.941685	0.913056	1.08505	0.576551	0.936895	1.06443	0.912912	1.00473	0.744684	0.868154	0.924639	1.14827	0.655564	1.13958	0.848179	0.587734	0.706837
ENSG00000100591	AHSA1	6.97549	7.08376	6.98045	7.01979	7.02945	7.05851	7.08854	6.98006	6.94968	7.12353	7.01904	7.06314	7.04948	6.97851	7.12254	7.19537	7.06172	7.09093	7.15894	7.06732
ENSG00000100592	DAAM1	5.27941	5.25764	5.28745	5.28137	5.28838	5.76117	5.55911	5.73204	5.32445	5.31514	5.24334	5.8184	5.57019	5.81434	5.3597	5.3364	5.15937	5.43113	5.40685	5.31536
ENSG00000100596	SPTLC2	6.37832	6.37713	6.27921	6.24689	6.52929	6.49117	6.61729	6.52664	6.45821	6.47079	6.35411	6.58242	6.65551	6.5377	6.15597	6.4543	6.22307	6.2766	6.49705	6.27316
ENSG00000100599	RIN3	5.39093	5.35903	5.44293	5.5446	5.2045	5.28652	5.10737	5.25266	5.4084	5.14959	5.50286	5.05373	4.99352	5.25351	5.24026	5.08824	5.3273	5.34539	5.14506	5.33583
ENSG00000100600	LGMN	6.1679	6.16169	5.94901	6.01135	6.1471	6.28205	6.20249	6.13068	6.19898	6.22558	5.90947	6.33763	6.26747	6.09452	6.24017	6.18108	6.02611	6.20711	6.22675	6.03591
ENSG00000100601	ALKBH1	3.61032	3.56579	3.43369	3.53987	3.45076	3.47158	3.4836	3.42266	3.34972	3.43421	3.47891	3.4201	3.40024	3.70727	3.51736	3.6006	3.53378	3.41039	3.41691	3.30951
ENSG00000100603	SNW1	5.62408	5.69887	5.62773	5.68502	5.6417	5.64331	5.70664	5.57855	5.63044	5.60506	5.67932	5.67228	5.64195	5.60018	5.54111	5.54186	5.67876	5.38992	5.61915	5.60588
ENSG00000100605	ITPK1	5.62069	5.74633	5.59079	5.81154	5.5151	5.41141	5.51846	5.41503	5.51898	5.6224	5.54667	5.29851	5.45758	5.37112	5.57162	5.62324	5.62566	5.41819	5.60897	5.52698
ENSG00000100612	DHRS7	5.27224	5.09523	5.10968	5.12866	5.25541	5.69841	5.26928	5.60589	5.29066	5.07038	5.16117	5.75172	5.29295	5.68178	5.35581	5.22876	5.3184	5.48368	5.38205	5.35156
ENSG00000100614	PPM1A	5.16786	5.41479	5.25947	5.48563	5.27713	5.39001	5.40928	5.50976	5.29367	5.23599	5.2262	5.39327	5.40959	5.49122	5.16332	5.38587	5.33283	5.21447	5.34794	5.4277
ENSG00000100625	SIX4	3.86044	3.76962	4.01742	3.93413	3.90863	4.03011	3.7838	4.20196	3.89865	3.68952	3.95784	3.83456	3.73047	4.21562	3.39378	3.58339	3.84999	3.79931	3.52721	3.99853
ENSG00000100626	GALNT16	1.51073	1.23125	1.3058	0.89915	1.31621	1.55878	1.3812	1.10986	1.42845	1.37973	1.3276	1.35962	1.13623	1.06397	2.14674	1.08522	1.17943	1.3455	1.21417	0.914649
ENSG00000100629	CEP128	3.20278	3.36236	2.84688	2.61683	2.95105	2.63493	3.337	2.41364	3.10636	3.63741	2.43021	2.48708	3.35591	2.11643	2.92746	3.35913	2.86049	2.61527	3.02965	2.22246
ENSG00000100632	ERH	6.15235	6.03167	6.29563	6.26637	6.27341	6.19055	6.03389	6.15125	6.21285	5.99872	6.25987	6.12048	5.86527	6.33249	6.23117	6.23826	6.4421	6.27162	6.09033	6.20308
ENSG00000100644	HIF1A	8.34761	8.09859	8.83648	8.82235	8.43424	8.09894	7.92289	8.13234	8.45182	8.093	8.97536	8.0584	7.9735	8.27096	8.41984	8.05486	8.88026	8.34825	8.03064	8.53604
ENSG00000100647	SUSD6	5.68585	5.62725	5.79801	5.65657	5.66307	5.97068	5.74767	5.91516	5.79899	5.66393	5.7582	6.00588	5.83194	5.9075	5.77542	5.64165	5.64891	5.94161	5.7318	5.82202
ENSG00000100650	SRSF5	7.79829	7.64826	7.79332	7.44658	7.95114	7.9373	7.80635	7.85424	7.81342	7.59247	7.80579	7.97844	7.86664	7.89617	7.64549	7.6141	7.57539	7.63907	7.63784	7.68205
ENSG00000100664	EIF5	7.73499	7.78501	7.78916	7.82872	7.88885	8.02121	7.93298	8.01161	7.87188	7.88484	7.7715	7.93746	8.05865	8.08475	7.69233	7.83025	7.94043	7.83456	7.83957	7.84741
ENSG00000100697	DICER1	5.81094	5.8315	5.72488	5.95081	5.64489	5.59588	5.9331	5.7696	5.82213	5.89394	5.6856	5.71508	5.9341	5.78946	5.73705	5.97751	5.57801	5.73636	5.77633	5.58988
ENSG00000100711	ZFYVE21	5.16941	4.96157	4.7608	4.95655	4.99451	5.04414	4.93891	4.91064	4.9948	4.94428	4.92666	5.12529	4.9741	4.84379	5.0726	5.00282	4.90686	4.91333	4.87992	4.81688
ENSG00000100714	MTHFD1	6.08761	6.1082	5.86967	5.96892	5.83821	5.90311	6.0099	5.53179	5.97325	6.19757	5.78698	5.80103	6.05341	5.48296	6.09776	6.17707	5.92645	5.97327	6.12452	5.60869
ENSG00000100722	ZC3H14	5.81785	5.83755	5.78426	5.78331	5.72384	5.81795	5.89628	5.71707	5.85106	5.95377	5.73945	5.84485	5.95096	5.72879	5.8064	5.88645	5.71734	5.79838	5.90978	5.75689
ENSG00000100726	TELO2	5.96749	5.80315	5.91952	5.68188	5.99436	5.68275	5.6866	5.72041	5.89538	5.80982	5.80513	5.75747	5.72417	5.71211	5.99144	5.94015	5.8552	5.88919	5.74961	5.76194
ENSG00000100731	PCNX1	5.90671	5.89894	5.97663	6.12414	5.99686	5.82132	5.93619	5.94758	6.03218	5.99872	5.88443	5.88439	6.02774	5.93272	5.76519	5.90388	5.98945	5.7178	5.89157	5.92394
ENSG00000100744	GSKIP	4.83154	4.75306	4.87855	4.88887	4.92937	4.90336	4.77082	4.87661	4.91876	4.78573	4.83918	4.84452	4.85705	5.0576	4.95021	4.90511	5.00438	5.01204	4.83456	4.94233
ENSG00000100749	VRK1	4.40798	4.25921	4.07562	4.10761	4.15199	3.85044	4.01765	3.79946	4.31326	4.26399	4.16091	3.64216	3.98937	3.64574	4.2892	4.32896	4.28388	4.00505	4.04946	3.70529
ENSG00000100764	PSMC1	6.35745	6.45307	6.34281	6.33129	6.36851	6.45691	6.47209	6.35193	6.29935	6.40273	6.29472	6.43762	6.49572	6.43072	6.42884	6.51363	6.43749	6.46069	6.53079	6.41298
ENSG00000100767	PAPLN	1.51073	0.991551	1.09686	0.855322	1.09179	1.86342	1.55207	1.91598	1.63265	1.12242	1.10189	2.14037	1.31667	2.1481	1.72016	1.1614	1.25597	1.62043	1.27164	1.62589
ENSG00000100784	RPS6KA5	1.98804	2.14215	2.08746	2.23603	2.62298	1.71188	2.15022	2.03878	2.15866	2.12693	1.80258	1.90039	1.95432	2.25861	1.97476	1.78439	2.18517	1.50465	1.60548	2.08948
ENSG00000100796	PPP4R3A	6.26434	6.29532	6.34626	6.3963	6.24115	6.21766	6.22225	6.43559	6.24745	6.21482	6.37029	6.20518	6.29561	6.40473	6.01691	6.22723	6.39528	6.21173	6.20294	6.37282
ENSG00000100802	C14orf93	1.90141	1.33766	1.83007	1.75347	1.71825	1.49268	1.64565	1.56107	1.76594	1.39774	1.74358	1.62679	1.49077	1.93468	1.85858	1.59135	1.84456	1.50465	1.43148	1.77991
ENSG00000100804	PSMB5	7.47805	7.71538	7.43068	7.61313	7.50687	7.54048	7.72717	7.39937	7.48138	7.69209	7.41145	7.53696	7.60065	7.46617	7.56731	7.71866	7.50779	7.58242	7.74931	7.46614
ENSG00000100811	YY1	6.91505	6.95247	6.87036	7.00796	6.71165	6.94453	6.96879	6.95617	6.84845	6.88894	6.77937	6.66551	6.88179	6.93681	6.6495	7.01336	6.96564	6.90756	6.93564	6.98006
ENSG00000100813	ACIN1	8.1972	8.08561	8.31187	8.04397	8.304	8.12064	8.07222	8.21147	8.24759	8.17053	8.37001	8.24316	8.04911	8.23501	8.0136	7.99676	8.13363	8.06948	8.00085	8.16372
ENSG00000100814	CCNB1IP1	4.04351	4.22727	4.29971	4.41176	4.35238	4.36635	4.16189	4.44946	4.13431	4.37273	4.4427	4.15365	4.27378	4.53197	4.016	4.2461	4.14487	4.20144	3.96487	4.2055
ENSG00000100815	TRIP11	5.89274	5.87779	6.12526	6.23945	6.07097	5.9722	5.98475	6.07045	6.02071	6.01413	6.18977	5.96745	6.11843	6.12136	5.89486	6.012	5.94968	5.96096	5.94112	6.00144
ENSG00000100823	APEX1	7.68751	7.37391	7.54367	7.57458	7.76803	7.62101	7.39093	7.50361	7.55145	7.41727	7.55585	7.57347	7.28812	7.51911	7.6413	7.38629	7.56273	7.45929	7.3669	7.39179
ENSG00000100836	PABPN1	4.5285	4.35311	4.49362	4.29767	4.20907	4.55022	4.29542	4.47539	4.5964	4.02123	4.71873	4.5034	3.93766	4.44115	4.23938	4.02436	4.41901	4.37014	4.20752	4.57812
ENSG00000100852	ARHGAP5	5.24611	5.45671	5.14295	5.2855	5.13482	5.28286	5.45416	5.38588	5.33814	5.3675	5.36676	5.34939	5.56533	5.44628	5.15663	5.35173	5.32397	5.33695	5.27838	5.36046
ENSG00000100865	CINP	4.58054	4.46885	4.50426	4.53495	4.61209	4.49642	4.56464	4.55237	4.51266	4.40426	4.40131	4.71218	4.5045	4.67108	4.7424	4.69049	4.6079	4.73856	4.62635	4.56469
ENSG00000100883	SRP54	6.63533	6.73486	6.74258	6.75644	6.71885	6.7124	6.74083	6.74119	6.68706	6.79521	6.6596	6.69274	6.76198	6.71908	6.72157	6.83876	6.74648	6.80919	6.85841	6.74943
ENSG00000100888	CHD8	6.96752	6.97221	7.04256	7.04043	6.98111	6.90139	6.91773	6.93153	7.03679	6.97095	7.06766	6.95445	6.95048	6.98948	6.98352	6.96966	7.06804	6.91361	6.98121	7.02382
ENSG00000100889	PCK2	2.78563	2.40944	2.73093	2.38218	2.65494	2.79433	2.9228	2.85159	2.70897	2.70618	2.61275	2.75987	2.78877	2.69722	2.84104	2.6732	2.65679	2.76116	2.80152	2.73517
ENSG00000100890	PRORP	3.32984	3.52133	3.48828	3.22815	3.55266	3.70841	3.80762	3.69468	3.61041	3.38539	3.61023	3.5506	3.82021	3.60448	3.25862	3.2887	3.40524	3.34035	3.49942	3.4413
ENSG00000100897	DCAF11	4.9205	4.89051	5.10386	5.10312	5.19148	4.85486	4.91718	4.94388	5.05169	4.8061	5.12349	4.81334	4.89239	4.97613	4.88286	4.58033	5.08919	4.76081	4.72223	5.01041
ENSG00000100902	PSMA6	2.68549	2.41755	2.54431	2.33509	2.11735	2.56428	2.48163	2.55504	2.37897	2.45407	2.79234	2.74673	2.24101	2.62403	2.8186	2.38625	2.62828	2.58708	2.67943	2.82801
ENSG00000100906	NFKBIA	6.05287	6.47994	6.4676	6.51461	5.96343	7.0983	6.90083	6.97097	6.13489	6.19435	6.56733	6.85539	6.92162	6.98401	6.31822	6.30695	6.64562	6.87004	6.70606	7.04953
ENSG00000100908	EMC9	3.6194	3.54002	3.55799	3.71254	3.5218	3.27913	3.40103	3.44705	3.50341	3.57939	3.73665	3.27661	3.24684	3.35596	3.59533	3.60742	3.48293	3.34457	3.50342	3.51097
ENSG00000100911	PSME2	5.91226	5.8719	5.81163	5.95795	5.88678	6.38186	6.30406	6.28132	5.8263	5.89235	5.91684	6.40034	6.3718	6.27866	5.92799	5.91355	5.9073	6.00756	6.09961	6.11765
ENSG00000100916	BRMS1L	3.11568	3.18843	3.01989	3.24523	3.12084	3.22418	3.05943	3.22521	3.02166	3.13456	3.06238	3.10701	3.34082	3.277	3.19471	3.13186	3.21704	3.11213	2.93795	2.99176
ENSG00000100918	REC8	2.25584	1.88574	2.03952	1.78885	2.08956	2.04735	2.07372	1.93909	2.09559	1.91813	2.12274	2.37197	2.20814	1.94674	1.88041	1.47675	1.81956	1.85126	1.8887	1.80623
ENSG00000100926	TM9SF1	3.35723	3.37907	3.26052	3.32773	3.25616	3.53042	3.56969	3.21103	3.45398	3.38087	3.48252	3.60259	3.4075	3.32858	3.32778	3.57992	3.36693	3.50382	3.50741	3.42441
ENSG00000100934	SEC23A	7.79379	8.07939	7.93826	8.01376	8.01348	7.89814	8.04026	7.97556	7.86464	8.1519	7.93322	7.85011	8.12922	8.04307	7.74757	8.01596	8.02265	7.82818	8.03531	7.92114
ENSG00000100938	GMPR2	6.13663	6.13181	6.28076	6.38092	6.25007	6.10672	6.09462	6.02525	6.16702	6.17228	6.28078	6.10189	6.15716	6.15487	6.11743	6.01135	6.22068	6.04496	6.07426	6.14755
ENSG00000100941	PNN	7.21133	7.20145	7.22185	6.94858	7.22174	7.13972	7.19589	7.15902	7.24754	7.15664	7.2772	7.20951	7.24015	7.12595	7.19238	7.04826	7.12686	7.09656	7.16401	7.06494
ENSG00000100949	RABGGTA	5.16941	5.1498	5.15762	5.08663	5.2174	5.11038	5.12644	5.00814	4.95982	5.16414	5.10133	5.11254	5.05258	4.95092	5.20285	4.97538	5.17301	5.08566	5.18424	5.17851
ENSG00000100968	NFATC4	7.07408	6.80377	7.07354	6.77751	7.38379	7.14376	6.89806	7.31959	7.09438	6.88894	7.20877	7.29325	6.87853	7.33559	6.86671	6.70873	6.96991	6.7678	6.6462	7.12922
ENSG00000100979	PLTP	5.86535	5.81163	5.59079	5.67007	5.68954	6.23102	6.0461	5.9695	5.74129	5.94919	5.52142	6.27436	6.05745	6.06717	5.88612	5.95159	5.6498	5.89423	6.03054	5.91716
ENSG00000100982	PCIF1	4.56653	4.56142	4.75784	4.63878	4.83489	4.39829	4.32165	4.57099	4.43107	4.37954	4.77728	4.41686	4.37536	4.55774	4.61146	4.16977	4.77164	4.36185	4.23908	4.67235
ENSG00000100983	GSS	5.82474	5.64549	5.73169	5.76344	5.76029	5.70572	5.65225	5.62651	5.76609	5.7541	5.74246	5.76482	5.58707	5.5906	5.84716	5.7122	5.82725	5.72509	5.69988	5.75773
ENSG00000100991	TRPC4AP	7.53191	7.51145	7.57132	7.56228	7.60665	7.53254	7.49675	7.54987	7.50432	7.53513	7.52858	7.50708	7.4681	7.54288	7.51942	7.47852	7.58423	7.4439	7.55515	7.58254
ENSG00000100994	PYGB	7.60511	7.63745	7.54581	7.56504	7.66391	7.58007	7.61016	7.59969	7.5594	7.65466	7.54941	7.64273	7.56357	7.62019	7.6379	7.64884	7.57656	7.57144	7.66177	7.62428
ENSG00000100997	ABHD12	5.51281	5.74391	5.38753	5.48832	5.20342	5.37174	5.3281	5.21408	5.43867	5.41692	5.16455	5.04033	5.24818	5.02101	5.29513	5.59433	5.55642	5.43608	5.47164	5.50906
ENSG00000101000	PROCR	7.89745	8.15167	7.88246	8.16993	7.81899	7.65776	7.90861	7.4257	7.8408	8.093	7.89102	7.56344	7.78261	7.37181	7.96606	7.8864	7.7991	7.81229	8.11516	7.68649
ENSG00000101003	GINS1	3.87945	3.6645	3.31388	3.15772	3.45076	3.057	3.51288	2.77013	3.72795	3.70045	3.1872	3.05465	3.37084	2.41431	3.78378	3.81034	3.41362	3.41441	3.43798	2.78234
ENSG00000101004	NINL	5.19997	4.95183	5.41972	5.00499	5.61271	5.13767	4.99777	5.3572	5.20681	4.94582	5.44199	5.27353	4.79752	5.28946	5.19633	4.84285	5.23813	5.03178	4.81697	5.3245
ENSG00000101017	CD40	3.25029	2.20909	2.93859	2.55652	3.56617	3.11856	2.40341	3.12292	3.07868	2.3093	2.81545	3.26283	2.31234	3.33777	3.01888	2.37028	3.18314	2.65654	2.1149	3.09678
ENSG00000101019	UQCC1	5.10141	5.17035	5.0383	5.06635	5.02784	5.05707	4.99629	4.99303	5.09379	5.15622	5.02037	5.03898	5.12921	4.95987	5.13409	5.11602	4.99603	4.98664	5.08887	4.97169
ENSG00000101040	ZMYND8	7.46016	7.19822	7.66256	7.60115	7.57443	7.17175	7.01884	7.27769	7.48049	7.26212	7.67235	7.20141	6.96038	7.30548	7.34738	7.08601	7.52626	7.20632	7.0957	7.37897
ENSG00000101052	IFT52	4.91314	4.61354	4.80591	4.97587	4.98574	4.8199	4.60792	4.68136	4.8316	4.66634	4.75205	4.76691	4.62769	4.78121	4.71836	4.63646	4.83695	4.68637	4.62818	4.7233
ENSG00000101057	MYBL2	5.81687	5.90976	5.34182	5.42696	5.59716	5.15648	5.63619	4.77267	5.70251	6.08811	4.9915	4.99659	5.53169	4.35331	5.57998	5.84012	5.40709	4.90622	5.54437	4.5137
ENSG00000101079	NDRG3	5.31056	5.6997	5.46124	5.64535	5.4029	5.48444	5.69118	5.52607	5.41672	5.68151	5.34111	5.43483	5.76288	5.58772	5.44183	5.82922	5.4777	5.51487	5.71722	5.47255
ENSG00000101084	RAB5IF	3.76144	3.95097	3.47392	3.57407	1.87841	3.7585	3.67333	3.76105	3.26627	2.98767	3.24791	2.37197	2.61157	3.33777	3.10484	4.00897	3.92223	4.31964	3.90861	4.10307
ENSG00000101096	NFATC2	4.48696	3.17892	4.98868	4.22419	5.28634	4.91918	3.47937	5.63538	4.65538	3.07982	5.05476	5.13288	3.72176	5.713	4.32943	3.30558	5.02229	4.55065	3.15202	5.44769
ENSG00000101104	PABPC1L	2.61465	2.23686	2.04924	1.81196	2.2063	2.26097	2.42995	2.19099	2.325	2.12693	2.29702	2.45512	2.20814	2.12707	2.51097	2.24458	2.11498	2.27002	2.51464	2.35317
ENSG00000101109	STK4	5.08676	5.18349	5.28231	5.13325	5.2689	5.1724	5.28512	5.15976	5.20894	5.30444	5.28945	5.23876	5.53666	5.35989	5.0607	5.14797	5.14561	5.07047	5.18175	5.15438
ENSG00000101126	ADNP	6.33076	6.37401	6.53094	6.54295	6.54174	6.28328	6.38034	6.46874	6.37766	6.39097	6.50296	6.33269	6.44504	6.47665	6.41442	6.2773	6.50716	6.30283	6.30855	6.38434
ENSG00000101132	PFDN4	4.79796	4.74019	4.99623	5.16052	4.86526	4.76321	4.64805	4.98473	4.69998	4.67928	4.8532	4.71049	4.80441	4.98639	4.55828	4.8003	4.83071	4.73053	4.56062	4.80551
ENSG00000101134	DOK5	3.41048	4.18038	2.95419	3.61735	2.97656	3.7829	4.33576	3.31189	3.5942	4.39532	2.84382	3.73159	4.30909	3.24807	3.64081	4.10373	2.73241	3.79624	4.2026	3.1074
ENSG00000101138	CSTF1	4.71149	4.76105	4.87719	4.82213	4.93719	4.61961	4.5506	4.66585	4.66161	4.61721	4.87948	4.60156	4.71803	4.72282	4.89631	4.7001	4.88745	4.75923	4.73931	4.76583
ENSG00000101146	RAE1	4.99037	5.01466	5.10619	5.11942	5.15507	5.0311	5.05148	5.084	4.95602	5.02184	5.05111	5.01589	5.15961	5.09464	5.08675	4.98851	5.15688	5.0014	5.13477	5.04536
ENSG00000101150	TPD52L2	7.73107	7.72582	7.60176	7.61127	7.69518	7.83431	7.72002	7.66874	7.72725	7.78143	7.6438	7.85471	7.77859	7.72146	7.81873	7.85143	7.73118	7.85871	7.85962	7.74845
ENSG00000101152	DNAJC5	7.77107	7.87555	7.68201	7.71262	7.79266	7.77015	7.84919	7.73649	7.69228	7.88783	7.72916	7.81571	7.85822	7.78222	7.72889	7.93689	7.76124	7.82385	7.92097	7.82164
ENSG00000101160	CTSZ	8.58427	8.57306	8.39743	8.47052	8.26649	8.59672	8.46065	8.49269	8.45238	8.33893	8.26312	8.23495	8.16391	8.40056	8.25572	8.59558	8.53883	8.55041	8.48907	8.62686
ENSG00000101161	PRPF6	6.70625	6.66887	6.75116	6.73733	6.83986	6.71964	6.69185	6.63988	6.61139	6.70901	6.69234	6.85807	6.66122	6.71468	6.77936	6.6685	6.68897	6.65013	6.68594	6.70947
ENSG00000101166	PRELID3B	5.71472	5.8016	5.93073	5.98108	5.81788	5.72744	5.77036	5.87376	5.79545	5.83401	5.90612	5.6887	5.9664	5.91058	5.7378	5.77569	5.86973	5.81062	5.81872	5.85864
ENSG00000101181	MTG2	4.58054	4.4492	4.65184	4.43427	4.60719	4.51111	4.48459	4.43936	4.49356	4.46319	4.74153	4.63047	4.46504	4.55578	4.83055	4.64809	4.68259	4.52302	4.58727	4.70768
ENSG00000101182	PSMA7	8.32248	8.36012	8.18858	8.28603	8.33897	8.3165	8.28803	8.09985	8.18661	8.35213	8.08205	8.36144	8.25901	8.10001	8.38053	8.27592	8.27079	8.27118	8.3776	8.27994
ENSG00000101187	SLCO4A1	3.87945	4.58682	4.52181	4.39463	3.67926	3.57503	4.52003	3.95782	3.93256	4.33816	4.9915	3.83456	4.55929	3.87437	4.36471	4.34538	4.61337	4.58134	4.61159	4.68304
ENSG00000101188	NTSR1	1.60511	1.17496	1.67556	1.0814	1.74224	1.95218	1.34446	2.04944	1.76594	0.912912	1.37502	1.61237	1.1536	1.64025	1.86953	1.35226	1.46387	2.10092	1.63498	1.38525
ENSG00000101189	MRGBP	5.34379	5.54079	5.41691	5.48023	5.34629	5.44019	5.49873	5.43955	5.40748	5.52024	5.49573	5.40691	5.55066	5.484	5.51605	5.55074	5.45252	5.45375	5.57703	5.56408
ENSG00000101190	TCFL5	4.41582	4.08176	4.41503	4.10994	4.07849	4.606	3.8541	4.21859	4.50574	3.93442	4.3349	4.4395	3.81749	4.42185	4.2436	4.07939	4.3043	4.56518	3.92662	4.4629
ENSG00000101191	DIDO1	6.74874	6.74214	6.78281	6.75607	6.72074	6.71829	6.73197	6.7416	6.77271	6.80326	6.8016	6.73453	6.70421	6.75638	6.75777	6.73038	6.7444	6.69415	6.70606	6.67952
ENSG00000101193	GID8	5.92969	5.77896	5.93597	5.89373	6.00184	5.83972	5.86906	5.9347	5.91247	5.93692	5.93211	5.87763	5.81088	5.82581	5.9623	5.94689	5.97183	5.83254	5.84499	5.9374
ENSG00000101194	SLC17A9	6.58989	6.83627	6.49229	6.24051	6.47035	6.62398	6.827	6.50888	6.57676	6.91654	6.62159	6.59301	6.78932	6.54763	6.65585	7.03091	6.62277	6.71017	7.00506	6.74178
ENSG00000101199	ARFGAP1	7.86181	7.83865	7.90019	7.66779	7.97523	7.84263	7.85124	7.91289	7.82022	7.83777	8.00768	7.9879	7.78522	7.91221	7.80488	7.86911	7.79149	7.83475	7.89014	7.94632
ENSG00000101210	EEF1A2	6.11995	6.22717	6.11026	6.04221	6.26257	5.77514	6.04037	5.88273	6.03638	6.2512	6.22794	5.93741	5.9297	5.95303	6.17928	6.27248	6.29852	5.98479	6.16932	6.28724
ENSG00000101216	GMEB2	4.99386	5.13389	5.08863	5.02244	5.12459	5.08397	5.0227	5.10587	5.03857	5.06616	5.04135	5.07491	5.07212	5.03237	4.90166	5.02465	5.02092	4.94004	5.00522	5.10885
ENSG00000101220	C20orf27	6.15079	6.13918	5.85521	6.04953	6.07452	5.97068	6.07793	5.80306	6.08937	6.3023	5.86933	5.96249	6.03478	5.71652	6.16434	6.2996	6.03632	6.07	6.19492	5.8797
ENSG00000101224	CDC25B	6.16944	6.31065	6.21431	6.12298	6.03864	5.6414	6.09046	5.61489	6.03698	6.19693	6.17086	5.67575	5.97069	5.53978	5.89083	6.03559	6.02338	5.77904	6.02915	5.74588
ENSG00000101236	RNF24	4.95496	5.30103	5.28025	5.34713	4.903	4.82495	5.08249	4.86308	4.98116	5.26818	5.38907	4.702	5.1314	4.83571	5.02928	5.12319	5.33724	5.02654	5.18424	5.21825
ENSG00000101246	ARFRP1	6.0827	5.93187	5.89481	5.92917	5.98056	6.22785	5.96446	6.00554	5.9676	5.88119	6.02114	6.27493	5.90875	6.07337	6.14812	5.82995	5.96187	6.12495	5.94701	6.00784
ENSG00000101247	NDUFAF5	3.77774	3.76644	3.94641	4.00604	3.89264	3.60271	3.76307	3.80576	3.75152	3.81549	3.8075	3.77755	3.83375	3.76967	3.80676	3.89645	3.96276	3.63006	3.77256	3.71575
ENSG00000101255	TRIB3	4.54764	4.52435	4.6065	4.38696	4.72628	4.95797	4.776	5.07229	4.57344	4.46533	4.48114	4.89304	4.63698	4.98054	4.5967	4.73791	4.46609	5.0226	4.70495	4.91235
ENSG00000101265	RASSF2	7.04995	6.70411	8.00359	7.52364	7.5038	6.68167	6.12878	7.1298	7.21506	6.50443	8.16028	6.7654	6.14635	7.3049	6.99357	5.90527	7.89328	6.94275	6.13295	7.65922
ENSG00000101266	CSNK2A1	7.10308	7.01594	7.23707	7.07488	7.2466	7.17965	7.03982	7.2557	7.16163	7.06449	7.20904	7.21161	7.08613	7.26814	7.10584	7.05327	7.23126	7.17263	7.03545	7.19263
ENSG00000101290	CDS2	6.07035	5.97028	6.02112	6.0281	6.09796	6.09284	6.07443	6.19272	6.13041	5.99503	5.93079	6.11921	6.03713	6.13394	5.95525	5.99453	6.04578	6.08519	5.96018	6.2197
ENSG00000101294	HM13	7.54536	7.70734	7.53548	7.62439	7.51102	7.61277	7.76198	7.53998	7.58218	7.75612	7.58388	7.62668	7.70023	7.5743	7.71794	7.8934	7.61815	7.77705	7.84076	7.65312
ENSG00000101298	SNPH	4.5898	4.69586	4.50602	4.68958	4.56913	4.65026	4.67234	4.60391	4.61419	4.68479	4.65612	4.69859	4.69003	4.638	4.69082	4.90926	4.63144	4.89764	4.88453	4.80061
ENSG00000101306	MYLK2	3.28492	2.94085	3.36534	3.45432	3.91392	3.24942	2.83281	3.47896	3.37271	2.81744	3.49331	3.18215	2.59895	3.55415	3.49277	2.9612	3.25016	3.27559	2.74176	3.21445
ENSG00000101310	SEC23B	6.19091	6.22081	6.25055	6.25006	6.11472	6.26049	6.23673	6.00417	6.22553	6.1565	6.19748	6.2507	6.17747	6.06648	6.46361	6.19247	6.3315	6.28265	6.3335	6.24156
ENSG00000101311	FERMT1	0.885734	0.947421	0.712714	1.20877	0.825909	1.19306	1.14524	0.841959	0.57638	0.937751	0.561029	0.871177	1.13623	0.657567	1.07443	0.962832	0.6372	0.871737	1.11298	0.559899
ENSG00000101331	CCM2L	1.5301	0.756024	1.71271	1.37319	1.57861	0.730901	0.668605	1.10986	1.64529	0.725922	1.93507	0.84675	0.309887	0.995988	1.73221	0.655564	2.19492	1.16659	0.703637	1.7531
ENSG00000101333	PLCB4	3.58738	4.19696	2.72488	2.98545	2.66124	3.70841	4.05792	2.67694	3.83112	4.4503	2.51028	3.71482	4.18577	2.69722	3.19471	4.1881	2.66383	3.1415	4.12156	2.6063
ENSG00000101335	MYL9	7.48861	8.37906	6.18762	7.34229	6.2364	7.43003	8.20047	6.14069	7.44637	8.46523	6.2604	7.48078	8.12454	6.11537	7.32516	8.25298	6.14094	7.16013	8.17286	6.03382
ENSG00000101337	TM9SF4	6.76621	6.73242	6.77916	6.82159	6.8308	6.75972	6.7448	6.74242	6.76042	6.68078	6.81312	6.81228	6.67932	6.75252	6.82546	6.68835	6.81923	6.77407	6.79979	6.83061
ENSG00000101343	CRNKL1	4.81188	4.72883	4.86486	5.03967	4.90699	4.88577	4.75341	4.96092	4.80509	4.77025	4.90394	4.72564	4.74835	4.89446	4.86381	4.71439	4.93187	4.88032	4.76788	4.83457
ENSG00000101346	POFUT1	6.61335	6.57319	6.48157	6.52819	6.46765	6.50433	6.51715	6.3335	6.49838	6.65667	6.41447	6.5191	6.56794	6.47509	6.61899	6.68795	6.56095	6.62782	6.62246	6.43265
ENSG00000101347	SAMHD1	4.99037	4.68583	5.16434	5.18064	5.00942	5.24822	4.82183	5.12112	5.15694	4.7823	5.15892	5.21629	5.15099	5.13997	4.95793	4.47791	5.31394	5.16169	4.85976	5.42345
ENSG00000101350	KIF3B	5.89181	5.91263	5.99434	6.04099	6.12673	6.16026	6.06175	6.2545	5.97325	5.99577	5.98784	6.11984	6.19383	6.26849	5.92077	5.96295	5.911	5.99085	6.02149	6.09582
ENSG00000101361	NOP56	6.74874	6.73201	6.50293	6.45345	6.52194	6.71422	6.76319	6.43254	6.68286	6.74155	6.44812	6.67117	6.64557	6.32616	6.7974	6.7678	6.40424	6.71709	6.82361	6.3428
ENSG00000101363	MANBAL	5.56189	5.52586	5.40277	5.53074	5.63851	5.58601	5.65881	5.52798	5.43412	5.62145	5.51966	5.68439	5.70073	5.58579	5.58995	5.74584	5.46668	5.72913	5.72239	5.48279
ENSG00000101365	IDH3B	6.22846	6.2529	6.29206	6.4063	6.31751	6.20739	6.23548	6.09575	6.14104	6.30886	6.36932	6.17607	6.24435	6.20529	6.29301	6.31323	6.31929	6.30175	6.28954	6.22398
ENSG00000101367	MAPRE1	7.6666	7.76548	7.433	7.66244	7.55551	7.75877	7.80466	7.5024	7.66345	7.93447	7.36105	7.75096	7.85441	7.52565	7.5612	7.77828	7.45271	7.54879	7.79433	7.39721
ENSG00000101384	JAG1	5.84228	5.48013	5.52268	5.49637	5.56809	6.99166	6.15156	6.74447	5.72724	5.38115	5.53192	7.06579	6.11234	6.5886	6.01876	5.77265	5.51127	6.46117	6.05393	6.35455
ENSG00000101391	CDK5RAP1	4.41582	4.60646	4.49895	4.32605	4.58082	4.51111	4.55864	4.39197	4.52125	4.58612	4.46296	4.42307	4.55929	4.36683	4.57511	4.53272	4.44988	4.45447	4.51573	4.30113
ENSG00000101400	SNTA1	3.37341	3.63002	3.04439	3.37893	3.2436	3.29861	3.36937	2.97975	3.24152	3.42106	3.01825	3.28118	3.23465	2.76687	3.20772	3.69012	3.1434	3.11707	3.51537	3.14912
ENSG00000101407	TTI1	4.39747	4.18751	4.34182	4.17155	4.42831	4.42068	4.25887	4.36662	4.4053	4.33349	4.15639	4.39176	4.25781	4.27897	4.6293	4.31026	4.28844	4.49106	4.25579	4.14749
ENSG00000101412	E2F1	5.28797	5.35587	4.59825	4.81928	4.68973	4.29784	4.97992	3.6776	5.04097	5.38002	4.45195	4.24993	4.77244	3.58147	5.27261	5.3292	4.72191	4.9005	5.06333	3.94327
ENSG00000101413	RPRD1B	4.41842	4.28825	4.40182	4.31193	4.54546	4.35941	4.37272	4.32334	4.4456	4.39083	4.24628	4.40017	4.24368	4.3143	4.45659	4.34334	4.3043	4.52859	4.41518	4.33993
ENSG00000101417	PXMP4	2.34607	2.05125	1.71271	2.19266	1.91053	1.95218	2.22287	2.00631	2.26075	2.23108	1.77927	2.17021	2.24911	1.65502	2.5659	2.40986	1.86914	2.0294	2.19631	1.79313
ENSG00000101421	CHMP4B	7.46016	7.36056	7.40229	7.42613	7.4788	7.69521	7.50119	7.71489	7.44298	7.23639	7.28963	7.51339	7.39468	7.63865	7.23828	7.38356	7.40177	7.44758	7.33468	7.61663
ENSG00000101439	CST3	7.27875	7.41677	7.33662	7.30434	6.8273	7.31789	7.30001	7.32535	7.10214	6.98218	7.01717	6.79243	6.98151	7.18598	6.99733	7.38032	7.28048	7.38219	7.35836	7.35827
ENSG00000101442	ACTR5	3.44151	3.44006	3.53051	3.44695	3.55266	3.61052	3.35559	3.65683	3.42495	3.41665	3.32641	3.57683	3.35965	3.58533	3.40888	3.33877	3.34957	3.44221	3.61124	3.55819
ENSG00000101444	AHCY	6.49446	6.64963	6.28385	6.50843	6.39902	6.53185	6.61005	6.19632	6.44019	6.80114	6.23009	6.54874	6.62354	6.20843	6.55637	6.70515	6.35453	6.49475	6.68153	6.34224
ENSG00000101445	PPP1R16B	7.19435	5.82083	7.66375	6.98336	7.91894	6.98866	5.83883	7.51375	7.37892	5.87959	7.71195	7.21846	5.77836	7.70425	6.94455	5.62745	7.74536	6.69043	5.54631	7.62313
ENSG00000101447	FAM83D	4.65745	4.44524	4.13841	4.01354	4.20043	3.75145	4.23898	3.43897	4.4546	4.44165	3.80173	3.55815	4.07162	3.24319	4.06924	4.30187	3.96561	3.6266	4.0106	3.28633
ENSG00000101452	DHX35	3.6194	3.34546	3.85797	3.60417	3.72212	3.69745	3.58158	3.76105	3.62324	3.5515	3.69365	3.57683	3.52226	3.70372	3.79532	3.40294	3.64824	3.55928	3.59633	3.63362
ENSG00000101457	DNTTIP1	4.54288	4.43729	4.42812	4.57772	4.48274	4.5563	4.50138	4.52015	4.49181	4.42856	4.38788	4.64825	4.4633	4.41535	4.77918	4.61799	4.50581	4.65447	4.56062	4.46497
ENSG00000101460	MAP1LC3A	4.28506	4.21336	4.27301	4.09589	3.9658	4.51319	4.22389	4.47933	4.16755	4.11949	3.96303	4.15862	4.06015	4.5792	4.0501	4.35758	4.1919	4.45642	4.31622	4.45668
ENSG00000101464	PIGU	4.69442	4.67233	4.74445	4.84051	4.81946	4.67468	4.56863	4.61292	4.68016	4.66448	4.69557	4.65881	4.54455	4.59843	4.81929	4.71755	4.71854	4.72245	4.59854	4.73876
ENSG00000101473	ACOT8	3.81771	3.52133	3.77551	3.49058	3.7696	3.7585	3.67333	3.56693	3.67655	3.72563	3.67166	3.83456	3.52226	3.44789	3.79244	3.74376	3.67984	3.65063	3.84377	3.60766
ENSG00000101474	APMAP	7.23919	7.05513	6.98203	7.11985	7.29252	7.27951	7.08889	7.02092	7.2348	7.10959	7.02369	7.3511	7.04309	7.03818	7.31718	7.02964	7.13828	7.10093	7.10528	7.10789
ENSG00000101493	ZNF516	5.1239	5.16794	5.38177	5.21138	5.26993	5.17372	5.11421	5.30698	5.2653	5.08435	5.27702	5.3297	5.07668	5.35764	4.99217	5.09433	5.31282	5.07808	5.13606	5.41064
ENSG00000101544	ADNP2	4.29075	4.13683	4.26678	4.19372	4.33867	4.51735	4.41542	4.47933	4.29933	4.23922	3.93693	4.4936	4.52966	4.45388	4.22453	4.40143	4.31552	4.25617	4.32756	4.34891
ENSG00000101546	RBFA	2.56854	2.52655	2.55799	2.59033	2.34597	2.67273	2.3207	2.53999	2.78518	2.52954	2.52437	2.57149	2.1745	2.35222	2.86861	2.44076	2.38585	2.84091	2.56914	2.48934
ENSG00000101557	USP14	6.94378	7.07513	6.95451	7.07039	6.89375	7.04488	7.05376	6.98666	6.91258	7.09414	6.81921	6.80991	7.13121	6.98035	6.92466	7.25771	7.02324	7.11858	7.12133	6.98906
ENSG00000101558	VAPA	6.80749	6.79912	6.89279	7.0142	6.5366	6.86716	6.85544	6.93153	6.78169	6.55999	6.69	6.4253	6.82431	6.9387	6.58781	6.93854	6.89784	6.8777	6.84467	6.83541
ENSG00000101574	METTL4	3.63738	3.64391	3.60485	3.69711	3.74011	3.66781	3.56171	3.66725	3.83939	3.67851	3.79302	3.47691	3.73047	3.80653	3.2334	3.63106	3.52993	3.47719	3.53114	3.5387
ENSG00000101577	LPIN2	6.63197	6.96151	7.17325	7.09533	6.75431	6.46824	6.69505	6.6622	6.76187	6.84858	7.19672	6.48389	6.81718	6.71292	6.55637	6.58582	6.92447	6.62911	6.83636	6.84218
ENSG00000101596	SMCHD1	5.54651	5.29664	5.52616	5.5626	5.55629	5.29987	5.41261	5.41709	5.66964	5.33748	5.46409	5.27811	5.36369	5.4367	5.57831	5.4404	5.50344	5.47697	5.25482	5.3814
ENSG00000101608	MYL12A	8.16405	8.19404	7.96962	8.03816	8.06865	8.16459	8.14062	7.91107	8.11871	8.18826	7.98795	8.22935	8.01685	7.98233	8.1788	8.045	8.03322	8.0623	8.09871	8.04009
ENSG00000101624	CEP76	3.23266	3.24877	3.34577	3.32371	3.14804	3.03395	3.0875	2.86975	3.09719	3.17691	3.49688	2.96671	3.2058	2.99877	3.06727	3.24997	3.33641	3.00436	3.11062	2.99748
ENSG00000101639	CEP192	4.80593	4.62234	4.71424	4.6644	4.65222	4.50693	4.65181	4.58571	4.76801	4.67559	4.65612	4.65001	4.65691	4.48107	4.71684	4.72855	4.50972	4.49675	4.5315	4.42306
ENSG00000101654	RNMT	5.45822	5.40054	5.76744	5.7855	5.60045	5.55396	5.49245	5.55909	5.61687	5.48064	5.79354	5.55844	5.52753	5.63877	5.54025	5.34153	5.71988	5.41218	5.28305	5.49497
ENSG00000101665	SMAD7	2.71119	3.06479	2.86349	3.37117	2.5903	1.98861	2.9228	2.34606	2.59633	2.90821	2.90434	2.0996	2.79432	2.43157	2.46114	3.40294	2.66383	2.29638	3.12629	2.6063
ENSG00000101670	LIPG	5.29649	5.29003	4.97217	5.17842	5.47449	5.42698	5.397	5.55348	5.17448	5.3491	4.69245	5.44504	5.57584	5.41408	4.83615	4.86438	4.57467	4.46031	4.85036	4.38864
ENSG00000101680	LAMA1	0.509799	0.9019	0.321926	0.715234	0.351568	0.41125	0.914031	0.16597	0.316785	1.2469	0.25788	0.127142	1.43504	0.253957	0.500506	1.44662	0.387919	0.749899	1.4482	0.250557
ENSG00000101695	RNF125	0.792529	0.622072	0.852439	0.690504	1.18228	0.642216	0.47822	0.817216	0.987107	0.575765	0.788236	0.690809	0.689155	0.797274	1.07443	0.875061	0.945243	0.749899	1.09186	0.840183
ENSG00000101745	ANKRD12	4.94417	4.95043	5.09099	5.18949	5.13935	5.03546	5.22322	5.15853	5.08338	5.07178	4.9672	5.10226	5.22166	5.2668	4.78931	5.15381	5.10091	4.93586	5.01647	4.96295
ENSG00000101751	POLI	3.82165	3.58392	4.03219	4.01354	3.84079	3.73009	3.56969	4.02148	3.98819	3.60676	4.13129	3.8894	3.77604	3.96902	3.98106	3.6707	3.7869	3.97546	3.74239	3.89504
ENSG00000101752	MIB1	6.23068	6.24038	6.30123	6.441	6.20329	6.27777	6.29386	6.4177	6.3988	6.26537	6.29728	6.22664	6.31359	6.43927	6.15653	6.37952	6.31594	6.34131	6.21153	6.36676
ENSG00000101773	RBBP8	3.36264	3.16935	3.22238	3.35552	3.2436	2.90011	3.23028	2.83319	3.48243	3.28249	3.11919	2.89108	2.99555	2.7804	3.644	3.5197	3.70736	3.41441	3.26482	3.01451
ENSG00000101782	RIOK3	6.0917	6.03101	6.08686	6.11429	6.11529	6.17021	6.09185	6.18064	6.18065	6.09985	6.15623	6.21952	6.21104	6.23939	6.06119	5.96162	6.13841	6.01684	6.03677	6.07972
ENSG00000101811	CSTF2	4.63077	4.72556	4.40749	4.58612	4.5092	4.6331	4.77082	4.4107	4.56847	4.6095	4.52034	4.69175	4.76116	4.54789	4.7424	4.75645	4.63502	4.80125	4.71015	4.56662
ENSG00000101842	VSIG1	1.18368	1.11638	1.20511	1.13737	1.53806	1.29354	1.12371	1.72966	1.04548	1.05591	1.34358	1.21444	1.1536	1.50004	1.45511	1.12382	1.11923	1.00554	0.758274	1.48637
ENSG00000101843	PSMD10	6.34656	6.1755	6.31589	6.46535	6.49439	6.48534	6.22098	6.36319	6.33782	6.21799	6.2942	6.38822	6.34842	6.45149	6.27458	6.19361	6.40003	6.26941	6.20294	6.31098
ENSG00000101844	ATG4A	5.15231	5.13389	5.13499	5.1424	5.13028	5.32026	5.24705	5.06705	5.20788	5.04631	5.14872	5.21629	5.31435	5.31758	5.32031	5.26374	5.21435	5.30269	5.22482	5.29227
ENSG00000101846	STS	4.41842	4.7418	4.41315	4.47828	4.32682	4.43835	4.66677	4.373	4.49181	4.73703	4.42403	4.45978	4.6308	4.29084	4.56504	4.55584	4.52333	4.55975	4.62267	4.30575
ENSG00000101849	TBL1X	4.78793	4.74986	4.56647	4.8545	4.78233	4.87608	4.93737	4.89151	4.76512	4.87685	4.67835	4.9443	4.84373	4.94342	4.76017	4.76868	4.73868	4.95252	4.8409	4.79241
ENSG00000101850	GPR143	2.9672	3.06479	3.04924	2.82996	3.03601	3.55087	2.9718	3.30746	2.87377	2.83738	3.10988	3.19188	2.83795	3.31004	2.95858	2.7737	3.332	3.16076	2.8209	3.34136
ENSG00000101856	PGRMC1	6.36421	6.41611	6.44339	6.46944	6.13639	6.31291	6.41564	6.34437	6.37718	6.27941	6.24293	6.02981	6.37319	6.34677	6.30062	6.59829	6.58154	6.47325	6.52785	6.39033
ENSG00000101868	POLA1	4.45183	4.09446	4.07086	4.021	4.05951	4.02135	4.06076	3.57802	4.33877	4.34049	3.929	3.78399	4.20255	3.55415	4.44381	4.4459	4.14235	4.2245	4.24627	3.70529
ENSG00000101871	MID1	6.4366	6.90242	6.67281	6.65024	6.24273	6.18598	6.52487	6.07828	6.56724	6.79945	6.72702	6.17729	6.55248	6.06234	6.40032	6.43812	6.51545	6.39869	6.58328	6.28373
ENSG00000101882	NKAP	3.15365	2.99063	3.12927	3.33573	3.06485	3.20882	3.03658	3.26234	3.10636	2.76288	3.11454	3.10186	3.07518	3.277	3.12784	3.28444	3.28254	3.24435	3.04071	3.01451
ENSG00000101888	NXT2	2.71965	2.91817	3.28539	3.24098	2.94589	2.55621	2.73684	2.91709	2.76795	2.86354	3.04782	2.46317	2.96143	3.02744	2.84104	2.74922	3.09733	2.89364	2.83368	2.9628
ENSG00000101901	ALG13	4.26496	4.31454	4.67556	4.45093	4.54033	4.40729	4.375	4.4872	4.38283	4.12761	4.60731	4.50536	4.40648	4.56363	4.21597	4.3596	4.34209	4.33031	4.36984	4.43366
ENSG00000101911	PRPS2	4.47701	4.62409	4.26261	4.3099	4.31687	4.41623	4.46974	4.21622	4.42192	4.62869	4.13129	4.09782	4.45982	4.09893	4.55319	4.51468	4.24685	4.31105	4.44463	4.00706
ENSG00000101928	MOSPD1	5.22843	5.80082	5.19857	5.57701	5.15731	5.3095	5.73265	5.23057	5.32739	5.82238	5.30993	5.22697	5.90298	5.25956	5.22114	5.69868	5.24636	5.38992	5.73351	5.27706
ENSG00000101935	AMMECR1	3.6857	3.98957	3.89616	4.0553	3.73713	3.86684	4.04939	4.14593	3.82558	4.02413	3.92104	3.97359	4.29154	4.0799	3.67244	4.04461	3.91929	3.78077	3.8626	4.04899
ENSG00000101940	WDR13	6.18251	5.96821	6.15537	6.05317	6.41777	6.24301	6.09807	6.24699	6.18336	6.05869	6.20898	6.35613	6.02243	6.24854	6.10763	5.91355	6.1832	6.05657	5.96962	6.15077
ENSG00000101945	SUV39H1	2.71965	2.89512	2.64385	2.60364	2.67377	2.31934	2.67159	2.12195	2.76216	2.92694	2.5794	2.31968	2.32006	2.15851	2.72518	2.75538	2.70537	2.46848	2.80152	2.2322
ENSG00000101955	SRPX	6.46519	5.87705	6.36777	6.22553	6.27906	6.6143	5.92067	6.42795	6.45057	5.80898	6.29215	6.43608	5.88814	6.4636	6.38035	5.85812	6.36806	6.40526	5.87775	6.35008
ENSG00000101966	XIAP	5.61843	5.51362	5.81163	5.66453	5.80084	5.713	5.69301	5.94544	5.75229	5.49012	5.71662	5.79705	5.72053	6.00512	5.64838	5.57183	5.73917	5.68243	5.60245	5.79106
[truncated: 11,944 more rows]
