# Supplementary material for: Transcriptomic analyses reveal proinflammatory activation of human brain microvascular endothelial cells by aging-associated peptide medin and reversal by nanoliposomes
Source: Sci Rep. 2023 Nov 1;13:18802. doi: 10.1038/s41598-023-45959-7 (PMC10620412; doi:10.1038/s41598-023-45959-7)
Supplement: Supplementary file 2 — Supplementary Table 2. [file 41598_2023_45959_MOESM2_ESM.xlsx]

## Sheet: Table_2_DEG
Ensembl Gene ID	Gene Symbol	Medin			scrMedin			AB			Medin+AB			Medin+NL			NL
		Log2 Fold Change	P value	FDR	Log2 Fold Change	P value	FDR	Log2 Fold Change	P value	FDR	Log2 Fold Change	P value	FDR	Log2 Fold Change	P value	FDR	Log2 Fold Change	P value	FDR
ENSG00000000003	TSPAN6	-0.277246	0.00801965	0.0730731	0.234225	0.0363735	0.426876	-0.0756824	0.419667	0.999926	-0.198287	0.0456457	0.166191	-0.203468	0.0411228	0.272737	-0.140441	0.144391	0.538655
ENSG00000000419	DPM1	0.019877	0.704047	0.869256	-0.00394306	0.946786	0.985508	0.0376279	0.473805	0.999926	0.02954	0.572357	0.755322	-0.0350687	0.504695	0.80633	-0.0667445	0.211371	0.616626
ENSG00000000457	SCYL3	0.00107613	0.993504	0.997794	0.0446598	0.763144	0.931726	-0.00999957	0.939152	0.999926	0.0320305	0.806997	0.907799	0.0244924	0.852226	0.958963	-0.0368352	0.77925	0.939321
ENSG00000000460	C1orf112	-0.496507	0.00566166	0.0581645	0.102815	0.552758	0.846863	-0.0139994	0.927067	0.999926	-0.310742	0.0592281	0.195482	-0.432762	0.0127698	0.153073	0.0869106	0.569532	0.853746
ENSG00000000971	CFH	-0.386928	0.105052	0.336597	0.203207	0.422196	0.781483	0.0744159	0.738659	0.999926	-0.422653	0.0782403	0.233881	-0.322867	0.167584	0.522077	-0.0228883	0.917459	0.982504
ENSG00000001036	FUCA2	-0.0684215	0.229816	0.510674	0.147146	0.0291707	0.404925	-0.00807514	0.884292	0.999926	-0.060783	0.282721	0.514083	-0.00567792	0.91865	0.979195	0.0402452	0.471366	0.802935
ENSG00000001084	GCLC	0.017249	0.836679	0.934462	0.053664	0.572099	0.855193	0.0577986	0.491794	0.999926	-0.0464599	0.57964	0.760686	0.0718751	0.393866	0.739364	-0.0551297	0.511689	0.825404
ENSG00000001167	NFYA	-0.083535	0.0735493	0.275558	0.0592206	0.246579	0.678797	-0.0180497	0.684138	0.999926	-0.087819	0.0606844	0.198732	-0.105242	0.0279101	0.228891	-0.0711864	0.121497	0.510795
ENSG00000001460	STPG1	-0.149089	0.141698	0.397724	-0.14306	0.211108	0.652169	-0.0242942	0.802155	0.999926	-0.0610857	0.532578	0.725704	0.130636	0.188484	0.548228	0.0871506	0.373159	0.739312
ENSG00000001461	NIPAL3	-0.301102	0.0129172	0.0985655	0.176821	0.165132	0.608835	0.0334177	0.759524	0.999926	-0.308738	0.0110033	0.0666649	-0.117052	0.292632	0.658846	-0.040679	0.709906	0.915184
ENSG00000001497	LAS1L	0.0783494	0.386271	0.658885	0.00390618	0.969205	0.99336	-0.0340504	0.703307	0.999926	-0.00127321	0.988631	0.995335	-0.0187108	0.834553	0.952476	0.0464489	0.603858	0.869578
ENSG00000001561	ENPP4	-0.277198	0.097442	0.322287	0.0117195	0.946828	0.985508	-0.114594	0.463957	0.999926	-0.181848	0.258981	0.488824	-0.146757	0.360057	0.717489	0.0814644	0.602026	0.86913
ENSG00000001617	SEMA3F	-0.131805	0.05329	0.228102	0.188276	0.0172564	0.391017	0.00888161	0.890063	0.999926	-0.157917	0.0234309	0.10924	0.0176002	0.784431	0.935719	0.206516	0.0045663	0.144351
ENSG00000001629	ANKIB1	0.0922849	0.111507	0.348468	0.0686934	0.285073	0.702471	-0.0689218	0.22605	0.999926	0.128346	0.0317263	0.132424	0.045465	0.419469	0.757115	-0.00957921	0.863595	0.965939
ENSG00000001630	CYP51A1	0.0748361	0.719836	0.878185	-0.0389845	0.869462	0.96576	-0.0685476	0.740525	0.999926	0.00185002	0.992893	0.996997	-0.0787602	0.707584	0.906991	-0.156037	0.460773	0.799357
ENSG00000001631	KRIT1	0.00551822	0.968108	0.989503	0.026198	0.86482	0.964477	0.0104346	0.939289	0.999926	0.0196839	0.885763	0.94537	0.0845119	0.53926	0.824792	-0.198448	0.1645	0.566173
ENSG00000002016	RAD52	-0.155815	0.231681	0.51292	-0.0301183	0.830979	0.955354	0.0303051	0.809563	0.999926	-0.138976	0.280702	0.511873	0.0811648	0.520572	0.813872	0.0765332	0.542749	0.842473
ENSG00000002079	MYH16	0.404227	0.110289	0.346301	-0.340672	0.25818	0.686373	0.322792	0.217272	0.999926	0.553805	0.0310478	0.130333	0.29382	0.239702	0.60339	-0.336141	0.200961	0.607457
ENSG00000002330	BAD	-0.243689	0.168673	0.434652	-0.198211	0.313982	0.721544	0.1407	0.411165	0.999926	-0.171641	0.320884	0.550917	0.268422	0.11978	0.44711	0.200801	0.236595	0.63984
ENSG00000002549	LAP3	0.116001	0.122204	0.366769	0.175146	0.0435828	0.451417	-0.0787593	0.284128	0.999926	0.203378	0.0108785	0.0661216	-0.015015	0.835897	0.95313	0.0765068	0.297566	0.688949
ENSG00000002586	CD99	0.0360598	0.529284	0.765238	-0.047832	0.464629	0.802822	-0.0375092	0.512951	0.999926	0.0581062	0.315101	0.545558	0.140132	0.02315	0.205855	0.14123	0.0222176	0.266915
ENSG00000002587	HS3ST1	-1.75406	0.00440968	0.050266	0.430889	0.452706	0.797218	0.0295258	0.95143	0.999926	-1.6043	0.00680963	0.0493928	-0.463052	0.35691	0.714459	-0.284852	0.563999	0.852049
ENSG00000002834	LASP1	0.0993068	0.0769426	0.282473	-0.0281419	0.645084	0.885734	-0.0114057	0.831298	0.999926	0.105688	0.0612774	0.199876	0.0461873	0.393287	0.738938	0.0175518	0.743266	0.927062
ENSG00000002919	SNX11	0.0405063	0.597674	0.808487	0.171746	0.0581266	0.471454	-0.0333535	0.66236	0.999926	0.167163	0.0392682	0.150976	0.0404704	0.597414	0.854681	-0.0376808	0.622662	0.879843
ENSG00000003056	M6PR	-0.0677196	0.203046	0.480344	0.0291532	0.62064	0.875411	-0.0883547	0.101276	0.999926	-0.00533549	0.917974	0.960915	-0.0135075	0.794649	0.938978	0.0426933	0.414201	0.768854
ENSG00000003096	KLHL13	-0.16857	0.0363607	0.183395	0.213081	0.0197678	0.398475	-0.00509157	0.945612	0.999926	-0.270775	0.00199218	0.0223861	-0.136623	0.0823485	0.378268	0.0364352	0.626349	0.882012
ENSG00000003137	CYP26B1	-0.591861	0.122726	0.36794	1.46055	0.000528623	0.229797	-0.0350451	0.918588	0.999926	-0.24441	0.496506	0.698536	-0.96072	0.0210776	0.195504	-1.15988	0.00763948	0.180206
ENSG00000003147	ICA1	0.022544	0.814125	0.923802	-0.00134211	0.98997	0.99702	-0.0740943	0.440584	0.999926	0.0561896	0.557076	0.743675	0.00759956	0.936623	0.98286	0.177997	0.073603	0.417019
ENSG00000003249	DBNDD1	0.0176245	0.801667	0.918621	-0.228616	0.010319	0.355739	0.0926785	0.197014	0.999926	-0.0951305	0.18651	0.398917	0.0627307	0.375905	0.726572	-0.0403023	0.566621	0.852882
ENSG00000003393	ALS2	-0.00546092	0.897154	0.962056	0.0157619	0.742502	0.923675	-0.0495207	0.249329	0.999926	0.0477166	0.26661	0.497463	-0.0876135	0.0505855	0.300346	-0.140522	0.003598	0.132838
ENSG00000003400	CASP10	-0.17862	0.0084437	0.0755058	0.19569	0.00891291	0.342858	-0.0180528	0.764504	0.999926	-0.227348	0.00143043	0.0181617	-0.0143968	0.811647	0.945531	0.0383709	0.525765	0.834321
ENSG00000003402	CFLAR	0.109079	0.0563389	0.23565	-0.0713411	0.255539	0.685619	-0.032319	0.551843	0.999926	0.123133	0.0335202	0.136599	0.0856804	0.126006	0.456554	-0.0392845	0.470754	0.802615
ENSG00000003436	TFPI	-0.477601	0.00215366	0.0327748	0.154358	0.312638	0.721007	-0.055034	0.680183	0.999926	-0.394292	0.00825277	0.0555806	-0.341052	0.0191373	0.188138	-0.126183	0.35014	0.726096
ENSG00000003509	NDUFAF7	0.013258	0.873319	0.951399	-0.311107	0.00413625	0.329144	-0.0047709	0.954021	0.999926	0.056209	0.499429	0.700334	0.0439051	0.597754	0.854696	-0.119566	0.162552	0.564033
ENSG00000003756	RBM5	-0.0968291	0.183724	0.453248	-0.211796	0.0162915	0.39024	0.0159302	0.821663	0.999926	-0.126894	0.0866021	0.249446	-0.223969	0.00526431	0.0969481	-0.260007	0.00171264	0.1016
ENSG00000003987	MTMR7	0.408659	0.055735	0.234178	-0.337906	0.178546	0.621965	0.136601	0.516687	0.999926	0.377615	0.0736603	0.225186	0.159505	0.441098	0.770838	0.222199	0.281938	0.676351
ENSG00000003989	SLC7A2	1.58385	6.22993e-09	6.19106e-06	0.115087	0.510341	0.827547	-0.0186219	0.902705	0.999926	1.59262	5.63012e-09	3.30852e-06	0.226705	0.149055	0.494521	0.0328902	0.829232	0.957414
ENSG00000004059	ARF5	0.0464688	0.4512	0.707784	0.113011	0.113416	0.549843	0.0272791	0.656045	0.999926	-0.020138	0.741969	0.866823	-0.00861484	0.887979	0.970909	0.0487568	0.428105	0.777681
ENSG00000004139	SARM1	0.0178393	0.904825	0.964976	-0.354136	0.0504289	0.460161	0.0932474	0.533777	0.999926	-0.122702	0.416239	0.633977	-0.0867854	0.563827	0.837225	0.134831	0.363661	0.733039
ENSG00000004142	POLDIP2	-0.0269401	0.571269	0.792617	-0.013693	0.799078	0.944336	0.0884314	0.0750249	0.999926	-0.152393	0.00457777	0.0384437	0.0427096	0.372151	0.72546	0.0597622	0.21632	0.621654
ENSG00000004399	PLXND1	0.0335419	0.690821	0.861579	-0.114813	0.241535	0.674076	0.00398604	0.962204	0.999926	0.0515193	0.542594	0.733209	0.0169391	0.840596	0.954135	-0.00605498	0.94262	0.987216
ENSG00000004455	AK2	-0.0397546	0.388333	0.659811	-0.0170087	0.742232	0.923675	0.0188046	0.680143	0.999926	-0.115223	0.0200287	0.0989089	0.00536221	0.90625	0.975601	0.0903764	0.0596831	0.389718
ENSG00000004478	FKBP4	0.0565618	0.23141	0.512647	0.0659543	0.218531	0.656233	-0.0118854	0.797159	0.999926	-0.00539399	0.907117	0.956594	0.164147	0.00217732	0.0575812	0.0845775	0.0803913	0.437104
ENSG00000004487	KDM1A	-0.144237	0.0228674	0.139333	0.0180156	0.786029	0.939877	0.0965703	0.111733	0.999926	-0.225933	0.00110834	0.0155379	-0.174351	0.00764907	0.119418	-0.128264	0.0397304	0.33494
ENSG00000004534	RBM6	-0.0322578	0.706621	0.870691	-0.189463	0.0651095	0.483844	-0.0329503	0.70019	0.999926	-0.0485146	0.571943	0.755116	-0.0239415	0.779596	0.933788	-0.0425325	0.619824	0.87794
ENSG00000004660	CAMKK1	-0.00429458	0.977743	0.992085	0.0146246	0.933278	0.982845	0.0849285	0.581473	0.999926	0.0751843	0.623267	0.79185	0.0468535	0.759905	0.926329	0.159816	0.299152	0.690476
ENSG00000004700	RECQL	-0.0909014	0.131483	0.383241	0.0735538	0.270793	0.694211	-0.0363521	0.532745	0.999926	-0.0897162	0.135516	0.327877	-0.0326788	0.575507	0.842037	0.037358	0.521572	0.832997
ENSG00000004766	VPS50	0.122706	0.179971	0.448619	0.121258	0.236541	0.669095	-0.13252	0.147797	0.999926	0.152366	0.0992052	0.271543	-0.0353868	0.692799	0.899412	-0.0744683	0.408812	0.764898
ENSG00000004776	HSPB6	-0.330575	0.18106	0.450001	-0.301058	0.291571	0.706397	0.400305	0.108935	0.999926	-0.687344	0.0113754	0.0683556	-0.487567	0.057768	0.320302	-0.227101	0.344508	0.721771
ENSG00000004777	ARHGAP33	-0.601874	0.00653391	0.0633884	-0.378621	0.0981839	0.529241	0.250934	0.20112	0.999926	-0.53459	0.0127424	0.073527	-0.708435	0.00205865	0.0559448	-0.433487	0.0361264	0.321031
ENSG00000004779	NDUFAB1	0.108465	0.121731	0.365744	0.137108	0.0847508	0.513515	-0.0206292	0.760271	0.999926	0.148292	0.0392113	0.150882	0.182198	0.0138825	0.160611	0.139239	0.0511773	0.368334
ENSG00000004799	PDK4	-0.527246	0.00649187	0.0631124	0.00674071	0.970848	0.993753	-0.0582721	0.724451	0.999926	-0.578892	0.00317223	0.0306006	-0.424066	0.0215422	0.197708	-0.0590607	0.721473	0.918311
ENSG00000004864	SLC25A13	0.166625	0.0149487	0.107592	0.100555	0.166166	0.610091	0.0325689	0.604021	0.999926	0.193438	0.00582051	0.0445845	-0.14001	0.0371751	0.260693	-0.206727	0.00389167	0.135974
ENSG00000004866	ST7	0.0421679	0.644157	0.835841	0.0488476	0.637122	0.883265	-0.0215864	0.811851	0.999926	0.0814377	0.374428	0.599069	0.122673	0.187229	0.546401	-0.0917932	0.320291	0.70577
ENSG00000004897	CDC27	0.0221991	0.698204	0.865907	0.0371177	0.567656	0.852506	-0.0129876	0.820025	0.999926	-0.00165457	0.976865	0.989499	-0.0399265	0.487791	0.797408	-0.01241	0.827938	0.957413
ENSG00000004961	HCCS	0.0569595	0.2985	0.580794	0.147495	0.0248991	0.404925	-0.00475117	0.92961	0.999926	0.072916	0.186446	0.39884	0.0247554	0.646816	0.878866	-0.0481184	0.377113	0.741613
ENSG00000004975	DVL2	-0.0712324	0.216626	0.49769	0.0186243	0.770358	0.932266	-0.0495498	0.382399	0.999926	-0.0879131	0.131123	0.321093	-0.0598923	0.295112	0.661556	-0.0230384	0.682267	0.902332
ENSG00000005007	UPF1	-0.0708573	0.18263	0.451986	-0.0753711	0.211504	0.652169	0.0547664	0.297436	0.999926	-0.159976	0.0060236	0.0456138	-0.064265	0.224483	0.58586	-0.12904	0.0215405	0.266221
ENSG00000005020	SKAP2	0.086174	0.0976077	0.322377	0.135126	0.0258796	0.404925	-0.0439201	0.383347	0.999926	0.138134	0.0118517	0.070352	-0.0375666	0.455815	0.779408	0.0318346	0.525155	0.834246
ENSG00000005022	SLC25A5	-0.117344	0.12665	0.375106	0.180227	0.0430917	0.449953	0.0857655	0.255875	0.999926	-0.206131	0.0117802	0.070123	-0.216268	0.00882041	0.12769	-0.0839162	0.266055	0.663519
ENSG00000005059	MCUB	0.00316082	0.980178	0.992922	-0.157348	0.28603	0.703055	0.280527	0.0397477	0.999926	-0.352709	0.0125504	0.072872	0.0466135	0.713942	0.909631	-0.0803232	0.529792	0.835683
ENSG00000005073	HOXA11	-0.0781714	0.371076	0.646323	0.162442	0.105179	0.539864	-0.0179298	0.834136	0.999926	-0.080432	0.355804	0.583148	0.0605146	0.483293	0.794957	-0.104551	0.233834	0.63862
ENSG00000005075	POLR2J	-0.131321	0.0645127	0.254461	-0.137783	0.0849355	0.513515	0.0672122	0.323679	0.999926	-0.140856	0.0485538	0.172061	-1.5252e-05	0.999818	0.999978	0.0187589	0.779617	0.939326
ENSG00000005100	DHX33	-0.138251	0.0340999	0.176527	-0.155597	0.0354277	0.423582	0.0481133	0.431112	0.999926	-0.0894499	0.152812	0.353175	-0.104522	0.0988636	0.412792	-0.0569406	0.353338	0.727977
ENSG00000005108	THSD7A	-0.715592	8.04947e-06	0.000984365	-0.223181	0.0831351	0.512046	-0.181393	0.112216	0.999926	-0.588272	6.39003e-05	0.0024568	-0.610565	4.32048e-05	0.00499913	-0.0992702	0.37527	0.739904
ENSG00000005156	LIG3	-0.120769	0.149036	0.407538	0.0355182	0.695777	0.903823	0.110485	0.182593	0.999926	-0.08171	0.318375	0.548826	-0.0690382	0.397935	0.742221	0.0169382	0.83313	0.95791
ENSG00000005175	RPAP3	-0.030737	0.663927	0.847679	0.171055	0.042743	0.448705	-0.0706904	0.320646	0.999926	0.0108147	0.877749	0.941937	0.0613348	0.388205	0.734623	0.0660897	0.352289	0.727162
ENSG00000005187	ACSM3	-0.275709	0.591294	0.804845	-0.799119	0.17679	0.621195	-0.202983	0.676665	0.999926	0.193825	0.692542	0.834895	-0.892943	0.112502	0.434143	-0.20323	0.684296	0.902618
ENSG00000005189	REXO5	-0.537995	0.0175791	0.11822	-0.184881	0.415573	0.77922	0.128902	0.519364	0.999926	-0.451215	0.0385748	0.149506	-0.526505	0.0191385	0.188138	-0.0371157	0.850895	0.963756
ENSG00000005194	CIAPIN1	0.0220298	0.612826	0.817369	0.0747802	0.139428	0.578711	0.0173789	0.688798	0.999926	0.0463148	0.292408	0.524574	-0.0118915	0.784067	0.935596	0.0751117	0.0957055	0.470594
ENSG00000005206	SPPL2B	-0.0667748	0.344369	0.62381	-0.188754	0.0268456	0.404925	-0.014046	0.839531	0.999926	-0.102061	0.154627	0.356177	-0.0139815	0.840587	0.954135	-0.0241098	0.728563	0.922262
ENSG00000005238	FAM214B	0.229549	0.0100285	0.0841074	-0.0038323	0.966571	0.992485	-0.0686896	0.397902	0.999926	0.256902	0.00476016	0.0394539	0.0137129	0.864803	0.962342	-0.0372945	0.644092	0.8885
ENSG00000005243	COPZ2	-0.258788	0.0415807	0.197572	-0.142633	0.299146	0.712403	0.303564	0.0189418	0.999926	-0.579465	0.000143198	0.00409923	-0.0707399	0.551226	0.831221	0.0772856	0.51201	0.825468
ENSG00000005249	PRKAR2B	0.0415314	0.575072	0.795319	0.101551	0.23243	0.665979	0.0263018	0.721361	0.999926	0.0451501	0.541545	0.732552	0.0796081	0.28755	0.654023	0.177973	0.0246352	0.27782
ENSG00000005302	MSL3	0.306392	0.0071406	0.0673525	-0.0684171	0.555307	0.848974	-0.0640953	0.531792	0.999926	0.34285	0.00319887	0.0307341	-0.0423251	0.679822	0.892688	-0.045824	0.654445	0.892902
ENSG00000005339	CREBBP	-0.164979	0.00920403	0.0797176	-0.0624511	0.339429	0.735711	0.068882	0.234832	0.999926	-0.125382	0.0388703	0.150156	-0.175229	0.0061996	0.106308	-0.127769	0.0356206	0.318938
ENSG00000005436	GCFC2	0.168379	0.164313	0.428802	0.197595	0.145292	0.586451	-0.0546135	0.642913	0.999926	0.122672	0.303001	0.534955	0.00880783	0.940591	0.983591	0.123931	0.29758	0.688949
ENSG00000005448	WDR54	-0.0981072	0.356989	0.634674	-0.0735346	0.532075	0.837748	-0.10072	0.3379	0.999926	-0.0490746	0.639259	0.800998	-0.0472533	0.652371	0.881651	0.180788	0.0936934	0.465827
ENSG00000005469	CROT	-0.441772	0.000436648	0.0127885	0.255395	0.0360053	0.425275	-0.040167	0.691158	0.999926	-0.432824	0.000506411	0.00928931	-0.298989	0.00863347	0.126337	-0.196738	0.0660363	0.402242
ENSG00000005483	KMT2E	0.0822308	0.129208	0.378947	0.039722	0.504639	0.826113	-0.0917974	0.0921421	0.999926	0.119243	0.0331262	0.135677	-0.0757656	0.160776	0.512885	-0.102916	0.0624395	0.39482
ENSG00000005486	RHBDD2	-0.118321	0.01548	0.109658	0.0428076	0.399151	0.770192	-0.0372659	0.405993	0.999926	-0.0316623	0.479484	0.684304	0.0590997	0.194644	0.555143	0.115503	0.0170362	0.243787
ENSG00000005513	SOX8	0.115542	0.682824	0.857822	0.0973442	0.75833	0.930147	-0.153611	0.582902	0.999926	-0.0537082	0.849655	0.927773	-0.198194	0.494563	0.80053	0.0308716	0.912455	0.98085
ENSG00000005700	IBTK	0.081144	0.157057	0.418648	0.119538	0.0697043	0.490451	-0.0949092	0.100542	0.999926	0.188932	0.00298984	0.0293604	0.099755	0.0859739	0.387007	0.117149	0.0467363	0.357039
ENSG00000005801	ZNF195	0.131316	0.0589117	0.241768	0.065923	0.381588	0.761264	-0.0220867	0.7374	0.999926	0.173754	0.0155011	0.08334	-0.0181642	0.783424	0.935319	-0.0722156	0.281932	0.676351
ENSG00000005810	MYCBP2	-0.0737876	0.468919	0.721207	0.210695	0.0772865	0.503012	-0.0524566	0.603701	0.999926	0.00779342	0.938348	0.971251	-0.0489682	0.628796	0.869302	-0.0107112	0.915331	0.981966
ENSG00000005812	FBXL3	0.132269	0.0616363	0.248129	0.068004	0.375728	0.757288	-0.0554025	0.412871	0.999926	0.0899519	0.19052	0.40433	0.0109583	0.870493	0.964517	0.0661844	0.329688	0.712269
ENSG00000005882	PDK2	-0.469655	9.6677e-05	0.00479635	-0.0779671	0.45594	0.798797	0.0948589	0.309931	0.999926	-0.255156	0.012458	0.0725773	-0.19197	0.0507699	0.301056	-0.0287363	0.754396	0.930919
ENSG00000005884	ITGA3	-0.178652	0.00377523	0.0460131	-0.0345903	0.574657	0.855617	0.0272415	0.614847	0.999926	-0.289345	4.55417e-05	0.00199653	-0.208867	0.00110426	0.0389735	-0.0917215	0.102721	0.484973
ENSG00000005889	ZFX	-0.0143818	0.826531	0.929845	0.151815	0.0515473	0.462803	-0.0862353	0.1969	0.999926	0.108186	0.110349	0.288952	0.010394	0.873827	0.965547	0.0101707	0.876211	0.970621
ENSG00000005893	LAMP2	0.122786	0.0354426	0.180798	0.05691	0.363365	0.749142	-0.0363596	0.507638	0.999926	0.200354	0.00167179	0.0199712	0.0443467	0.420583	0.757529	-0.0148424	0.785669	0.941442
ENSG00000006007	GDE1	0.0203546	0.670105	0.851172	0.139222	0.0175824	0.392214	-0.0378209	0.43069	0.999926	0.0702234	0.152217	0.352258	0.048868	0.311984	0.677472	0.028828	0.546475	0.844052
ENSG00000006015	REX1BD	-0.0708074	0.414366	0.680265	-0.211772	0.0415525	0.4439	0.159639	0.0762487	0.999926	-0.181664	0.0465178	0.167753	0.0708067	0.412083	0.751551	0.0730111	0.397136	0.756969
ENSG00000006016	CRLF1	-0.337091	0.259038	0.544283	-0.306952	0.36121	0.748347	0.198828	0.489763	0.999926	-0.268835	0.357376	0.584488	0.0802224	0.774031	0.93072	0.0480098	0.862778	0.965939
ENSG00000006025	OSBPL7	-0.0670315	0.467285	0.719826	-0.210766	0.0549334	0.464881	0.0303551	0.739293	0.999926	-0.0562095	0.539994	0.731649	0.0915519	0.321642	0.685564	-0.0176186	0.846637	0.962425
ENSG00000006042	TMEM98	-0.00721272	0.878813	0.953722	0.0538979	0.321222	0.725362	-0.00600194	0.898871	0.999926	0.00328759	0.944515	0.973582	-0.0381827	0.423808	0.760303	-0.0349061	0.463502	0.800604
ENSG00000006062	MAP3K14	-0.0207571	0.867865	0.949082	-0.242716	0.1016	0.53417	0.0353052	0.776052	0.999926	-0.153667	0.228794	0.453006	-0.141437	0.26745	0.63305	-0.14753	0.246053	0.645387
ENSG00000006118	TMEM132A	0.127326	0.0587915	0.241419	-0.192382	0.0158298	0.387067	0.0716926	0.26993	0.999926	0.0721009	0.267131	0.497983	-0.0287979	0.652806	0.881651	-0.134447	0.0473662	0.358588
ENSG00000006125	AP2B1	0.0704544	0.123018	0.368577	0.0468965	0.354342	0.743586	-0.0342513	0.440871	0.999926	0.114764	0.0170553	0.0887855	0.0116793	0.791129	0.937678	0.0118589	0.787954	0.942179
ENSG00000006194	ZNF263	-0.0028228	0.973621	0.990776	-0.0705571	0.471106	0.807163	0.159978	0.0744937	0.999926	-0.122111	0.164918	0.371787	-0.0415191	0.627688	0.86866	-0.162207	0.0707533	0.412451
ENSG00000006210	CX3CL1	3.56164	5.81214e-08	2.25075e-05	-1.0176	0.120252	0.558713	0.338492	0.545988	0.999926	3.68231	2.97164e-08	9.86371e-06	1.22375	0.0172161	0.180458	-1.4476	0.038347	0.328982
ENSG00000006282	SPATA20	-0.0288274	0.661819	0.846289	-0.0344677	0.643982	0.885734	-0.00172491	0.979005	0.999926	-0.0896744	0.183695	0.395505	0.0566293	0.393037	0.738938	0.17945	0.0126938	0.219781
ENSG00000006327	TNFRSF12A	0.0708206	0.425341	0.688937	-0.0173021	0.862899	0.964138	0.0545031	0.537835	0.999926	0.0650993	0.462873	0.672348	0.00844158	0.923568	0.980913	-0.0838193	0.347181	0.724362
ENSG00000006451	RALA	0.539631	0.00245094	0.0355182	-0.0718567	0.68289	0.898593	-0.072254	0.639429	0.999926	0.591557	0.00117227	0.0161329	0.173009	0.269264	0.635486	-0.0434905	0.777665	0.938652
ENSG00000006453	BAIAP2L1	0.00233578	0.988114	0.996332	-0.0945778	0.599401	0.866783	-0.0278113	0.857332	0.999926	-0.0490506	0.7529	0.87387	-0.205306	0.204999	0.565548	0.00294571	0.984848	0.997551
ENSG00000006459	KDM7A	0.239376	0.0215543	0.13493	0.0801349	0.461889	0.801692	-0.0628597	0.516203	0.999926	0.343972	0.00192394	0.0218805	0.0559633	0.563635	0.837165	-0.0931449	0.342072	0.720972
ENSG00000006468	ETV1	-0.102556	0.523452	0.761093	-0.395296	0.0376961	0.432528	0.0437286	0.78256	0.999926	-0.134015	0.403977	0.624789	-0.0204121	0.897676	0.973962	0.189931	0.236816	0.640061
ENSG00000006530	AGK	0.101009	0.106713	0.339499	0.0269675	0.69178	0.90204	-0.0701727	0.251751	0.999926	0.152991	0.0190131	0.0957591	-0.0410474	0.499204	0.80344	0.0761189	0.214978	0.619728
ENSG00000006576	PHTF2	-0.0186955	0.810768	0.922057	0.157687	0.0875854	0.517166	-0.0239712	0.757946	0.999926	0.0495327	0.526808	0.721933	-0.290618	0.00156674	0.0475858	-0.233872	0.00749888	0.178876
ENSG00000006607	FARP2	0.168247	0.0946168	0.317004	-0.00961879	0.930227	0.982521	0.0513786	0.596508	0.999926	0.127997	0.194948	0.410602	-0.0721157	0.460737	0.782276	-0.09882	0.31457	0.701134
ENSG00000006625	GGCT	-0.191489	0.0815364	0.292436	-0.226489	0.0687822	0.489486	-0.207611	0.0545692	0.999926	-0.062313	0.549527	0.738975	0.0884807	0.395516	0.740318	0.172321	0.105115	0.488307
ENSG00000006634	DBF4	-0.394681	0.000515785	0.0140441	-0.0870753	0.409417	0.773846	0.0618691	0.503508	0.999926	-0.322451	0.00264255	0.0270483	-0.375153	0.000790626	0.0316728	-0.0792565	0.393891	0.755952
ENSG00000006638	TBXA2R	0.299952	0.0479651	0.215773	0.0844591	0.60417	0.868649	0.0741075	0.610678	0.999926	0.136978	0.345658	0.573794	0.429105	0.00677381	0.111385	0.403475	0.00982287	0.196754
ENSG00000006652	IFRD1	0.103544	0.355752	0.633786	-0.118833	0.349645	0.741673	-0.0677226	0.540509	0.999926	0.0933503	0.401403	0.622473	0.194679	0.0897841	0.394551	-0.0437775	0.693271	0.90648
ENSG00000006695	COX10	0.0606847	0.479403	0.728795	0.075912	0.432674	0.786077	0.0427777	0.616358	0.999926	0.0159799	0.850881	0.928398	-0.0410516	0.631631	0.870816	-0.0790046	0.35963	0.731663
ENSG00000006704	GTF2IRD1	0.0145211	0.826514	0.929845	0.0327564	0.660789	0.89105	-0.0803527	0.232153	0.999926	0.0694273	0.299693	0.531622	0.0410359	0.536621	0.822986	0.0329418	0.618308	0.877653
ENSG00000006712	PAF1	-0.148115	0.0175096	0.117981	0.00181245	0.97763	0.995462	0.0386311	0.500006	0.999926	-0.155349	0.0132784	0.0758044	-0.0210868	0.711707	0.909095	0.0620887	0.282856	0.67731
ENSG00000006715	VPS41	0.00591218	0.894129	0.960624	0.131213	0.0168334	0.391017	0.00566512	0.898379	0.999926	0.08503	0.0683293	0.214545	0.00232258	0.958269	0.989959	-0.0198734	0.6551	0.892902
ENSG00000006744	ELAC2	-0.0203397	0.676142	0.854665	-0.0907444	0.11355	0.549843	0.0988005	0.0544624	0.999926	-0.14205	0.00865335	0.0574459	0.011208	0.817443	0.948123	-0.00621318	0.898032	0.977208
ENSG00000006756	ARSD	0.143702	0.156736	0.418033	0.0348947	0.751787	0.927619	-0.0509189	0.605779	0.999926	0.125956	0.209479	0.427303	0.0700841	0.479943	0.792585	0.128484	0.200468	0.606889
ENSG00000006757	PNPLA4	-0.133882	0.259698	0.544839	0.076775	0.548915	0.846041	-0.0945074	0.412241	0.999926	-0.138052	0.242482	0.469506	-0.0362433	0.754008	0.924014	0.139985	0.228216	0.634019
ENSG00000006831	ADIPOR2	-0.0136749	0.780959	0.907252	0.044269	0.430274	0.784205	-0.0146348	0.765474	0.999926	0.0367111	0.457489	0.668095	0.0105544	0.829789	0.951601	0.0426975	0.388621	0.75121
ENSG00000007038	PRSS21	-0.398618	0.0211666	0.133522	-0.220828	0.210543	0.652169	0.379606	0.0257836	0.999926	-0.292028	0.0742364	0.226363	-0.0196018	0.99069	0.997703	-0.159893	0.299081	0.690435
ENSG00000007047	MARK4	0.037728	0.485388	0.733448	-0.126781	0.0503921	0.460161	-0.0279453	0.603442	0.999926	0.00620355	0.907908	0.956594	0.0586335	0.282555	0.649211	0.00202345	0.969881	0.992877
ENSG00000007080	CCDC124	0.108675	0.0381804	0.188075	0.120374	0.0420716	0.445345	-0.0315483	0.522552	0.999926	0.0934756	0.0698266	0.217051	0.0929949	0.0712608	0.355866	0.142623	0.0088814	0.191073
ENSG00000007129	CEACAM21	0.147005	0.591656	0.805025	-0.596542	0.066557	0.485581	-0.171009	0.527858	0.999926	-0.0572508	0.83384	0.921091	0.24431	0.369604	0.723879	-0.0590793	0.828835	0.957414
ENSG00000007168	PAFAH1B1	0.0913473	0.0432895	0.202381	0.0560127	0.253762	0.685293	-0.0423001	0.325733	0.999926	0.126179	0.00774086	0.0533984	0.0405469	0.34587	0.706065	0.0490037	0.257182	0.654871
ENSG00000007202	KIAA0100	0.0073151	0.856077	0.943915	-0.000346078	0.993965	0.998534	-0.0618325	0.137599	0.999926	-0.00764259	0.849639	0.927773	0.0468087	0.254646	0.619118	0.0251282	0.535024	0.838825
ENSG00000007255	TRAPPC6A	-0.355763	0.0247528	0.145541	0.0799504	0.613849	0.873034	0.0770589	0.591942	0.999926	-0.167885	0.252847	0.480957	-0.234548	0.118987	0.446038	-0.17953	0.222404	0.627639
ENSG00000007341	ST7L	-0.0355603	0.682702	0.857822	0.0490325	0.615382	0.873274	-0.00132251	0.987753	0.999926	-0.0265057	0.759318	0.87821	0.0384788	0.656819	0.883426	0.00230951	0.978616	0.996396
ENSG00000007376	RPUSD1	-0.148452	0.0458132	0.2103	0.0361677	0.648464	0.886644	0.0590209	0.401387	0.999926	-0.152109	0.0409766	0.155148	-0.0164024	0.813965	0.946459	-0.0164385	0.813291	0.95286
ENSG00000007384	RHBDF1	0.183399	0.0864791	0.301326	-0.240671	0.0526055	0.462803	-0.00899157	0.929968	0.999926	0.212107	0.0502885	0.175707	0.267553	0.0166057	0.1775	0.0897701	0.385162	0.748787
ENSG00000007392	LUC7L	-0.044494	0.380215	0.653425	-0.0742511	0.201761	0.644204	-0.0145274	0.77142	0.999926	0.010007	0.841324	0.924555	-0.0488878	0.335616	0.696688	-0.0785977	0.129174	0.523494
ENSG00000007520	TSR3	0.141782	0.282899	0.567626	-0.149688	0.322403	0.726698	0.249197	0.0696781	0.999926	-0.318713	0.024596	0.112682	0.18092	0.174825	0.533078	-0.0885241	0.498848	0.819141
ENSG00000007541	PIGQ	-0.115943	0.137439	0.391596	-0.0542406	0.526258	0.834838	0.0911779	0.235131	0.999926	-0.12226	0.11754	0.30114	-0.0427218	0.571831	0.840656	-0.0628925	0.407047	0.763522
ENSG00000007545	CRAMP1	-0.130752	0.0605687	0.245884	-0.140883	0.0719352	0.493688	-0.0416336	0.526478	0.999926	-0.0341018	0.604236	0.778114	0.0306872	0.640552	0.875655	-0.147	0.0365005	0.321843
ENSG00000007866	TEAD3	-0.023206	0.842438	0.938101	0.140561	0.293484	0.707436	-0.186695	0.118198	0.999926	-0.180432	0.135748	0.32821	-0.205459	0.0932299	0.402041	-0.261722	0.0367573	0.323506
ENSG00000007908	SELE	2.64855	3.29467e-08	1.4107e-05	-1.24838	0.00290484	0.311884	0.073085	0.816258	0.999926	2.94269	6.64503e-09	3.30852e-06	0.713303	0.0283929	0.230937	-0.428245	0.195299	0.59876
ENSG00000007923	DNAJC11	-0.0416513	0.458153	0.712529	-0.091726	0.158935	0.604284	0.000841865	0.987896	0.999926	-0.039344	0.482212	0.687277	-0.029606	0.596013	0.854047	-0.0124724	0.822348	0.955184
ENSG00000007944	MYLIP	-0.0412851	0.710467	0.872334	0.242986	0.0586217	0.471851	-0.162734	0.148034	0.999926	-0.0502564	0.649778	0.807358	0.0498867	0.65124	0.88109	0.149713	0.181089	0.585418
ENSG00000007968	E2F2	-1.20559	0.00519121	0.0553354	-0.373313	0.362182	0.748725	0.204154	0.556807	0.999926	-1.15037	0.00620129	0.0466472	-0.499928	0.170717	0.527563	0.292047	0.389081	0.75156
ENSG00000008018	PSMB1	0.0897744	0.106248	0.338714	0.107364	0.0888804	0.518606	-0.0125095	0.814838	0.999926	0.100657	0.0725254	0.2229	0.103787	0.064979	0.342285	0.0981322	0.0792387	0.433713
ENSG00000008083	JARID2	-0.0764454	0.305476	0.58808	-0.0219958	0.790707	0.940972	-0.0864812	0.244425	0.999926	0.0261317	0.72081	0.852148	-0.0843133	0.259251	0.62411	-0.193135	0.016133	0.239266
ENSG00000008086	CDKL5	0.201707	0.0320096	0.169601	-0.08502	0.399673	0.770192	-0.0779098	0.379436	0.999926	0.151383	0.0968837	0.26772	-0.0100949	0.90892	0.975838	-0.0335517	0.703555	0.911614
ENSG00000008128	CDK11A	-0.0156191	0.957896	0.986441	-0.187628	0.573805	0.855455	-0.16324	0.574576	0.999926	-0.182402	0.544939	0.73512	0.200853	0.492792	0.79981	0.190265	0.512061	0.825468
ENSG00000008130	NADK	-0.0556136	0.218292	0.499625	-0.102136	0.0547305	0.464881	0.104075	0.0284824	0.999926	-0.165356	0.00143522	0.0182061	0.0313608	0.480185	0.792697	-0.100807	0.0331096	0.314802
ENSG00000008256	CYTH3	0.0941355	0.298679	0.580899	0.0674562	0.508548	0.827547	-0.079899	0.373842	0.999926	0.124621	0.173155	0.381973	-0.120305	0.190712	0.550801	-0.257758	0.00968306	0.195357
ENSG00000008277	ADAM22	-0.604247	0.015163	0.108455	-0.207747	0.388784	0.765218	0.0825815	0.700252	0.999926	-0.826939	0.00190687	0.0218436	-0.474508	0.0453147	0.284821	0.0178599	0.933332	0.985173
ENSG00000008282	SYPL1	0.121039	0.0761749	0.280863	0.147617	0.0570921	0.468543	-0.093786	0.161031	0.999926	0.17034	0.0163962	0.0866488	0.0885004	0.185164	0.544249	0.0902769	0.176351	0.579017
ENSG00000008283	CYB561	0.0931514	0.308894	0.591361	-0.0351221	0.730084	0.918974	-0.0225336	0.802607	0.999926	0.106841	0.244106	0.47121	0.147646	0.114139	0.437481	0.188361	0.0480434	0.359845
ENSG00000008294	SPAG9	0.15517	0.0072483	0.0681839	0.0537204	0.364635	0.750388	0.0173455	0.737363	0.999926	0.13012	0.0202934	0.0997569	0.0463793	0.374875	0.726566	0.041791	0.42252	0.77397
ENSG00000008300	CELSR3	-0.125247	0.604735	0.812183	-0.166214	0.525547	0.834538	0.0483323	0.904557	0.999926	-0.0166154	0.96303	0.982696	0.153871	0.487353	0.797202	0.227133	0.302964	0.691376
ENSG00000008311	AASS	-0.210806	0.00641997	0.0627635	0.0476719	0.538676	0.841139	-0.062255	0.366766	0.999926	-0.208315	0.00679863	0.0493901	-0.341121	0.000107369	0.00870249	-0.307444	0.000294493	0.0447536
ENSG00000008324	SS18L2	0.138789	0.0906552	0.308825	0.127381	0.160894	0.606704	-0.0977366	0.221913	0.999926	0.176282	0.0349983	0.140446	0.124152	0.126451	0.457291	0.177984	0.033305	0.315639
ENSG00000008382	MPND	-0.185202	0.199274	0.474633	-0.278275	0.0936924	0.523723	0.0500737	0.71866	0.999926	-0.22863	0.116476	0.299592	0.0263027	0.849704	0.958712	0.0497593	0.718823	0.918311
ENSG00000008394	MGST1	-0.133921	0.184172	0.454031	0.264294	0.0262289	0.404925	0.094734	0.339278	0.999926	-0.155275	0.12632	0.314919	0.286898	0.00821343	0.124352	0.301783	0.00581977	0.160495
ENSG00000008405	CRY1	-0.0391761	0.59099	0.804668	0.0722799	0.38362	0.761442	-0.0143372	0.842748	0.999926	-0.0349951	0.629777	0.795264	-0.216023	0.0078878	0.121641	-0.157507	0.0415873	0.34004
ENSG00000008441	NFIX	0.0447432	0.475237	0.725652	0.00935256	0.894645	0.973866	0.0158966	0.798105	0.999926	0.0375356	0.547542	0.736945	-0.00741791	0.905082	0.975601	-0.0622575	0.323565	0.708305
ENSG00000008513	ST3GAL1	0.23528	0.0196433	0.127016	-0.0422493	0.688925	0.901089	-0.0248824	0.788729	0.999926	0.27519	0.00775267	0.0533992	0.0880926	0.34871	0.708086	0.0502104	0.589645	0.863753
ENSG00000008516	MMP25	0.164368	0.491435	0.738173	-0.75709	0.0138503	0.377465	-0.124668	0.598681	0.999926	0.120545	0.610392	0.782338	0.0723924	0.760831	0.926329	-0.115916	0.629054	0.882658
ENSG00000008517	IL32	1.87315	3.8783e-07	8.49284e-05	-0.432285	0.13052	0.570921	-0.104196	0.660746	0.999926	1.98511	1.7975e-07	3.91547e-05	1.20124	7.90833e-05	0.00730132	0.233029	0.3304	0.712688
ENSG00000008710	PKD1	0.00722067	0.929016	0.974964	-0.113393	0.229142	0.664176	0.0736314	0.36912	0.999926	-0.00176146	0.98264	0.991746	-0.0895633	0.278162	0.645664	-0.114539	0.169618	0.571859
ENSG00000008838	MED24	-0.0597672	0.272212	0.557851	-0.0114069	0.850552	0.961347	0.0781462	0.155592	0.999926	-0.0605451	0.265544	0.496507	-0.126122	0.0285007	0.231274	-0.0895924	0.106661	0.489615
ENSG00000008853	RHOBTB2	-0.00930498	0.902217	0.964011	-0.0681493	0.430325	0.784205	-0.069551	0.361097	0.999926	0.0772786	0.311824	0.543121	0.0365131	0.629646	0.869784	0.0292142	0.698532	0.908868
ENSG00000008869	HEATR5B	0.0803908	0.189959	0.46258	-0.0154084	0.820271	0.952188	-0.021979	0.713153	0.999926	0.0504015	0.403138	0.623837	0.0271613	0.650447	0.880633	0.0186429	0.755006	0.931052
ENSG00000008952	SEC62	0.0296779	0.529159	0.765238	0.0771092	0.158918	0.604284	-0.0436069	0.35786	0.999926	0.0680264	0.158716	0.362554	0.0251766	0.592703	0.852239	0.0411347	0.385084	0.748787
ENSG00000008988	RPS20	-0.0310431	0.543174	0.773679	0.0905088	0.128975	0.569325	-0.00751806	0.88228	0.999926	-0.00956404	0.850618	0.928328	-0.060196	0.245402	0.610717	-0.0137418	0.786801	0.941953
ENSG00000009307	CSDE1	0.0271034	0.516092	0.755886	0.13477	0.00975248	0.34972	-0.039413	0.348276	0.999926	0.0675767	0.116533	0.299683	-0.0492527	0.244681	0.610105	-0.0442571	0.29393	0.685856
ENSG00000009335	UBE3C	0.00557493	0.89239	0.960023	0.0144786	0.757082	0.92972	0.0341568	0.411517	0.999926	-0.00794144	0.847129	0.926646	-0.0243114	0.557105	0.834493	-0.0235337	0.569422	0.853673
ENSG00000009413	REV3L	-0.119393	0.185121	0.455405	0.178425	0.082981	0.512046	-0.112008	0.208844	0.999926	-0.000946667	0.991344	0.996504	-0.0775881	0.380898	0.730283	-0.0435448	0.61916	0.877653
ENSG00000009724	MASP2	-0.356609	0.228599	0.510172	-0.682475	0.0525943	0.462803	0.438095	0.141099	0.999926	-0.464272	0.122892	0.308976	-0.570238	0.0655494	0.343993	-0.455077	0.12802	0.522308
ENSG00000009780	FAM76A	-0.148015	0.246809	0.530739	0.00544939	0.96895	0.993245	0.072186	0.562093	0.999926	-0.000790476	0.994885	0.998035	0.0556511	0.653512	0.881651	0.0304378	0.805172	0.949177
ENSG00000009830	POMT2	0.0879076	0.114495	0.353605	-0.0438612	0.473333	0.808669	0.0472364	0.383871	0.999926	0.0850494	0.125006	0.312648	-0.0577318	0.290736	0.657224	-0.0474385	0.381694	0.745582
ENSG00000009844	VTA1	0.0467557	0.433679	0.694477	0.166188	0.0215249	0.399029	-0.0522941	0.380859	0.999926	0.117099	0.0599364	0.196976	0.0584876	0.329167	0.690998	0.0709773	0.238548	0.641073
ENSG00000009954	BAZ1B	-0.045679	0.318851	0.601623	-0.00961269	0.85103	0.961347	-0.00241445	0.957272	0.999926	-0.0453021	0.322289	0.552921	-0.0054617	0.903625	0.975338	0.0415575	0.362307	0.732548
ENSG00000010017	RANBP9	-0.251086	0.0605302	0.245884	0.0737711	0.607687	0.870327	0.00819525	0.948054	0.999926	-0.259276	0.0528811	0.182208	-0.0684204	0.588958	0.849537	-0.0528226	0.675542	0.900363
ENSG00000010072	SPRTN	0.0426948	0.57404	0.794785	0.00620498	0.942087	0.9849	-0.00840397	0.91123	0.999926	0.0557838	0.462537	0.67204	-0.0753585	0.326976	0.689588	-0.0462135	0.542561	0.842473
ENSG00000010165	METTL13	-0.10768	0.0926972	0.312979	0.0315839	0.648481	0.886644	0.0527325	0.393102	0.999926	-0.125425	0.0530095	0.182425	0.0111998	0.854578	0.959865	0.0924575	0.14162	0.534757
ENSG00000010219	DYRK4	-0.0144264	0.852965	0.942764	-0.0252476	0.771601	0.932748	-0.0081681	0.915786	0.999926	-0.157654	0.055666	0.187831	-0.0517631	0.508133	0.807741	-0.103459	0.193653	0.596997
ENSG00000010244	ZNF207	0.0352078	0.451071	0.70772	0.00644432	0.902291	0.976054	-0.0149484	0.746991	0.999926	0.0667067	0.161611	0.366881	-0.0994103	0.0439899	0.280927	-0.0815102	0.0919447	0.46241
ENSG00000010256	UQCRC1	-0.0414306	0.387632	0.659605	0.0982613	0.0804186	0.508855	-0.00206294	0.965254	0.999926	-0.0246078	0.604918	0.778505	-0.0307378	0.519249	0.813133	0.0164034	0.729479	0.922643
ENSG00000010270	STARD3NL	0.059104	0.264005	0.549044	0.0674992	0.259194	0.687474	-0.0284118	0.585333	0.999926	0.085339	0.112931	0.293498	0.0909779	0.0928687	0.401203	0.109857	0.0459541	0.353799
ENSG00000010278	CD9	0.148956	0.00508427	0.0548181	0.0791516	0.150306	0.592762	-0.0310843	0.511129	0.999926	0.179592	0.00121489	0.016556	0.159241	0.00314792	0.0715908	0.0740822	0.128127	0.522518
ENSG00000010292	NCAPD2	-0.308836	0.00136586	0.025417	0.0911211	0.32826	0.729869	-0.00370808	0.963653	0.999926	-0.376184	0.00022666	0.0053692	-0.496675	1.1366e-05	0.00235146	-0.201966	0.0224057	0.266972
ENSG00000010295	IFFO1	-0.0554458	0.358875	0.636119	-0.190622	0.0113462	0.362118	0.111423	0.0748178	0.999926	-0.0573331	0.342121	0.570721	0.0873692	0.154071	0.501716	-0.00458366	0.938516	0.986752
ENSG00000010318	PHF7	-0.0437066	0.726868	0.881767	-0.150356	0.295001	0.708493	0.0253849	0.837397	0.999926	-0.0435561	0.725973	0.855377	-0.140188	0.272003	0.638868	0.140874	0.258505	0.656433
ENSG00000010319	SEMA3G	-0.0540352	0.900514	0.963104	-0.574142	0.265199	0.691272	-0.101859	0.809024	0.999926	0.16497	0.695108	0.836466	-0.149063	0.730523	0.914979	-0.000346358	0.999564	1
ENSG00000010322	NISCH	0.10103	0.336686	0.617212	-0.0932528	0.433941	0.786885	-0.0311046	0.764394	0.999926	0.0643818	0.536743	0.728886	-0.0483711	0.642296	0.876922	-0.0952611	0.364373	0.73326
ENSG00000010327	STAB1	0.122639	0.258316	0.543632	-0.0517808	0.669967	0.893023	-0.00724083	0.945744	0.999926	0.116148	0.283348	0.514679	-0.0535593	0.616138	0.864164	-0.0665448	0.53419	0.838825
ENSG00000010361	FUZ	-0.250093	0.0541987	0.230128	-0.0668276	0.620641	0.875411	0.0347273	0.773095	0.999926	-0.381071	0.00589973	0.045014	-0.0666425	0.583542	0.846267	0.075347	0.530097	0.835683
ENSG00000010404	IDS	-0.0320892	0.744526	0.890938	-0.202023	0.085194	0.513541	0.0227092	0.816689	0.999926	0.0564251	0.565787	0.750443	0.115021	0.248738	0.613107	0.0231533	0.812835	0.952567
ENSG00000010438	PRSS3	0.0515185	0.57425	0.794839	-0.0301961	0.769499	0.932043	0.123995	0.18646	0.999926	0.0720432	0.432013	0.648071	0.184747	0.054176	0.310938	0.217617	0.0256905	0.281953
ENSG00000010539	ZNF200	0.0576712	0.558288	0.783716	0.0210852	0.848237	0.960334	-0.0286806	0.769028	0.999926	0.11234	0.257261	0.486565	0.0929652	0.347372	0.706758	0.0366864	0.707172	0.913518
ENSG00000010626	LRRC23	0.10457	0.585145	0.802183	0.0538787	0.799494	0.944336	-0.226978	0.235043	0.999926	0.319361	0.0996235	0.272271	0.223267	0.24501	0.610304	0.25534	0.182718	0.586928
ENSG00000010671	BTK	0.215956	0.485189	0.733342	0.32989	0.385047	0.762097	-0.411135	0.178351	0.999926	0.39192	0.20063	0.417149	-0.0820292	0.790294	0.937501	0.25972	0.390473	0.75302
ENSG00000010704	HFE	-0.274416	0.00921172	0.0797176	0.222989	0.0429984	0.449953	0.00683069	0.941313	0.999926	-0.26698	0.0104803	0.0646769	0.030604	0.742395	0.920304	0.0368344	0.691341	0.905268
ENSG00000010803	SCMH1	-0.130676	0.0642084	0.253913	0.00576525	0.939073	0.98411	0.0303593	0.649314	0.999926	-0.150365	0.03557	0.141761	-0.121335	0.0830792	0.379935	-0.10158	0.14054	0.53415
ENSG00000010810	FYN	0.107738	0.233261	0.514866	-0.102394	0.315727	0.722945	0.019998	0.821276	0.999926	0.12997	0.153435	0.354262	0.109222	0.226805	0.588151	0.0425014	0.631589	0.883269
ENSG00000010818	HIVEP2	0.407121	0.00180479	0.0294351	-0.0953874	0.462737	0.802136	-0.0946242	0.404735	0.999926	0.518592	0.000191022	0.00491011	0.265689	0.0278108	0.228603	0.135704	0.236451	0.639575
ENSG00000011007	ELOA	-0.0437071	0.375225	0.649143	-0.0539818	0.334912	0.73453	-0.0378792	0.439263	0.999926	-0.00200405	0.967099	0.98478	0.103544	0.0449938	0.283699	0.127875	0.0159344	0.239266
ENSG00000011009	LYPLA2	0.136687	0.0163246	0.113227	-0.0228871	0.699149	0.906008	-0.0139406	0.788962	0.999926	0.163608	0.00533087	0.0422739	0.0843244	0.118418	0.444616	0.0186304	0.720746	0.918311
ENSG00000011021	CLCN6	-0.0715477	0.380732	0.653899	0.015366	0.865536	0.964477	-0.0458469	0.569206	0.999926	-0.0538172	0.506129	0.706301	-0.205103	0.0197095	0.189014	-0.210989	0.0166957	0.242383
ENSG00000011028	MRC2	-0.0890386	0.095114	0.318005	-0.150256	0.018097	0.393508	0.000589725	0.990784	0.999926	-0.107816	0.0470767	0.168885	0.00563504	0.912174	0.976715	-0.0582517	0.263071	0.6617
ENSG00000011105	TSPAN9	0.0481823	0.587276	0.802711	0.094114	0.347918	0.740842	-0.141209	0.121964	0.999926	0.142824	0.117766	0.301389	0.00881604	0.920548	0.979865	0.134483	0.139403	0.532881
ENSG00000011114	BTBD7	0.0515255	0.355552	0.633786	0.0737162	0.245229	0.678592	-0.0432244	0.435682	0.999926	0.104781	0.0696484	0.216976	0.0505591	0.363994	0.720703	0.0652423	0.244495	0.645387
ENSG00000011132	APBA3	0.340318	0.00140728	0.0257804	-0.210747	0.0567251	0.468408	0.0440523	0.630781	0.999926	0.29392	0.00428458	0.0366225	0.221215	0.0243227	0.211079	-0.0144692	0.874002	0.970055
ENSG00000011143	MKS1	0.0549542	0.667013	0.849223	0.0416032	0.767428	0.931863	0.0937267	0.466157	0.999926	0.00895684	0.943632	0.973226	0.118722	0.354364	0.713134	0.200489	0.122631	0.513105
ENSG00000011198	ABHD5	0.170245	0.0272407	0.154401	0.00855673	0.915985	0.979493	0.0316269	0.659725	0.999926	0.20651	0.00917106	0.0593289	-0.0216735	0.762922	0.926561	-0.0751507	0.302348	0.691137
ENSG00000011201	ANOS1	0.099588	0.451717	0.708167	0.113863	0.461635	0.801596	-0.0616022	0.635912	0.999926	-0.0522112	0.692462	0.834871	-0.226275	0.0994782	0.4138	-0.0996232	0.449859	0.792701
ENSG00000011243	AKAP8L	-0.0601752	0.373142	0.647817	-0.143781	0.0714049	0.493658	0.0271281	0.684019	0.999926	-0.0364071	0.586048	0.764489	-0.0194395	0.770638	0.929372	-0.114933	0.0980461	0.475609
ENSG00000011258	MBTD1	0.0876592	0.247228	0.531146	0.0953287	0.260116	0.688469	-0.116676	0.127088	0.999926	0.075807	0.31264	0.54366	-0.146654	0.0627598	0.335374	-0.0675465	0.368654	0.736582
ENSG00000011260	UTP18	0.0004586	0.993758	0.997794	0.0310491	0.64082	0.88496	0.0535283	0.366409	0.999926	0.0654563	0.271443	0.502348	-0.0801747	0.183592	0.542142	-0.0369892	0.529806	0.835683
ENSG00000011275	RNF216	-0.0222697	0.599337	0.809705	-0.0362694	0.452691	0.797218	-0.00973825	0.817248	0.999926	-0.0088437	0.833878	0.921091	0.0259898	0.539775	0.824957	-0.000515945	0.990224	0.998253
ENSG00000011295	TTC19	0.0686117	0.229135	0.51061	-0.0173221	0.784724	0.939027	0.118126	0.0467647	0.999926	-0.0416405	0.45946	0.669946	0.0254693	0.649111	0.879935	-0.0700136	0.220168	0.624893
ENSG00000011304	PTBP1	0.0115333	0.830139	0.930827	0.0137821	0.821323	0.952426	-0.0233548	0.664605	0.999926	0.00277324	0.958826	0.981042	-0.133851	0.0217207	0.198537	-0.136319	0.0197271	0.256107
ENSG00000011332	DPF1	-0.244299	0.15524	0.416272	-0.137671	0.455194	0.798523	-0.0773034	0.632912	0.999926	-0.401294	0.0262539	0.117272	0.0032299	0.984194	0.995727	0.561279	0.0020489	0.105196
ENSG00000011376	LARS2	0.088218	0.124037	0.370436	0.125798	0.0559601	0.466954	-0.0378038	0.496395	0.999926	0.00977634	0.85967	0.932161	0.0389861	0.484141	0.795545	0.0890495	0.119365	0.509045
ENSG00000011405	PIK3C2A	0.0275042	0.671322	0.851723	0.130034	0.0892049	0.518606	-0.0665683	0.310062	0.999926	0.0339265	0.600953	0.775802	-0.042559	0.513105	0.810147	-0.0485668	0.456064	0.796737
ENSG00000011422	PLAUR	0.398458	0.000844773	0.0188432	-0.22718	0.060666	0.478534	0.0242363	0.808929	0.999926	0.391523	0.00097628	0.0143417	0.327459	0.00401761	0.0828532	0.203092	0.0548017	0.3779
ENSG00000011426	ANLN	-0.533328	0.00113476	0.0226969	0.131376	0.400191	0.770376	-0.00891824	0.947971	0.999926	-0.692582	9.75515e-05	0.00323032	-0.841298	1.16384e-05	0.00235146	-0.290663	0.0468348	0.357045
ENSG00000011451	WIZ	-0.114411	0.0280251	0.156592	-0.174206	0.0051326	0.330686	0.0845743	0.0932017	0.999926	-0.192988	0.000831417	0.0128359	-0.0522933	0.286939	0.653432	-0.0567738	0.24866	0.646366
ENSG00000011454	RABGAP1	-0.06242	0.204641	0.482068	0.162454	0.00711743	0.339447	-0.0641486	0.19098	0.999926	-0.00542102	0.909848	0.957309	-0.0425934	0.379987	0.729468	-0.0336819	0.484818	0.811094
ENSG00000011478	QPCTL	-0.28159	0.000785418	0.0182492	-0.0609641	0.443683	0.792301	0.0386641	0.578768	0.999926	-0.25684	0.0016563	0.0198713	0.0020895	0.975971	0.994681	-0.0414249	0.552273	0.845823
ENSG00000011485	PPP5C	-0.122523	0.0574139	0.238552	0.0260124	0.70664	0.909142	-0.0315135	0.605543	0.999926	-0.127545	0.048609	0.172169	-0.0275574	0.651755	0.881396	0.0945924	0.13239	0.525936
ENSG00000011523	CEP68	0.029056	0.82674	0.929845	-0.0691251	0.642466	0.885734	0.0367362	0.781957	0.999926	0.0673814	0.610768	0.782603	-0.0531926	0.689551	0.897242	-0.0311133	0.814502	0.953457
ENSG00000011566	MAP4K3	-0.229797	0.0458757	0.210449	0.0726817	0.551056	0.846443	0.0112947	0.916075	0.999926	-0.264428	0.0236471	0.109851	-0.224014	0.050524	0.300109	-0.158272	0.153594	0.550639
ENSG00000011638	LDAF1	0.128166	0.106712	0.339499	0.0363222	0.675352	0.894784	-0.04916	0.521601	0.999926	0.123923	0.116997	0.300488	0.134372	0.0915222	0.398349	0.123068	0.119043	0.508138
ENSG00000012048	BRCA1	-0.564984	0.00110401	0.0223058	-0.22704	0.177491	0.621244	-0.00940974	0.947162	0.999926	-0.668069	0.000238625	0.00556299	-0.247882	0.0981333	0.411393	0.212945	0.14421	0.538126
ENSG00000012061	ERCC1	0.0797133	0.296094	0.578515	-0.0301124	0.724327	0.917258	-0.0654752	0.387185	0.999926	0.0543374	0.471891	0.678737	0.157569	0.0475808	0.291956	0.0877212	0.250561	0.648064
ENSG00000012174	MBTPS2	-0.0341049	0.646504	0.837087	0.0339958	0.684734	0.899377	0.04709	0.52629	0.999926	-0.0657067	0.379824	0.603708	-0.0390944	0.598882	0.855176	0.0728659	0.329146	0.712188
ENSG00000012211	PRICKLE3	0.255987	0.011326	0.09057	-0.20255	0.066819	0.485581	-0.00347539	0.969821	0.999926	0.261845	0.0095894	0.0613238	0.213928	0.0295528	0.23369	0.103268	0.26772	0.665108
ENSG00000012232	EXTL3	0.112381	0.0558191	0.234319	0.0798396	0.215105	0.65497	-0.0267169	0.631596	0.999926	0.174575	0.00533476	0.0422807	0.0644147	0.255461	0.620204	0.0715363	0.208261	0.613469
ENSG00000012660	ELOVL5	0.0874963	0.0509671	0.223157	0.0690424	0.161792	0.607997	-0.00467032	0.91202	0.999926	0.0730765	0.097275	0.268354	-0.0778712	0.0791487	0.370947	-0.0426335	0.320446	0.705853
ENSG00000012817	KDM5D	-0.027031	0.630442	0.82751	-0.106426	0.10762	0.543776	-0.00809839	0.884684	0.999926	-0.052199	0.35666	0.583887	-0.165076	0.00831297	0.124687	-0.241434	0.000421364	0.0575906
ENSG00000012822	CALCOCO1	0.0425394	0.485706	0.733611	0.0617592	0.372742	0.754961	-0.0656037	0.286087	0.999926	0.0415966	0.49458	0.697365	-0.0969538	0.123178	0.451544	-0.214083	0.00231453	0.110709
ENSG00000012963	UBR7	-0.396701	3.16538e-05	0.00227467	0.003011	0.969988	0.99339	-0.0491101	0.488457	0.999926	-0.366762	7.11518e-05	0.00261072	-0.137511	0.0658035	0.344151	0.101671	0.160409	0.561312
ENSG00000012983	MAP4K5	0.0758103	0.253376	0.53795	0.0266502	0.718983	0.914622	-0.0281318	0.666024	0.999926	0.0787756	0.235459	0.460901	0.0335592	0.607398	0.859931	-0.019877	0.760191	0.93289
ENSG00000013016	EHD3	-0.00445084	0.975982	0.99121	0.0905588	0.575375	0.85599	-0.104604	0.47588	0.999926	0.0409943	0.779056	0.89045	0.10915	0.458758	0.781183	0.371797	0.0178926	0.248429
ENSG00000013275	PSMC4	0.0520462	0.35173	0.630586	0.0934424	0.147311	0.588947	0.0478865	0.39043	0.999926	0.0137091	0.803766	0.905642	0.0294892	0.594391	0.853054	0.0393824	0.47806	0.806335
ENSG00000013288	MAN2B2	-0.0741096	0.208195	0.486988	-0.0480469	0.46478	0.802822	-0.00177143	0.975349	0.999926	-0.0369093	0.522582	0.719514	0.0418558	0.469074	0.786442	0.060785	0.296617	0.688058
ENSG00000013293	SLC7A14	0.711218	0.00121661	0.0236883	-0.278557	0.223993	0.660615	-0.0326906	0.865155	0.999926	0.636653	0.00288235	0.0286203	-0.456923	0.0337203	0.247941	-0.580749	0.00964132	0.195276
ENSG00000013297	CLDN11	0.292807	0.00139911	0.0256645	0.0585136	0.510702	0.827547	0.0203868	0.793829	0.999926	0.222317	0.0100751	0.0630984	-0.0468045	0.550588	0.830439	-0.246286	0.00523485	0.153317
ENSG00000013306	SLC25A39	-0.020908	0.640802	0.833498	-0.0673691	0.195731	0.63844	0.045626	0.313954	0.999926	-0.0760091	0.102182	0.276468	-0.0145115	0.745501	0.920796	-0.0265905	0.553176	0.846338
ENSG00000013364	MVP	0.131444	0.0463381	0.212254	0.0193767	0.783857	0.938267	-0.00202712	0.97394	0.999926	0.131854	0.0457029	0.166341	0.126629	0.0539457	0.310331	0.0923226	0.149403	0.545057
ENSG00000013374	NUB1	0.0517912	0.345868	0.62508	0.0953162	0.132326	0.571685	0.0126753	0.815043	0.999926	0.130344	0.0255351	0.11512	0.0244517	0.652772	0.881651	0.0466048	0.393959	0.755979
ENSG00000013375	PGM3	0.110569	0.024933	0.146108	0.042673	0.414368	0.777983	-0.0420855	0.361795	0.999926	0.145517	0.00479015	0.0396083	0.0587136	0.208848	0.56981	0.00400501	0.930004	0.984642
ENSG00000013392	RWDD2A	0.235196	0.0171794	0.116601	0.0861074	0.401462	0.771225	-0.0396467	0.662651	0.999926	0.249079	0.0120457	0.0710962	-0.000497832	0.99561	0.999413	0.0366998	0.685995	0.902979
ENSG00000013441	CLK1	0.0419826	0.686907	0.859634	-0.176607	0.146791	0.587881	-0.0742688	0.476577	0.999926	0.0141251	0.891698	0.949049	-0.222313	0.0454338	0.285184	-0.132779	0.212301	0.617048
ENSG00000013503	POLR3B	0.00125051	0.986631	0.995997	0.0172987	0.837552	0.957467	0.0322943	0.66502	0.999926	-0.0488525	0.5145	0.713412	-0.0335654	0.653643	0.881651	0.0864894	0.252389	0.650648
ENSG00000013523	ANGEL1	0.150128	0.0351654	0.179971	0.0791629	0.298496	0.711813	-0.00992001	0.881566	0.999926	0.161779	0.0241702	0.111317	0.0425804	0.525498	0.816753	-0.0618175	0.360187	0.731663
ENSG00000013561	RNF14	0.150378	0.00613313	0.061204	0.145105	0.0160588	0.388673	-0.0208726	0.669539	0.999926	0.187105	0.00114799	0.0158772	0.0384911	0.434864	0.767699	0.057637	0.246519	0.645387
ENSG00000013563	DNASE1L1	0.0615345	0.415138	0.681035	-0.149799	0.0937327	0.523738	-0.0630976	0.401684	0.999926	0.0174743	0.815135	0.91147	0.188728	0.0196362	0.188842	0.12979	0.0941653	0.46734
ENSG00000013573	DDX11	-0.303629	0.00849222	0.075891	-0.188824	0.120397	0.558742	-0.00753627	0.941122	0.999926	-0.414277	0.00081903	0.0127685	-0.214808	0.0493925	0.297314	0.063966	0.532503	0.837314
ENSG00000013583	HEBP1	-0.106202	0.179118	0.447994	0.0078273	0.928345	0.982021	0.0131433	0.86376	0.999926	-0.11418	0.149525	0.348816	0.0815109	0.295211	0.661556	-0.0103982	0.891992	0.975592
ENSG00000013588	GPRC5A	0.340817	0.00232716	0.0341864	0.166746	0.14314	0.582562	-0.0811555	0.406227	0.999926	0.206513	0.0447937	0.164076	-0.410583	0.000563983	0.0253629	-0.309668	0.00512113	0.152418
ENSG00000013619	MAMLD1	0.176059	0.404407	0.672773	-0.259132	0.289328	0.704413	-0.034076	0.870667	0.999926	-0.0273019	0.896764	0.951937	0.0617723	0.768605	0.928619	0.0404939	0.846293	0.962425
ENSG00000013810	TACC3	-0.662169	1.89268e-05	0.00171254	-0.140092	0.283103	0.700931	0.0930193	0.414052	0.999926	-0.789497	2.25261e-06	0.000261696	-0.642407	2.63456e-05	0.00366996	-0.217465	0.0675304	0.405794
ENSG00000014123	UFL1	-0.0420313	0.584404	0.801887	0.0910533	0.294555	0.707876	-0.00678317	0.928967	0.999926	0.0465656	0.542644	0.733209	0.0284082	0.709971	0.908457	0.118176	0.132513	0.526016
ENSG00000014138	POLA2	-0.513269	0.000466111	0.0133122	-0.306153	0.0355489	0.424237	-0.023112	0.946217	0.999926	-0.558148	0.000200142	0.00501596	-0.345255	0.00890094	0.128348	-0.00583221	0.959797	0.990767
ENSG00000014164	ZC3H3	0.0275349	0.676959	0.855077	-0.0595306	0.430332	0.784205	-0.0219489	0.738645	0.999926	-0.00723876	0.912413	0.958817	0.11937	0.0825003	0.378443	0.0263015	0.689401	0.90482
ENSG00000014216	CAPN1	0.0924634	0.0825115	0.293787	0.0416481	0.474164	0.809394	0.00550972	0.913711	0.999926	0.130941	0.0181698	0.093127	0.112071	0.0390021	0.266098	0.0694621	0.183427	0.587313
ENSG00000014641	MDH1	-0.107548	0.0452191	0.208163	0.111609	0.0630776	0.479429	0.0264012	0.601313	0.999926	-0.0788474	0.13069	0.320808	-0.092089	0.0813301	0.375687	-0.0660354	0.200761	0.607154
ENSG00000014824	SLC30A9	0.140533	0.0056221	0.0580576	0.100268	0.0612747	0.478534	-0.0816098	0.0829083	0.999926	0.0948885	0.0469588	0.168768	0.076708	0.101895	0.417974	0.0991954	0.0386861	0.33067
ENSG00000014914	MTMR11	0.238317	0.0820824	0.293629	-0.164977	0.278236	0.69664	0.014859	0.91019	0.999926	0.338709	0.0169184	0.08837	0.0820948	0.534866	0.822203	-0.00468869	0.971585	0.993535
ENSG00000014919	COX15	-0.232965	0.0122598	0.0957499	-0.0399153	0.671056	0.893183	0.00825274	0.920809	0.999926	-0.189088	0.0349602	0.140375	0.0729852	0.384675	0.732487	0.0781161	0.351242	0.726917
ENSG00000015133	CCDC88C	-0.0130251	0.902949	0.964413	0.00206584	0.986264	0.996099	0.0175065	0.869328	0.999926	0.00821002	0.938458	0.971266	0.0548492	0.607343	0.859931	0.0153983	0.884721	0.973165
ENSG00000015153	YAF2	0.110114	0.259979	0.545264	0.190813	0.0884001	0.518261	-0.0686397	0.476086	0.999926	0.186295	0.0634549	0.204545	0.0658109	0.49529	0.800747	0.0469973	0.624164	0.880646
ENSG00000015171	ZMYND11	0.0723238	0.124882	0.371772	0.0820174	0.124091	0.56277	-0.0152196	0.73796	0.999926	0.0659171	0.158969	0.362953	-0.0126144	0.781743	0.934705	-0.0291353	0.523926	0.833758
ENSG00000015475	BID	0.0792042	0.220761	0.501897	0.0144786	0.840036	0.958342	0.0525731	0.410389	0.999926	0.0821369	0.203914	0.420594	0.0884611	0.173224	0.530985	-0.0364234	0.566204	0.852882
ENSG00000015479	MATR3	0.0377876	0.862164	0.946262	0.158435	0.506221	0.827179	0.179567	0.416397	0.999926	0.157527	0.463357	0.672741	0.0943093	0.661947	0.884692	-0.0722304	0.738962	0.926223
ENSG00000015532	XYLT2	-0.00752421	0.91523	0.969649	-0.085409	0.294177	0.707876	-0.0132807	0.850547	0.999926	0.0187874	0.789972	0.896459	0.122347	0.0957682	0.407642	0.143586	0.0535697	0.375284
ENSG00000015676	NUDCD3	0.0220884	0.758167	0.898013	0.00783137	0.923016	0.980316	-0.0282529	0.693456	0.999926	0.0793164	0.275746	0.506784	-0.0340476	0.635807	0.872763	0.0240057	0.737457	0.925373
ENSG00000016864	GLT8D1	-0.0223398	0.590989	0.804668	-0.0638082	0.184716	0.627537	0.0361159	0.387224	0.999926	-0.0284335	0.49417	0.69705	-0.0158795	0.701492	0.902936	0.088688	0.0432088	0.344879
ENSG00000017260	ATP2C1	0.0617725	0.256254	0.541308	0.0418636	0.492427	0.819542	-0.0281473	0.598952	0.999926	0.112282	0.0473088	0.169328	0.0529564	0.327691	0.690078	0.048944	0.36438	0.73326
ENSG00000017483	SLC38A5	0.126925	0.329677	0.611284	-0.112398	0.455571	0.798797	-0.125895	0.330051	0.999926	-0.0143188	0.911422	0.958384	0.0234099	0.855839	0.96015	0.00491652	0.969443	0.992801
ENSG00000017797	RALBP1	0.0916883	0.0774222	0.283185	0.0850898	0.142025	0.582353	-0.0014727	0.976259	0.999926	0.0709659	0.16366	0.370146	-0.0368464	0.460591	0.782276	-0.0823912	0.109556	0.493159
ENSG00000018189	RUFY3	-0.0264033	0.743268	0.890121	-0.0840648	0.361145	0.748347	0.0158349	0.843454	0.999926	-0.0659497	0.416196	0.633977	-0.13881	0.0987573	0.412702	-0.201913	0.0210316	0.262399
ENSG00000018236	CNTN1	-0.0734047	0.631532	0.828068	-0.336095	0.0987969	0.529241	-0.101943	0.497726	0.999926	-0.0961708	0.528867	0.723397	-0.630018	0.000731347	0.0303444	-0.401781	0.016508	0.241096
ENSG00000018408	WWTR1	-0.233366	0.00256904	0.0366243	0.09736	0.209714	0.651866	-0.0413901	0.538505	0.999926	-0.168139	0.0208547	0.101455	-0.0466405	0.489157	0.798189	0.065108	0.337197	0.718207
ENSG00000018510	AGPS	0.0431341	0.548302	0.777841	0.132482	0.11427	0.551607	0.000476151	0.99468	0.999926	0.0320252	0.65488	0.811135	-0.0975079	0.184441	0.543729	-0.102933	0.162198	0.563749
ENSG00000018610	STEEP1	0.0545022	0.531748	0.766261	0.154815	0.12254	0.561627	-0.0505801	0.559669	0.999926	0.0166806	0.847047	0.926646	0.0556007	0.523043	0.815176	0.165173	0.0677863	0.406226
ENSG00000018699	TTC27	0.345249	0.000460606	0.0132524	0.0770651	0.406797	0.773846	0.0561635	0.494381	0.999926	0.348201	0.000414528	0.00804865	0.200799	0.022467	0.202727	0.0565735	0.489565	0.813963
ENSG00000018869	ZNF582	-0.0168324	0.920995	0.971519	0.0207711	0.913068	0.978439	-0.054964	0.742566	0.999926	0.201716	0.232934	0.458056	0.249508	0.144928	0.486529	0.0798557	0.632985	0.883858
ENSG00000019102	VSIG2	-0.126603	0.374403	0.648421	0.0286947	0.853904	0.961912	-0.00105983	0.993889	0.999926	-0.13177	0.352778	0.580975	-0.263796	0.0759392	0.363787	-0.0268135	0.84701	0.962425
ENSG00000019144	PHLDB1	0.214187	0.0337416	0.175336	-0.154099	0.164019	0.608217	-0.07197	0.448161	0.999926	0.229031	0.0244053	0.112067	0.10436	0.276024	0.643058	-0.0168583	0.857884	0.965241
ENSG00000019485	PRDM11	-0.231209	0.0206606	0.13122	0.0582698	0.569887	0.854283	-0.0746589	0.412486	0.999926	-0.178809	0.0631365	0.203925	-0.126633	0.177137	0.536108	-0.00710659	0.937386	0.986162
ENSG00000019549	SNAI2	0.296921	0.142154	0.398267	0.112636	0.614735	0.873156	0.0391108	0.8432	0.999926	-0.0699069	0.725313	0.855065	-0.222306	0.276293	0.643361	-0.542341	0.0151424	0.233944
ENSG00000019582	CD74	0.495646	0.16185	0.425503	-0.604988	0.183606	0.626877	0.240673	0.510055	0.999926	0.588539	0.0944868	0.26329	-0.207222	0.570065	0.840583	-0.457009	0.22852	0.634212
ENSG00000019995	ZRANB1	0.000655554	0.995292	0.998355	0.08072	0.522905	0.833694	-0.0301621	0.785185	0.999926	0.0513005	0.643761	0.803989	-0.162299	0.158718	0.509771	-0.203969	0.0810447	0.437813
ENSG00000020129	NCDN	-0.0541889	0.370188	0.645665	-0.0225457	0.738856	0.923166	-0.00725168	0.902965	0.999926	-0.0281744	0.637252	0.799562	0.0935789	0.128715	0.460645	0.0964715	0.117407	0.507482
ENSG00000020181	ADGRA2	-0.190795	0.00332835	0.0426787	-0.0353144	0.580977	0.858543	-0.00414678	0.941426	0.999926	-0.263216	0.000201411	0.00501596	-0.147815	0.01688	0.178904	-0.0448427	0.43113	0.779759
ENSG00000020256	ZFP64	0.0547612	0.359758	0.636793	0.0435535	0.51573	0.830316	-0.0157137	0.789849	0.999926	0.0191912	0.744986	0.868673	0.20566	0.00244872	0.0610691	0.113876	0.0656337	0.402242
ENSG00000020426	MNAT1	-0.0745657	0.227767	0.50945	0.117548	0.0967518	0.527294	-0.020107	0.738153	0.999926	-0.00777126	0.897201	0.951986	-0.0216322	0.720104	0.912412	0.0110981	0.853431	0.96457
ENSG00000020577	SAMD4A	0.229236	0.00585986	0.0595425	-0.038319	0.650141	0.887374	-0.0115473	0.875775	0.999926	0.248376	0.00331398	0.031386	-0.0412687	0.578411	0.843165	-0.180411	0.0241447	0.274625
ENSG00000020922	MRE11	-0.167712	0.0592793	0.242987	0.0173171	0.855101	0.962413	0.0283438	0.734524	0.999926	-0.112582	0.190451	0.404244	-0.224773	0.0149344	0.166188	-0.0285261	0.732992	0.923594
ENSG00000021355	SERPINB1	0.27745	0.0081044	0.0734613	0.0781111	0.467518	0.805591	-0.104323	0.276157	0.999926	0.400739	0.000418354	0.00811165	0.0875171	0.360571	0.717795	0.227677	0.0244472	0.275966
ENSG00000021574	SPAST	0.0373729	0.709813	0.872081	0.147904	0.199693	0.643236	-0.00709117	0.943448	0.999926	-0.0363753	0.716843	0.849566	-0.0244545	0.807487	0.943595	0.0125863	0.899752	0.977208
ENSG00000021645	NRXN3	0.0310772	0.938106	0.97817	-0.0245167	0.883548	0.970533	0.00252863	0.985619	0.999926	-0.0390055	0.791239	0.897459	-0.658536	0.000352414	0.0188962	-0.393884	0.0139195	0.227493
ENSG00000021762	OSBPL5	0.0908558	0.336675	0.617212	-0.0560005	0.598952	0.866783	-0.0852275	0.36522	0.999926	0.122671	0.198218	0.413429	0.125945	0.187544	0.546748	0.109915	0.246232	0.645387
ENSG00000021776	AQR	0.0341316	0.530993	0.765915	0.0737514	0.236905	0.669373	-0.0101292	0.851398	0.999926	0.112726	0.0490488	0.173345	-0.0536314	0.329461	0.691303	-0.0204903	0.705276	0.912505
ENSG00000022267	FHL1	-0.297339	0.00303074	0.0406265	-0.00581695	0.952895	0.987829	0.0262105	0.762615	0.999926	-0.265613	0.00656974	0.0483906	-0.0365754	0.674193	0.890134	-0.0180648	0.834885	0.958229
ENSG00000022277	RTF2	-0.000459512	0.993797	0.997794	0.0701506	0.299488	0.712509	-0.062599	0.295118	0.999926	-0.0180743	0.759284	0.87821	0.136362	0.0309591	0.240002	0.157237	0.0146451	0.231483
ENSG00000022556	NLRP2	-0.0359034	0.854046	0.943069	-0.174282	0.423513	0.781503	-0.0113936	0.95265	0.999926	-0.440334	0.0388807	0.150156	0.0961694	0.618172	0.864719	0.0977521	0.609455	0.873142
ENSG00000022567	SLC45A4	-0.100504	0.304789	0.587455	-0.0979057	0.372108	0.754628	0.099471	0.306431	0.999926	0.0431164	0.651612	0.808483	0.101651	0.293542	0.659936	0.148148	0.130535	0.524067
ENSG00000022840	RNF10	0.0720536	0.218423	0.49973	0.115845	0.0878029	0.517573	-0.013499	0.813512	0.999926	0.0563181	0.331618	0.560828	-0.0082096	0.885934	0.970145	-0.045693	0.428869	0.778408
ENSG00000022976	ZNF839	-0.0929296	0.424726	0.688455	-0.0291708	0.843939	0.959755	0.0324539	0.818853	0.999926	-0.026441	0.869209	0.937231	0.125582	0.237241	0.601123	0.111358	0.290518	0.683506
ENSG00000023041	ZDHHC6	-0.00690995	0.908695	0.966823	-0.00999466	0.883162	0.970467	0.0394942	0.513764	0.999926	0.0290199	0.629951	0.795412	-0.0212205	0.72484	0.914231	0.0893624	0.148456	0.544072
ENSG00000023171	GRAMD1B	-0.175747	0.213943	0.494407	-0.0788021	0.608699	0.870972	-0.0668718	0.620954	0.999926	-0.240707	0.0940243	0.262474	0.426853	0.00458716	0.0897616	0.365886	0.0122902	0.216609
ENSG00000023191	RNH1	0.0300146	0.571052	0.792617	0.107481	0.0857124	0.513722	-0.00486875	0.926386	0.999926	0.0194329	0.712891	0.847192	0.0413177	0.437296	0.769223	0.0528015	0.323355	0.708305
ENSG00000023228	NDUFS1	0.00952021	0.814261	0.923871	0.064802	0.169435	0.611468	-0.00874709	0.828837	0.999926	-0.00437105	0.913956	0.959472	-0.0186384	0.646237	0.878737	0.00455864	0.910238	0.980167
ENSG00000023287	RB1CC1	0.255423	0.0145277	0.105652	0.15366	0.166263	0.610205	-0.0561604	0.557863	0.999926	0.30702	0.00443437	0.037626	-0.0120242	0.899899	0.974256	-0.0557718	0.561206	0.850699
ENSG00000023318	ERP44	0.0455612	0.408487	0.675939	0.10385	0.105216	0.539864	-0.0279698	0.608867	0.999926	0.0927926	0.101693	0.275817	0.0859496	0.127748	0.459274	0.0868363	0.123595	0.514645
ENSG00000023330	ALAS1	0.0790984	0.181549	0.450819	0.0441722	0.501829	0.824319	-0.0183746	0.749956	0.999926	0.159708	0.0118675	0.0704023	0.604272	6.12179e-09	2.84479e-05	0.561306	1.79449e-08	8.33901e-05
ENSG00000023445	BIRC3	2.53636	2.55155e-10	5.08159e-07	-0.151144	0.560454	0.850383	0.36424	0.122727	0.999926	2.51825	2.67554e-10	4.66246e-07	1.31944	4.51482e-06	0.00157353	-0.370022	0.116528	0.506551
ENSG00000023516	AKAP11	-0.115278	0.139697	0.395048	0.0646303	0.450857	0.796878	-0.0458922	0.543302	0.999926	-0.0350052	0.642789	0.8034	0.0555814	0.463357	0.783405	0.0961245	0.210874	0.61605
ENSG00000023572	GLRX2	0.0564788	0.462959	0.716248	0.0972132	0.267218	0.691651	0.0197458	0.795651	0.999926	-0.00127065	0.986685	0.994245	0.168156	0.0382096	0.263315	0.061193	0.425024	0.775151
ENSG00000023608	SNAPC1	-0.134397	0.406108	0.674235	0.444661	0.0220697	0.399029	-0.0496489	0.754656	0.999926	-0.176237	0.278832	0.509943	-0.284666	0.089829	0.394551	-0.263725	0.112766	0.500499
ENSG00000023697	DERA	0.139238	0.14689	0.404431	0.152931	0.156696	0.601949	0.0161574	0.862167	0.999926	0.103635	0.272764	0.503799	-0.0166318	0.858488	0.960421	0.1364	0.15353	0.550639
ENSG00000023734	STRAP	0.134346	0.0117974	0.0930772	0.162343	0.00779593	0.339447	-0.0570605	0.247144	0.999926	0.190562	0.000922007	0.013851	0.0964676	0.0588167	0.322764	0.0957766	0.0603488	0.390836
ENSG00000023839	ABCC2	-0.0444879	0.845965	0.939381	0.0340796	0.893247	0.973557	-0.214333	0.340511	0.999926	0.128357	0.568495	0.752577	0.415666	0.0720466	0.357057	0.218036	0.333139	0.714947
ENSG00000023902	PLEKHO1	0.29197	0.0276022	0.155288	-0.0487979	0.728591	0.918381	-0.0416201	0.73549	0.999926	0.337062	0.0127151	0.0733999	0.0349232	0.777063	0.931954	-0.157076	0.213292	0.618192
ENSG00000023909	GCLM	0.0169225	0.870974	0.950247	0.214501	0.0822416	0.511806	0.0239441	0.81805	0.999926	-0.00495335	0.96202	0.982681	0.612411	1.46373e-05	0.00265011	0.607278	1.59353e-05	0.00659783
ENSG00000024048	UBR2	0.0406889	0.458409	0.71266	0.0973702	0.126552	0.566121	-0.0588168	0.28664	0.999926	0.119174	0.0395178	0.151535	0.0101592	0.85192	0.958874	-0.036	0.510593	0.825272
ENSG00000024422	EHD2	-0.0921623	0.163859	0.428343	-0.0443611	0.545911	0.845072	-0.0246521	0.701713	0.999926	-0.109932	0.100653	0.274064	-0.0129963	0.83979	0.95403	0.0583651	0.369276	0.737059
ENSG00000024526	DEPDC1	-0.447862	0.00736954	0.0688598	0.200042	0.234666	0.667104	0.020052	0.890902	0.999926	-0.710365	0.000174018	0.00464271	-0.975191	5.92001e-06	0.00165062	-0.437945	0.00828017	0.187807
ENSG00000024862	CCDC28A	-0.197448	0.122145	0.366672	0.0387785	0.774353	0.933511	0.0351716	0.772366	0.999926	-0.0341802	0.778671	0.890156	-0.275849	0.0367987	0.259227	-0.175409	0.163257	0.564251
ENSG00000025039	RRAGD	-0.327383	0.0465228	0.212397	-0.459551	0.0170594	0.391017	0.43705	0.0105761	0.999926	-0.138379	0.365349	0.591746	0.0386128	0.796973	0.939717	0.111667	0.454837	0.796053
ENSG00000025156	HSF2	-0.161532	0.049363	0.219271	-0.00979608	0.910395	0.978045	-0.0425407	0.579758	0.999926	-0.0853608	0.27549	0.50661	-0.127501	0.11192	0.433715	-0.119071	0.134574	0.528959
ENSG00000025293	PHF20	0.178583	0.000356005	0.0112899	0.121485	0.0159963	0.388673	-0.043755	0.291132	0.999926	0.222122	3.60732e-05	0.00170473	0.107981	0.0155762	0.171117	0.0546084	0.191537	0.595464
ENSG00000025434	NR1H3	-0.402333	0.0405724	0.194898	-0.0433323	0.829148	0.954725	0.0768418	0.666183	0.999926	-0.320404	0.0904927	0.256206	0.0791216	0.65487	0.882281	0.271615	0.129936	0.524067
ENSG00000025708	TYMP	0.199319	0.48282	0.731427	0.041087	0.896823	0.974553	0.28171	0.339617	0.999926	0.415639	0.142783	0.339342	0.119999	0.671869	0.888835	0.313142	0.26544	0.663519
ENSG00000025770	NCAPH2	-0.340913	0.00306444	0.0408426	-0.0130513	0.907719	0.977414	0.0642466	0.518487	0.999926	-0.417257	0.000573759	0.010074	-0.178849	0.085822	0.386819	0.0727833	0.463655	0.800672
ENSG00000025772	TOMM34	0.0252246	0.66115	0.846166	0.0994982	0.136434	0.57527	0.0128744	0.822194	0.999926	0.0252108	0.66049	0.81493	-0.0198426	0.729923	0.914979	-0.012543	0.826667	0.956633
ENSG00000025796	SEC63	-0.04848	0.31471	0.597777	0.0403191	0.456832	0.799083	-0.0173357	0.715017	0.999926	0.0134938	0.776179	0.888595	0.0546415	0.2583	0.622679	0.0407307	0.395068	0.756106
ENSG00000025800	KPNA6	0.0111953	0.804005	0.919431	0.0727949	0.165433	0.609326	-0.0291389	0.519796	0.999926	0.0162801	0.718117	0.850358	0.0313417	0.489538	0.79828	0.0329934	0.466822	0.801247
ENSG00000026025	VIM	0.234998	0.000535221	0.0142634	-0.00550023	0.931222	0.982746	-0.0127535	0.819985	0.999926	0.21583	0.00113294	0.0157786	0.0275561	0.623981	0.867168	-0.0536253	0.344873	0.721771
ENSG00000026036	RTEL1-TNFRSF6B	-0.421663	7.25235e-05	0.00398051	-0.47361	8.19622e-05	0.203528	0.114501	0.166858	0.999926	-0.402327	0.000111181	0.00351166	-0.0891578	0.277687	0.645314	-0.0525774	0.514869	0.828402
ENSG00000026103	FAS	0.350328	0.00637321	0.0625246	-0.048751	0.709993	0.910675	-0.216682	0.071318	0.999926	0.401569	0.00223825	0.0242451	0.0890565	0.446	0.773441	0.119018	0.308162	0.695403
ENSG00000026297	RNASET2	-0.0270709	0.856656	0.944157	-0.416075	0.0253947	0.404925	0.465549	0.00651233	0.999926	-0.438018	0.0096032	0.0613292	0.257027	0.095067	0.406045	0.0838716	0.573003	0.855484
ENSG00000026508	CD44	0.516653	0.00100161	0.02081	-0.189391	0.220149	0.657111	0.0341716	0.79575	0.999926	0.461067	0.00250498	0.026143	0.28851	0.0403675	0.269652	0.103088	0.438579	0.78533
ENSG00000026559	KCNG1	0.345131	0.0533186	0.228151	-0.507904	0.0187869	0.395633	0.233037	0.190551	0.999926	0.13929	0.416116	0.633945	0.0985036	0.565414	0.838233	-0.27199	0.131387	0.524761
ENSG00000026652	AGPAT4	0.0297509	0.666511	0.849169	-0.0753408	0.341703	0.736548	0.00499422	0.941998	0.999926	0.0881586	0.209058	0.426593	-0.0928493	0.189704	0.549755	-0.13228	0.0680403	0.406231
ENSG00000026950	BTN3A1	0.326986	0.00174541	0.0289291	0.144849	0.160898	0.606704	0.0252048	0.780196	0.999926	0.358797	0.000763229	0.0122161	0.332588	0.00150266	0.0463465	0.16303	0.0821395	0.440213
ENSG00000027001	MIPEP	0.101193	0.216752	0.497898	0.103626	0.258457	0.686373	-0.0185387	0.816734	0.999926	0.0812744	0.315934	0.546321	0.0748886	0.35527	0.713491	0.210643	0.0154752	0.236069
ENSG00000027075	PRKCH	-0.247224	0.00365062	0.0451826	0.134544	0.121771	0.559976	-0.0287609	0.698455	0.999926	-0.218684	0.00831101	0.0558649	-0.060597	0.418807	0.756668	-0.0111805	0.880092	0.97123
ENSG00000027697	IFNGR1	0.445922	1.20496e-05	0.00122178	0.0176855	0.834378	0.95631	-0.0831701	0.274101	0.999926	0.521753	1.61623e-06	0.000206714	0.209433	0.011086	0.141396	0.0686664	0.363799	0.733039
ENSG00000027847	B4GALT7	-0.0561123	0.289807	0.573566	0.0318904	0.586513	0.860832	-0.0413158	0.429532	0.999926	-0.115993	0.037071	0.14562	0.0540152	0.305526	0.671078	0.12702	0.0232633	0.270798
ENSG00000027869	SH2D2A	0.178547	0.628903	0.827191	-0.375042	0.407187	0.773846	0.0874753	0.813556	0.999926	0.0397683	0.914056	0.959472	0.126777	0.730139	0.914979	0.253686	0.484224	0.81063
ENSG00000028116	VRK2	0.00554214	0.939028	0.978255	0.065995	0.424176	0.781738	0.0313701	0.665013	0.999926	0.0925692	0.21003	0.428074	-0.0586596	0.422792	0.759746	-0.131758	0.0824949	0.440579
ENSG00000028137	TNFRSF1B	-0.0980729	0.322317	0.604848	0.170905	0.127271	0.567407	0.145967	0.145986	0.999926	-0.213049	0.040821	0.154895	-0.0339646	0.726791	0.914979	0.191858	0.0580336	0.385811
ENSG00000028203	VEZT	0.0359818	0.412621	0.678904	0.0277883	0.574011	0.855455	-0.0240771	0.580908	0.999926	0.0659781	0.141334	0.337445	0.0259514	0.552447	0.831982	0.0977163	0.0353634	0.318849
ENSG00000028277	POU2F2	1.61863	2.25549e-07	5.82292e-05	-0.488737	0.0545386	0.464881	-0.0212766	0.918245	0.999926	1.7297	8.54505e-08	2.12726e-05	1.06235	4.82867e-05	0.00534257	0.241814	0.248093	0.646366
ENSG00000028310	BRD9	0.00340911	0.955764	0.986004	-0.141812	0.055214	0.464881	0.0376719	0.541461	0.999926	0.0168448	0.783771	0.893276	-0.0164713	0.788789	0.937123	-0.0843319	0.181344	0.585619
ENSG00000028528	SNX1	0.0157677	0.706895	0.870876	0.0127504	0.788313	0.940777	-0.0394023	0.351919	0.999926	0.0382951	0.365379	0.591746	-0.00271741	0.948198	0.985423	-0.0137436	0.74267	0.927062
ENSG00000028839	TBPL1	-0.0293252	0.747534	0.892512	0.00260354	0.979693	0.995786	0.0514448	0.57174	0.999926	-0.050984	0.575467	0.757638	-0.0289135	0.750395	0.92278	-0.0767187	0.402092	0.760077
ENSG00000029153	ARNTL2	0.401987	3.76977e-05	0.00249073	0.126121	0.146371	0.587608	-0.0257349	0.728729	0.999926	0.402542	3.64043e-05	0.00170817	0.107517	0.159215	0.510256	0.0355286	0.632614	0.883817
ENSG00000029363	BCLAF1	-0.103408	0.0839193	0.295911	0.086135	0.194128	0.637684	-0.0124292	0.827614	0.999926	-0.025446	0.656594	0.812136	-0.098498	0.0982409	0.411408	-0.082117	0.16253	0.564033
ENSG00000029364	SLC39A9	0.0927969	0.08708	0.302663	0.163441	0.0112626	0.362118	-0.152547	0.00813851	0.999926	0.137852	0.015019	0.0818528	0.0444067	0.396913	0.741638	0.106561	0.0518154	0.369993
ENSG00000029534	ANK1	-0.166763	0.727997	0.882247	0.533053	0.321182	0.725362	0.537344	0.285434	0.999926	0.28464	0.529786	0.723951	0.149266	0.746831	0.921322	-0.690439	0.181005	0.585418
ENSG00000029639	TFB1M	-0.016143	0.863381	0.947076	0.185522	0.0882257	0.518261	-0.0652406	0.485662	0.999926	0.17908	0.066009	0.209907	0.124434	0.192023	0.552469	0.0888886	0.344344	0.721771
ENSG00000029725	RABEP1	0.0229483	0.785454	0.910074	-0.0212475	0.824204	0.953704	0.0841581	0.324518	0.999926	-0.079847	0.349635	0.577861	-0.000889287	0.991568	0.998155	-0.0404594	0.631727	0.883269
ENSG00000029993	HMGB3	-0.0332844	0.656975	0.843274	0.115842	0.178372	0.62194	-0.00501353	0.946319	0.999926	-0.0593481	0.430557	0.646619	-0.378	9.16319e-05	0.00788543	-0.188383	0.0204251	0.258307
ENSG00000030066	NUP160	-0.0281014	0.663172	0.846948	-0.032609	0.655116	0.889139	0.0059401	0.926158	0.999926	-0.0667416	0.306545	0.538516	-0.0973626	0.14322	0.483915	0.0113654	0.859241	0.965571
ENSG00000030110	BAK1	0.215871	0.00411818	0.0484895	0.064679	0.393439	0.767856	0.0155819	0.814296	0.999926	0.211335	0.00470347	0.0391937	0.189752	0.00967002	0.132687	0.120469	0.0815509	0.439089
ENSG00000030582	GRN	-0.0139588	0.772539	0.904201	-0.00668834	0.902889	0.976328	-0.0173355	0.719748	0.999926	0.061566	0.212435	0.431651	0.0637409	0.197499	0.557921	0.0338236	0.486214	0.811705
ENSG00000031003	FAM13B	0.0207691	0.768781	0.902226	0.0941155	0.246226	0.678788	-0.109376	0.131949	0.999926	-0.0244498	0.729035	0.85804	-0.0636752	0.373114	0.72546	-0.0593475	0.404416	0.761795
ENSG00000031081	ARHGAP31	-0.00696628	0.898854	0.962296	-0.0337303	0.5897	0.862035	0.0227826	0.678018	0.999926	0.0261038	0.634482	0.798097	0.0834074	0.140349	0.479553	0.0227216	0.678677	0.900701
ENSG00000031691	CENPQ	-0.342285	0.032405	0.170926	0.069662	0.669344	0.89295	0.0613247	0.672676	0.999926	-0.422072	0.0104416	0.0645812	-0.277591	0.0736986	0.360089	0.144702	0.318852	0.704689
ENSG00000031698	SARS1	0.0473541	0.30302	0.585585	0.0508052	0.329297	0.730015	0.00983014	0.828	0.999926	0.0863729	0.0692883	0.216331	-0.0103755	0.81874	0.948619	-0.02409	0.595792	0.866917
ENSG00000031823	RANBP3	-0.118391	0.0213031	0.134019	-0.00734322	0.890998	0.972465	-0.00182749	0.969106	0.999926	-0.0996854	0.0471793	0.169125	-0.0628129	0.195246	0.555722	-0.0325797	0.493028	0.816398
ENSG00000032219	ARID4A	-0.0514349	0.387499	0.659605	0.022654	0.732221	0.919695	-0.108009	0.0777725	0.999926	0.00702176	0.904563	0.95591	-0.0744306	0.216062	0.576373	-0.042502	0.47167	0.802965
ENSG00000032389	EIPR1	-0.0565364	0.264962	0.549923	0.0217082	0.698867	0.905899	0.0635152	0.211165	0.999926	-0.0568	0.261476	0.491737	0.00250566	0.959719	0.99045	0.0259525	0.601364	0.868506
ENSG00000032444	PNPLA6	-0.189564	0.0164815	0.113691	0.0079377	0.923002	0.980316	-0.0104203	0.885267	0.999926	-0.150674	0.0494246	0.174085	-0.0113959	0.874644	0.965547	-0.0655232	0.370159	0.737178
ENSG00000032742	IFT88	0.184821	0.151689	0.411075	0.154606	0.275017	0.695306	-0.115124	0.361574	0.999926	0.263818	0.0452864	0.165532	0.182505	0.156375	0.506035	0.161934	0.203548	0.60847
ENSG00000033011	ALG1	0.0173253	0.819683	0.92678	0.0133665	0.876511	0.967953	-0.0173742	0.818526	0.999926	-0.0348825	0.646576	0.80563	0.126838	0.107005	0.426338	0.128732	0.101497	0.484573
ENSG00000033030	ZCCHC8	0.0462248	0.65084	0.839803	-0.0590584	0.609994	0.871751	-0.00714121	0.943935	0.999926	-0.0411356	0.686814	0.830864	-0.0646124	0.529038	0.81813	-0.179588	0.0923097	0.462823
ENSG00000033050	ABCF2	-0.0568752	0.523285	0.760938	0.0696415	0.486476	0.815488	0.0066168	0.940042	0.999926	-0.0663483	0.455954	0.667344	-0.0743222	0.405618	0.747879	0.0740964	0.403074	0.760575
ENSG00000033100	CHPF2	-0.0372484	0.369838	0.645376	-0.0349808	0.456763	0.799083	-0.00691416	0.866144	0.999926	-0.0172406	0.674975	0.824003	0.0996472	0.0245981	0.212102	0.0629405	0.137601	0.531021
ENSG00000033122	LRRC7	-0.216278	0.269627	0.55495	0.567829	0.0153127	0.386185	-0.0613721	0.743092	0.999926	-0.196038	0.309565	0.541317	-0.563847	0.00951553	0.132109	-0.751627	0.00120717	0.0895166
ENSG00000033170	FUT8	0.0913001	0.135205	0.388823	-0.0286351	0.670177	0.893138	0.062038	0.301655	0.999926	0.105709	0.0861418	0.248789	0.0376468	0.526399	0.817009	0.118445	0.0568247	0.382542
ENSG00000033178	UBA6	0.109005	0.0506525	0.222764	0.0106417	0.858376	0.962831	-0.0636708	0.235472	0.999926	0.152646	0.00895644	0.0586323	0.0083753	0.873597	0.965432	-0.0155384	0.767882	0.93551
ENSG00000033327	GAB2	0.00740685	0.873173	0.951399	-0.176024	0.0036611	0.317015	0.000831258	0.98567	0.999926	0.0597215	0.207697	0.424939	-0.0617187	0.19474	0.55522	-0.118532	0.0189495	0.252344
ENSG00000033627	ATP6V0A1	0.164124	0.0104352	0.086086	0.0216208	0.742098	0.923675	0.0136303	0.814027	0.999926	0.216758	0.0013989	0.0179143	0.200544	0.00261785	0.063141	0.187367	0.00427981	0.141776
ENSG00000033800	PIAS1	0.0271032	0.627583	0.826325	-0.0145997	0.816842	0.950596	-0.0287334	0.605943	0.999926	0.041643	0.456688	0.667647	-0.0717688	0.208791	0.56981	-0.0615344	0.27691	0.670792
ENSG00000033867	SLC4A7	0.0553011	0.310239	0.592635	-0.0573649	0.351653	0.742674	-0.0935386	0.0942544	0.999926	0.158418	0.00799556	0.0543866	0.148714	0.0118834	0.145833	0.0263606	0.623944	0.880583
ENSG00000034053	APBA2	0.0274802	0.660447	0.845637	-0.16605	0.0292012	0.404925	0.00145377	0.981337	0.999926	-0.0589726	0.350185	0.578359	0.0579889	0.357539	0.715026	0.00714884	0.908485	0.979562
ENSG00000034152	MAP2K3	0.290257	3.46015e-05	0.00239989	-0.131335	0.0423775	0.445526	0.107747	0.0556183	0.999926	0.230374	0.000375884	0.00752379	0.28357	4.4353e-05	0.00499913	0.0579357	0.282833	0.67731
ENSG00000034510	TMSB10	0.0700526	0.322898	0.605612	-0.0179857	0.82124	0.952409	0.0220219	0.752781	0.999926	0.0386323	0.581979	0.761962	0.0574011	0.415705	0.754013	0.0845922	0.235582	0.639241
ENSG00000034533	ASTE1	-0.0302475	0.823593	0.92879	0.143062	0.347569	0.740842	0.0854144	0.529324	0.999926	0.0543521	0.685912	0.830624	0.277572	0.0489511	0.296064	0.127892	0.343739	0.721771
ENSG00000034677	RNF19A	0.151495	0.0273794	0.154909	-0.0858495	0.245695	0.678676	-0.0804375	0.216749	0.999926	0.275922	0.000383446	0.00761485	-0.0482111	0.45408	0.778256	-0.0766033	0.239552	0.642405
ENSG00000034693	PEX3	-0.0892546	0.293404	0.576429	0.134736	0.162081	0.607997	-0.061617	0.459414	0.999926	-0.107607	0.207076	0.42423	0.0713048	0.39455	0.739702	0.066103	0.428162	0.777681
ENSG00000034713	GABARAPL2	0.198934	0.00193044	0.0306517	0.160647	0.0178269	0.392214	-0.00930063	0.866149	0.999926	0.26146	0.000158287	0.00433533	0.110365	0.0581506	0.321187	0.0687463	0.2224	0.627639
ENSG00000035115	SH3YL1	-0.174922	0.0529126	0.22768	-0.0570588	0.552597	0.846845	-0.0522278	0.537734	0.999926	-0.000971242	0.990827	0.99633	-0.0528536	0.535199	0.822323	-0.076916	0.368911	0.736818
ENSG00000035141	FAM136A	0.0350611	0.527964	0.764234	0.115047	0.0784081	0.504191	0.00918529	0.86762	0.999926	0.0729531	0.19606	0.41134	0.0188757	0.732713	0.915961	-0.0193976	0.725234	0.920725
ENSG00000035403	VCL	0.0765865	0.31721	0.599853	-0.0625645	0.469907	0.807014	-0.0182674	0.808749	0.999926	0.0622163	0.414061	0.632525	-0.0922864	0.231256	0.593726	-0.113675	0.144571	0.539028
ENSG00000035499	DEPDC1B	-0.436282	0.0307132	0.165766	0.236648	0.254731	0.685457	-0.095868	0.596328	0.999926	-0.460963	0.0226345	0.107439	-0.960492	0.000109606	0.00883249	-0.362598	0.0632453	0.39636
ENSG00000035664	DAPK2	-0.19745	0.372428	0.647066	-0.235716	0.317845	0.723981	-0.306507	0.153597	0.999926	0.0717124	0.735272	0.862491	0.157307	0.460366	0.782276	-0.108542	0.612406	0.87482
ENSG00000035681	NSMAF	0.0409369	0.552656	0.780449	0.19143	0.0223973	0.399029	-0.00889623	0.896578	0.999926	0.0275274	0.688291	0.831857	0.00402984	0.953126	0.987641	-0.0162965	0.812035	0.952319
ENSG00000035687	ADSS2	-0.187364	0.013644	0.102131	0.0373587	0.633406	0.880654	-0.0262044	0.70403	0.999926	-0.107901	0.130762	0.320808	-0.0841769	0.232422	0.594967	-0.0291695	0.672693	0.899566
ENSG00000035862	TIMP2	0.0490224	0.455103	0.710322	0.0932861	0.216771	0.655674	-0.0292166	0.654323	0.999926	0.0515618	0.43233	0.648355	-0.0931047	0.165072	0.518463	-0.0536656	0.414282	0.768854
ENSG00000035928	RFC1	-0.295303	0.0129401	0.0985777	0.0544232	0.655665	0.889139	-0.0540594	0.614688	0.999926	-0.226671	0.0472432	0.169267	-0.137637	0.211083	0.570776	-0.0225969	0.833012	0.95791
ENSG00000036054	TBC1D23	0.121164	0.0529443	0.227737	0.0753391	0.268338	0.692504	-0.0610613	0.308361	0.999926	0.171	0.0090712	0.0588816	-0.0348361	0.558424	0.834969	-0.000492931	0.993338	0.998379
ENSG00000036257	CUL3	0.0179531	0.736543	0.887139	0.0316534	0.601187	0.867434	0.0660255	0.225184	0.999926	0.0359797	0.501488	0.701721	-0.0139459	0.793614	0.938704	-0.0253941	0.634219	0.884429
ENSG00000036549	ZZZ3	-0.0441043	0.51034	0.751839	0.0959791	0.211418	0.652169	-0.0014201	0.982905	0.999926	-0.00466368	0.943937	0.973226	-0.0568775	0.397467	0.74202	-0.0799203	0.238558	0.641073
ENSG00000037042	TUBG2	-0.211308	0.030388	0.164648	-0.366282	0.00220801	0.30748	-0.0286193	0.749568	0.999926	-0.177669	0.0620638	0.201733	0.115736	0.207007	0.568311	0.00960838	0.914566	0.981761
ENSG00000037241	RPL26L1	0.0475276	0.535706	0.769265	0.17625	0.0500957	0.460161	-0.0861961	0.264378	0.999926	0.0986068	0.204282	0.420859	0.032628	0.669258	0.887569	0.131269	0.0962607	0.472273
ENSG00000037280	FLT4	-0.179589	0.0612243	0.247279	-0.0722177	0.486384	0.815476	-0.0930073	0.311582	0.999926	-0.0890329	0.332931	0.561911	-0.185021	0.0543746	0.311355	-0.187386	0.0514549	0.369111
ENSG00000037474	NSUN2	0.0483943	0.262479	0.547521	-0.0582248	0.236548	0.669095	0.00201909	0.961956	0.999926	0.00353396	0.933494	0.969157	0.0419297	0.329105	0.690971	0.0138903	0.74316	0.927062
ENSG00000037637	FBXO42	-0.0443309	0.4703	0.722388	0.0368272	0.593261	0.864056	-0.0748198	0.22637	0.999926	0.0392608	0.519635	0.717393	0.0639645	0.299365	0.665196	0.0705026	0.253153	0.651386
ENSG00000037749	MFAP3	-0.0371581	0.478282	0.72768	0.00166673	0.977324	0.995462	-0.102119	0.0612327	0.999926	0.0474848	0.364965	0.591521	0.0440857	0.400196	0.743581	0.0315058	0.544923	0.843639
ENSG00000037757	MRI1	-0.0418758	0.577532	0.797295	-0.277716	0.00430442	0.329144	0.0354312	0.63535	0.999926	-0.218298	0.00894203	0.0586323	0.129365	0.0950342	0.406045	0.0348003	0.640471	0.887414
ENSG00000037897	METTL1	-0.058008	0.613021	0.817369	-0.0905095	0.486055	0.815307	0.219961	0.0678585	0.999926	-0.17928	0.130021	0.320253	-0.0571902	0.617113	0.864432	0.025054	0.82472	0.955596
ENSG00000037965	HOXC8	0.0830652	0.732029	0.884641	0.0280477	0.920513	0.979628	-0.00568421	0.98092	0.999926	-0.113305	0.642125	0.803001	-0.160418	0.515389	0.811539	-0.394693	0.126541	0.519865
ENSG00000038002	AGA	-0.0625098	0.463228	0.716584	-0.0171989	0.856031	0.962568	-0.0799375	0.346221	0.999926	0.100343	0.240479	0.467054	0.0268535	0.749822	0.922542	-0.00520177	0.950575	0.988483
ENSG00000038210	PI4K2B	0.0761751	0.264071	0.549044	0.00111882	0.988211	0.996574	0.0308822	0.645325	0.999926	0.00378552	0.954861	0.979667	0.0683478	0.314018	0.679537	0.0634857	0.347757	0.724568
ENSG00000038219	BOD1L1	0.0735563	0.187855	0.459696	0.0865468	0.170121	0.612915	-0.0339129	0.534695	0.999926	0.149593	0.0123346	0.0720087	-0.0643569	0.24719	0.612091	0.00590288	0.913484	0.981191
ENSG00000038274	MAT2B	-0.144578	0.197509	0.473464	0.203304	0.11341	0.549843	-0.0352844	0.746658	0.999926	-0.0754649	0.492441	0.695554	-0.0437376	0.689476	0.897242	-0.0895382	0.416692	0.770933
ENSG00000038295	TLL1	-1.024	0.0252396	0.147532	0.202704	0.672318	0.894009	-0.0166218	0.967628	0.999926	-0.831953	0.0599703	0.196995	-0.214963	0.604155	0.858916	-0.47027	0.265241	0.663388
ENSG00000038358	EDC4	-0.0101287	0.88214	0.954935	-0.321878	0.000644612	0.235193	0.161677	0.0280904	0.999926	-0.214573	0.00545917	0.0428272	0.00576398	0.932687	0.982396	-0.142766	0.048947	0.362214
ENSG00000038382	TRIO	0.31383	0.000116702	0.00547794	-0.0878197	0.238748	0.670641	0.00306687	0.961776	0.999926	0.350173	3.55574e-05	0.00169354	0.139659	0.0407863	0.271021	-0.117073	0.0809397	0.437809
ENSG00000038427	VCAN	-0.326803	0.114853	0.354132	-0.313753	0.198835	0.642495	-0.0460636	0.813197	0.999926	-0.224539	0.266409	0.497256	-0.744365	0.00176499	0.0509435	-0.322569	0.117696	0.507482
ENSG00000038532	CLEC16A	0.00237867	0.964906	0.989015	-0.0575318	0.353979	0.743532	-0.0336233	0.534773	0.999926	0.0468956	0.389322	0.611347	0.035247	0.51618	0.811714	-0.0232142	0.667609	0.8969
ENSG00000038945	MSR1	0.10444	0.614198	0.817894	-0.768997	0.00387157	0.323195	-0.181878	0.376716	0.999926	0.265961	0.201056	0.41766	-0.210482	0.322641	0.686288	-0.0634949	0.759177	0.93289
ENSG00000039123	MTREX	0.036031	0.42829	0.690903	0.0840498	0.112209	0.549843	-0.0406826	0.371355	0.999926	0.0633364	0.171063	0.3789	-0.00716908	0.873605	0.965432	-0.00630795	0.88852	0.9743
ENSG00000039139	DNAH5	0.559867	0.00563791	0.0580942	-0.141578	0.500609	0.823891	0.0888093	0.634011	0.999926	0.798991	0.000249565	0.00576979	0.344151	0.0708148	0.355148	0.214037	0.248364	0.646366
ENSG00000039319	ZFYVE16	0.0652257	0.248041	0.531746	0.0592474	0.349023	0.741673	-0.0726404	0.199074	0.999926	0.0855626	0.134021	0.325628	-0.00131686	0.981015	0.994834	0.0241402	0.66282	0.895412
ENSG00000039523	RIPOR1	0.23805	0.0174118	0.117492	-0.148428	0.168671	0.610923	0.00178025	0.984521	0.999926	0.304214	0.00364019	0.033329	0.127427	0.17673	0.535413	0.00573633	0.950146	0.988483
ENSG00000039560	RAI14	0.0290134	0.454858	0.710273	0.0228693	0.601973	0.86772	-0.0378766	0.331922	0.999926	0.0573657	0.14875	0.347648	0.00443617	0.908265	0.975822	0.0331804	0.393782	0.75595
ENSG00000039650	PNKP	-0.0110428	0.830556	0.930994	-0.15316	0.0169156	0.391017	-0.00158474	0.975424	0.999926	0.00595547	0.907866	0.956594	0.0406491	0.43394	0.767204	-0.0494977	0.342812	0.72149
ENSG00000040199	PHLPP2	0.0871	0.3556	0.633786	-0.12303	0.254514	0.685457	-0.0211612	0.819789	0.999926	0.0613835	0.51087	0.710428	-0.0277704	0.766354	0.927706	-0.0147776	0.873682	0.970055
ENSG00000040275	SPDL1	0.229824	0.163308	0.427464	-0.20241	0.280028	0.698743	0.0172197	0.914491	0.999926	0.220053	0.1803	0.39073	-0.102324	0.527518	0.817623	-0.0669151	0.677651	0.900701
ENSG00000040341	STAU2	-0.0888611	0.259052	0.544283	0.0678801	0.439659	0.790983	-0.0406811	0.597838	0.999926	-0.039579	0.608416	0.781025	-0.0150444	0.845212	0.956498	0.0294449	0.702021	0.910762
ENSG00000040487	SLC66A1	0.0953631	0.17279	0.44078	-0.0194704	0.801188	0.944731	0.017144	0.801017	0.999926	0.117661	0.0959926	0.266315	0.0669315	0.331521	0.693511	0.0987785	0.15705	0.556404
ENSG00000040531	CTNS	0.117662	0.0832545	0.295052	-0.0311377	0.673126	0.894081	-0.0112488	0.862312	0.999926	0.264514	0.00065665	0.0110828	0.159415	0.0229932	0.205209	0.0652928	0.320379	0.705816
ENSG00000040608	RTN4R	-0.278927	0.194485	0.469166	0.485979	0.0385369	0.43326	0.114044	0.577739	0.999926	-0.226035	0.281743	0.513193	-0.511272	0.0265216	0.221932	0.333917	0.102797	0.484973
ENSG00000040633	PHF23	0.0896061	0.0686991	0.263735	0.0405278	0.448214	0.795854	-0.0115244	0.805456	0.999926	0.11117	0.0272736	0.120209	0.111565	0.0268949	0.224178	0.0275157	0.558009	0.848869
ENSG00000040731	CDH10	-0.493237	0.155497	0.416641	-0.903203	0.068818	0.489486	0.211701	0.51177	0.999926	-0.0994568	0.75449	0.874852	-0.333887	0.314505	0.679664	-0.544048	0.119177	0.508397
ENSG00000040933	INPP4A	0.00600684	0.920488	0.971221	-0.0864694	0.216297	0.655052	0.0687926	0.261344	0.999926	0.0178773	0.76604	0.882665	0.0583692	0.337431	0.698564	0.0129076	0.829619	0.957414
ENSG00000041357	PSMA4	0.0344468	0.505985	0.748261	0.139745	0.0260307	0.404925	-0.00362242	0.943826	0.999926	0.0707458	0.180423	0.390934	0.0655932	0.212761	0.571967	0.0994239	0.0661334	0.402254
ENSG00000041802	LSG1	-0.0522429	0.283563	0.56788	0.0379761	0.486509	0.815488	-0.0447091	0.354969	0.999926	-0.0161649	0.735518	0.862539	0.0129886	0.785984	0.936037	0.00968287	0.839325	0.959548
ENSG00000041880	PARP3	0.0523248	0.618026	0.820952	0.042475	0.717425	0.914401	-0.101809	0.33277	0.999926	-0.0206423	0.843295	0.925081	0.0685053	0.513474	0.810491	0.117045	0.267023	0.66427
ENSG00000041982	TNC	0.576481	0.0117177	0.0927738	-0.84363	0.00421532	0.329144	0.104279	0.621788	0.999926	0.769084	0.00144945	0.0182702	-0.382847	0.0890983	0.39328	-0.591427	0.012891	0.220237
ENSG00000041988	THAP3	0.154669	0.0677588	0.262032	0.300311	0.00350733	0.315456	-0.0967081	0.23777	0.999926	0.144707	0.0845447	0.246011	0.238727	0.0076187	0.119224	0.0956078	0.242846	0.644859
ENSG00000042088	TDP1	-0.077406	0.309724	0.592054	-0.120888	0.167735	0.610205	0.072435	0.338841	0.999926	-0.0807987	0.28827	0.519893	-0.183623	0.0239936	0.209715	-0.145137	0.0656751	0.402242
ENSG00000042286	AIFM2	0.0742747	0.340061	0.619631	0.130026	0.149048	0.59155	-0.018813	0.80606	0.999926	0.0897996	0.25019	0.477552	0.204604	0.0146184	0.164616	0.213034	0.0113742	0.211424
ENSG00000042317	SPATA7	0.0913136	0.453069	0.70871	0.0958463	0.478417	0.81183	-0.0163552	0.891881	0.999926	0.112642	0.353532	0.581484	0.0282329	0.815255	0.947172	0.000328014	0.997807	0.999735
ENSG00000042429	MED17	0.196462	0.260772	0.546076	0.0253643	0.895172	0.973866	-0.0257941	0.880645	0.999926	0.101391	0.556108	0.743302	0.0789917	0.647749	0.879286	-0.0449775	0.794693	0.945614
ENSG00000042445	RETSAT	0.131847	0.0439928	0.204686	0.0311963	0.655884	0.88929	-0.0489824	0.429552	0.999926	0.107255	0.094258	0.262968	0.160861	0.016569	0.177274	0.0913567	0.149304	0.545057
ENSG00000042493	CAPG	0.0115031	0.784125	0.909163	0.13671	0.00936696	0.345562	0.0170659	0.684202	0.999926	-0.00652435	0.876259	0.941452	0.0117096	0.780152	0.934198	0.0203189	0.628366	0.882571
ENSG00000042753	AP2S1	-0.0909074	0.0496194	0.219997	0.0834246	0.104838	0.53886	0.0327234	0.456616	0.999926	-0.0920222	0.0470707	0.168885	-0.0352699	0.423144	0.759796	0.044397	0.315623	0.702106
ENSG00000042832	TG	-0.359476	0.0768706	0.282385	-0.413345	0.0782736	0.504191	-0.074136	0.68808	0.999926	0.0513121	0.781672	0.891846	-0.0793877	0.726045	0.914905	-0.0389029	0.834675	0.958229
ENSG00000043093	DCUN1D1	0.159714	0.118203	0.360268	0.157896	0.167773	0.610205	-0.0747082	0.45126	0.999926	0.283731	0.00913777	0.0591409	0.0735928	0.459101	0.781385	-0.0273327	0.781788	0.940295
ENSG00000043143	JADE2	-0.0703457	0.18618	0.456599	0.0538959	0.363227	0.749142	0.0660264	0.212309	0.999926	-0.0440553	0.399267	0.620325	0.0611959	0.245844	0.61096	-0.00761262	0.882855	0.972113
ENSG00000043514	TRIT1	0.0149445	0.853374	0.94285	0.138609	0.138993	0.578074	0.0075014	0.925748	0.999926	-0.0531723	0.512732	0.712235	0.00901332	0.911072	0.976425	-0.00508433	0.949608	0.988432
ENSG00000043591	ADRB1	-0.255049	0.162722	0.426733	-0.472067	0.0331904	0.414241	0.245719	0.173168	0.999926	-0.687331	0.00139152	0.0178465	-0.14685	0.405528	0.747879	-0.678622	0.00147324	0.0973385
ENSG00000044090	CUL7	-0.148868	0.0293798	0.161	-0.0959087	0.191633	0.634142	0.0195861	0.756641	0.999926	-0.116602	0.0787493	0.234934	-0.0437274	0.492414	0.799714	-0.0466492	0.463478	0.800604
ENSG00000044115	CTNNA1	0.076989	0.0968498	0.321668	0.0815387	0.118983	0.55736	-0.0280004	0.531145	0.999926	0.110575	0.0218368	0.104634	-0.0161525	0.71688	0.911282	-0.0304923	0.495739	0.817645
ENSG00000044446	PHKA2	-0.252505	0.0156836	0.110595	-0.00402909	0.969815	0.99339	0.0912513	0.340108	0.999926	-0.264592	0.0117036	0.0697958	-0.185484	0.0639473	0.338969	-0.131135	0.176936	0.579284
ENSG00000044459	CNTLN	-0.18468	0.0189178	0.123808	0.140512	0.0935618	0.523723	0.0403944	0.573738	0.999926	-0.164419	0.0329476	0.135334	-0.186926	0.0175312	0.181759	0.0640024	0.374244	0.739893
ENSG00000044574	HSPA5	0.171641	0.0103932	0.0858868	0.243444	0.0021386	0.30748	-0.0216602	0.720617	0.999926	0.153075	0.0199153	0.0986067	0.00575425	0.92419	0.980965	-0.0263747	0.663515	0.895412
ENSG00000046647	GEMIN8	0.10698	0.230257	0.511066	-0.0146162	0.88154	0.970125	-0.000637184	0.99415	0.999926	0.0611698	0.485033	0.689351	0.140152	0.120243	0.447903	0.0604516	0.489787	0.813966
ENSG00000046651	OFD1	0.297574	0.00637759	0.0625246	0.107364	0.333018	0.733176	-0.19353	0.0589346	0.999926	0.330754	0.00290808	0.0287325	0.10288	0.300004	0.665557	0.0399632	0.682747	0.902358
ENSG00000046889	PREX2	-0.0144828	0.825507	0.929684	0.111965	0.142405	0.582353	0.0412431	0.53139	0.999926	-0.0369201	0.575024	0.757479	-0.141151	0.0437679	0.280505	-0.144909	0.0387566	0.330867
ENSG00000047056	WDR37	-0.0237338	0.654787	0.841974	-0.0283409	0.637666	0.88358	0.0433681	0.415999	0.999926	-0.00187314	0.971689	0.986624	-0.0536083	0.318159	0.682611	-0.0665443	0.218195	0.623005
ENSG00000047188	YTHDC2	-0.137402	0.0216261	0.135039	0.00669407	0.914017	0.978748	0.0528827	0.341662	0.999926	-0.144186	0.0164886	0.0869063	-0.126131	0.032702	0.246698	-0.10148	0.0779657	0.430804
ENSG00000047230	CTPS2	0.0136852	0.826095	0.929845	-0.0537947	0.448803	0.796026	0.117701	0.0720009	0.999926	-0.016249	0.793706	0.899159	-0.0566587	0.368775	0.723736	-0.0714717	0.259139	0.656966
ENSG00000047249	ATP6V1H	-0.00860077	0.886749	0.957343	0.120465	0.0910283	0.520519	-0.0654707	0.284849	0.999926	0.0520409	0.392657	0.614231	0.0612291	0.316831	0.681097	0.0631404	0.301801	0.690821
ENSG00000047315	POLR2B	0.138173	0.00593567	0.0600502	0.0635152	0.21959	0.657073	0.00604842	0.892157	0.999926	0.205346	0.000218148	0.00521941	0.0159049	0.721982	0.912968	-0.0459225	0.310818	0.696457
ENSG00000047346	FAM214A	0.0827448	0.216072	0.496786	-0.0511141	0.492687	0.819733	-0.0434745	0.507607	0.999926	0.0927913	0.166496	0.373541	-0.055056	0.405584	0.747879	-0.14203	0.0419456	0.340609
ENSG00000047365	ARAP2	-0.160429	0.474051	0.72504	0.0899933	0.721201	0.915655	0.053781	0.805583	0.999926	-0.178471	0.424081	0.640602	-0.377085	0.107537	0.427723	-0.381825	0.102183	0.484973
ENSG00000047410	TPR	0.0459751	0.309131	0.591494	0.0429076	0.399556	0.770192	-0.0414303	0.357592	0.999926	0.0917774	0.0514682	0.178754	-0.000244724	0.995613	0.999413	0.0505588	0.264411	0.662915
ENSG00000047578	KATNIP	0.0222777	0.683068	0.857973	-0.0127047	0.836334	0.95696	-0.0415356	0.447552	0.999926	0.0859402	0.125896	0.314256	0.0447202	0.414988	0.753006	-0.0228565	0.674538	0.9
ENSG00000047579	DTNBP1	0.073807	0.360747	0.637411	0.197597	0.0382194	0.432989	-0.159961	0.0560569	0.999926	0.122769	0.13459	0.326543	0.143037	0.0851747	0.384777	0.186423	0.0285838	0.295956
ENSG00000047617	ANO2	0.0244753	0.887662	0.957717	0.0411223	0.828373	0.954725	0.064383	0.710757	0.999926	0.0857736	0.619059	0.78794	-0.333223	0.0716529	0.356246	-0.0774232	0.654855	0.892902
ENSG00000047621	C12orf4	0.0638801	0.384166	0.657068	0.143052	0.0930374	0.523723	-0.0419201	0.564072	0.999926	-0.0802697	0.27799	0.509192	0.140617	0.0648572	0.341972	0.163229	0.0344776	0.318673
ENSG00000047634	SCML1	-0.171804	0.153595	0.414011	0.00856064	0.947538	0.985573	0.0081929	0.94325	0.999926	-0.149506	0.208035	0.425313	-0.223976	0.0684269	0.348662	-0.110887	0.34382	0.721771
ENSG00000047644	WWC3	0.0167622	0.72035	0.878523	0.100113	0.0707036	0.492798	-0.0107055	0.818676	0.999926	0.0133215	0.775523	0.888259	-0.13366	0.0100161	0.135043	-0.113116	0.0250874	0.279306
ENSG00000047648	ARHGAP6	0.757595	0.00488657	0.0533885	0.239183	0.375444	0.757061	-0.263491	0.292747	0.999926	0.665897	0.0113086	0.0680421	0.468048	0.067381	0.346244	0.391724	0.119166	0.508397
ENSG00000047849	MAP4	0.166696	0.0539531	0.229457	-0.0107937	0.907519	0.977414	-0.0174227	0.831218	0.999926	0.175999	0.0430694	0.160301	-0.00317826	0.968973	0.993392	-0.000887339	0.991336	0.998282
ENSG00000047932	GOPC	-0.0589662	0.350562	0.629886	0.0586503	0.407699	0.773846	-0.0490822	0.432613	0.999926	0.0342673	0.582354	0.762196	0.056785	0.366302	0.722229	0.031117	0.61698	0.876936
ENSG00000048028	USP28	-0.0488889	0.35853	0.635866	0.094769	0.121527	0.559976	-0.0316063	0.547371	0.999926	0.029564	0.573602	0.756176	-0.110893	0.0471928	0.290984	-0.07406	0.169583	0.571859
ENSG00000048052	HDAC9	1.54557	2.53847e-06	0.000388889	-0.281288	0.316359	0.723149	-0.0158028	0.94655	0.999926	1.59637	1.60853e-06	0.000206714	0.860162	0.00142225	0.0450626	0.169144	0.472662	0.80378
ENSG00000048140	TSPAN17	0.0578208	0.222103	0.502883	0.0773298	0.152429	0.595437	0.0367244	0.431772	0.999926	0.0265865	0.567396	0.751704	0.0201942	0.663534	0.884819	0.0208892	0.652503	0.892518
ENSG00000048162	NOP16	-0.0157748	0.879406	0.953848	-0.0578957	0.625597	0.87688	0.125497	0.237046	0.999926	-0.147115	0.16969	0.377045	-0.0522876	0.616158	0.864164	-0.143478	0.17968	0.583773
ENSG00000048342	CC2D2A	0.00184231	0.976938	0.991647	-0.0395879	0.584363	0.860342	0.140862	0.0386357	0.999926	-0.128057	0.0575684	0.192164	-0.101532	0.125062	0.454554	0.0709475	0.271336	0.667013
ENSG00000048392	RRM2B	8.23903e-05	0.999053	0.999507	0.0844348	0.292468	0.707107	-0.0858081	0.227079	0.999926	0.0230479	0.740642	0.865924	-0.0620739	0.37808	0.728424	-0.0876774	0.218065	0.622991
ENSG00000048405	ZNF800	0.176471	0.103457	0.333403	-0.0204388	0.863001	0.964138	-0.0573996	0.582845	0.999926	-0.00708269	0.945856	0.974156	0.18392	0.0902383	0.395228	0.0393059	0.706128	0.912772
ENSG00000048471	SNX29	0.197704	0.0286877	0.158594	-0.0312337	0.743868	0.923675	-0.0482395	0.567529	0.999926	0.206738	0.0226285	0.107439	0.115215	0.181843	0.540512	0.136632	0.11609	0.506033
ENSG00000048544	MRPS10	-0.00201249	0.97358	0.990776	0.109851	0.121453	0.559976	-0.0172091	0.77641	0.999926	0.0838254	0.177501	0.387495	0.0210848	0.728541	0.914979	0.0419038	0.491454	0.815209
ENSG00000048649	RSF1	0.0629232	0.147787	0.405595	0.0745836	0.130636	0.570921	-0.0662761	0.12795	0.999926	0.115595	0.0125267	0.072825	-0.052653	0.221993	0.584146	-0.0292834	0.489584	0.813963
ENSG00000048707	VPS13D	0.0138507	0.806962	0.920761	0.215994	0.00305044	0.311884	-0.0775408	0.180928	0.999926	0.0749743	0.195325	0.41075	-0.0812808	0.163904	0.516823	0.0154337	0.784847	0.941301
ENSG00000048740	CELF2	-0.197538	0.00779439	0.0716765	0.0683687	0.368751	0.753114	-0.00435884	0.947409	0.999926	-0.147327	0.0376282	0.146981	-0.219832	0.00374848	0.0796089	-0.180808	0.013186	0.221926
ENSG00000048828	FAM120A	0.0129598	0.741523	0.888651	0.0460319	0.308333	0.718088	-0.0226412	0.565411	0.999926	0.0303951	0.442202	0.655754	-0.00580126	0.882443	0.968831	-0.020799	0.597264	0.867889
ENSG00000048991	R3HDM1	0.0179928	0.776065	0.905458	0.0608207	0.397408	0.770015	-0.0626424	0.32639	0.999926	-0.04309	0.497691	0.699357	-0.0629287	0.326711	0.689581	0.0547592	0.389217	0.75156
ENSG00000049130	KITLG	0.686258	8.05508e-05	0.00422442	-0.0919656	0.5539	0.847632	-0.0626548	0.64383	0.999926	0.79504	1.5345e-05	0.000995002	0.547912	0.00072253	0.030068	0.160004	0.245394	0.645387
ENSG00000049167	ERCC8	-0.084292	0.448993	0.706081	0.0839948	0.497055	0.821804	-0.0230666	0.832657	0.999926	-0.0978806	0.378659	0.60294	0.0223677	0.838292	0.953591	0.0194179	0.858824	0.965554
ENSG00000049192	ADAMTS6	-0.00823818	0.935835	0.977118	0.0567819	0.626278	0.877305	-0.018081	0.859421	0.999926	-0.0171222	0.866955	0.936046	-0.0245356	0.810532	0.945419	-0.0877264	0.395906	0.756695
ENSG00000049239	H6PD	-0.0406899	0.584281	0.801887	0.102931	0.225531	0.661429	-0.00123902	0.98659	0.999926	-0.0734875	0.326994	0.557712	-0.105465	0.16671	0.520589	0.0104473	0.887375	0.973948
ENSG00000049245	VAMP3	0.0306083	0.534831	0.769027	0.00451263	0.935376	0.983488	-0.0211706	0.666469	0.999926	0.0921599	0.0731982	0.224079	0.00482302	0.921633	0.980202	0.0252875	0.607047	0.871201
ENSG00000049246	PER3	-0.0608859	0.632494	0.82872	0.26894	0.0685658	0.489486	0.0334918	0.790048	0.999926	0.10351	0.412246	0.632116	-0.232508	0.0826383	0.378718	-0.0100484	0.93617	0.986162
ENSG00000049249	TNFRSF9	3.25262	1.31104e-06	0.000234323	-2.52372	0.0253455	0.404925	-0.909896	0.123393	0.999926	3.65458	1.83846e-07	3.94307e-05	1.38509	0.0191119	0.188138	-1.48013	0.0771701	0.427495
ENSG00000049323	LTBP1	-0.0507125	0.514418	0.754891	0.0207072	0.813579	0.949505	0.0591888	0.447437	0.999926	-0.0975752	0.217226	0.437938	-0.155659	0.056995	0.318464	-0.140093	0.0834451	0.443017
ENSG00000049449	RCN1	0.0502451	0.675706	0.854501	-0.1556	0.264087	0.691272	0.169951	0.168647	0.999926	-0.218594	0.082299	0.241747	0.0691963	0.565196	0.838091	-0.0358765	0.764872	0.933907
ENSG00000049541	RFC2	-0.487618	7.61828e-06	0.000948272	-0.0743057	0.399244	0.770192	-0.0252508	0.741803	0.999926	-0.406841	5.71737e-05	0.00227731	-0.199807	0.0176975	0.182115	0.146651	0.0678128	0.406226
ENSG00000049618	ARID1B	0.0592745	0.172118	0.439953	0.0430767	0.372548	0.754896	-0.0685174	0.116952	0.999926	0.0477303	0.26615	0.496973	-0.0470165	0.274315	0.641716	-0.0538133	0.212697	0.617663
ENSG00000049656	CLPTM1L	-0.0891461	0.0846388	0.297217	0.0447387	0.428518	0.784042	0.0319245	0.519972	0.999926	-0.110307	0.0367021	0.144742	-0.0529735	0.291255	0.65734	-0.0163609	0.740424	0.926413
ENSG00000049759	NEDD4L	0.0521641	0.509757	0.751376	-0.0108511	0.903741	0.976328	0.00736595	0.925194	0.999926	0.102223	0.20328	0.420135	-0.0606425	0.445111	0.772859	-0.20677	0.0164636	0.241092
ENSG00000049769	PPP1R3F	-0.518571	0.0614929	0.24789	0.12372	0.65987	0.890473	-0.116717	0.639147	0.999926	-0.422818	0.11503	0.297225	-0.0616942	0.806892	0.943595	0.104833	0.673561	0.899968
ENSG00000049860	HEXB	0.105131	0.293215	0.576323	0.0145553	0.896474	0.974482	0.102919	0.30331	0.999926	-0.0105656	0.914488	0.959616	0.0993864	0.319436	0.683121	-0.0255015	0.795631	0.945843
ENSG00000049883	PTCD2	0.107597	0.374766	0.648617	0.270424	0.0527796	0.462803	-0.285822	0.0247557	0.999926	0.114332	0.343023	0.571545	0.167445	0.171314	0.527916	0.508616	0.000367413	0.0522663
ENSG00000050130	JKAMP	0.0152992	0.770955	0.903183	0.0685435	0.256443	0.68593	-0.0581846	0.274642	0.999926	0.02265	0.666215	0.81866	0.0883367	0.105028	0.42348	0.132308	0.0198397	0.256573
ENSG00000050165	DKK3	0.0859928	0.13327	0.386583	-0.0971112	0.136791	0.57527	-0.00580588	0.916434	0.999926	0.0762789	0.179905	0.390298	0.000720321	0.989612	0.997269	-0.0794851	0.163161	0.564251
ENSG00000050344	NFE2L3	0.376617	0.0133817	0.100677	-0.169443	0.295867	0.708755	0.193319	0.17651	0.999926	0.0816995	0.558068	0.744357	0.105175	0.452178	0.777724	-0.249967	0.0860566	0.450073
ENSG00000050393	MCUR1	0.00149813	0.989297	0.996332	-0.158569	0.222978	0.659315	0.0824145	0.463161	0.999926	-0.111969	0.322859	0.553422	0.17052	0.136696	0.47368	0.134718	0.233105	0.638052
ENSG00000050405	LIMA1	-0.190064	0.0540509	0.229733	0.0609784	0.566189	0.852126	-0.0237216	0.798541	0.999926	-0.203665	0.0403696	0.153601	-0.193236	0.0504949	0.300064	-0.161146	0.0968994	0.473429
ENSG00000050426	LETMD1	-0.0460691	0.606595	0.813363	-0.00211737	0.983094	0.996099	-0.0749606	0.401262	0.999926	-0.0467981	0.599596	0.774695	-0.225874	0.0203089	0.19182	-0.165228	0.0769159	0.426875
ENSG00000050438	SLC4A8	-0.00232076	0.983378	0.994651	-0.275969	0.0418983	0.444585	-0.0100911	0.927383	0.999926	-0.0345044	0.756273	0.875791	0.00832048	0.940267	0.983587	0.135912	0.227714	0.633702
ENSG00000050730	TNIP3	2.23105	1.32788e-08	8.04866e-06	-0.194708	0.552582	0.846845	0.117276	0.661004	0.999926	2.41466	3.26269e-09	2.40387e-06	1.67644	1.05749e-06	0.0006961	1.14585	0.000133223	0.0299559
ENSG00000050748	MAPK9	-0.12233	0.0736647	0.275702	-0.0143641	0.845416	0.959778	0.0367101	0.572989	0.999926	-0.082033	0.21689	0.437415	-0.036843	0.572225	0.840656	0.0292213	0.652703	0.892617
ENSG00000050820	BCAR1	-0.0446137	0.467929	0.720373	-0.0171115	0.805161	0.94564	0.0919714	0.144191	0.999926	-0.113191	0.0768641	0.231339	-0.0811009	0.194831	0.55522	-0.104675	0.0995266	0.479991
ENSG00000051009	FHIP1B	0.0267503	0.763628	0.900272	-0.0832285	0.413969	0.777983	0.0286311	0.747101	0.999926	-0.0214995	0.808648	0.908483	-0.0449763	0.614214	0.864013	-0.169144	0.0706321	0.412001
ENSG00000051108	HERPUD1	0.233096	0.000607854	0.0154511	0.111597	0.0932437	0.523723	-0.0318018	0.574664	0.999926	0.237266	0.000508163	0.00930919	-0.061055	0.288699	0.655407	-0.10427	0.0785051	0.431425
ENSG00000051128	HOMER3	-0.0859855	0.553031	0.780449	-0.381499	0.0317855	0.410183	0.245049	0.103071	0.999926	-0.4325	0.00760795	0.0530047	0.0149737	0.91721	0.978371	-0.166042	0.258361	0.656188
ENSG00000051180	RAD51	-0.352826	0.0100467	0.0841715	-0.0469524	0.73493	0.921372	-0.0755742	0.532514	0.999926	-0.364866	0.00791568	0.054117	-0.129753	0.295021	0.661556	0.258316	0.0426252	0.342859
ENSG00000051341	POLQ	-0.84303	0.000157319	0.00667874	-0.217584	0.275116	0.695306	0.100041	0.558042	0.999926	-1.0228	2.02084e-05	0.00117449	-0.756416	0.000419577	0.0211167	-0.101233	0.554321	0.846998
ENSG00000051382	PIK3CB	0.0402926	0.487984	0.73522	0.0719926	0.277267	0.695949	-0.0458445	0.429505	0.999926	0.115783	0.0566025	0.189949	0.0697427	0.235635	0.598905	0.0991999	0.097561	0.475104
ENSG00000051523	CYBA	-0.095282	0.119192	0.361621	-0.120907	0.0849412	0.513515	0.0490994	0.408582	0.999926	-0.130487	0.0381393	0.148354	0.0706106	0.239534	0.603293	0.0753477	0.21033	0.615312
ENSG00000051596	THOC3	-0.175946	0.00749855	0.0696915	0.0865632	0.201104	0.64391	0.104069	0.0888122	0.999926	-0.150553	0.0184783	0.0941197	-0.109788	0.0745777	0.360877	-0.00589351	0.919544	0.983392
ENSG00000051620	HEBP2	0.107371	0.485065	0.733278	-0.26733	0.139937	0.578948	0.31678	0.0519519	0.999926	-0.269531	0.0929498	0.260308	0.0894764	0.559854	0.83538	-0.0465859	0.760605	0.93289
ENSG00000051825	MPHOSPH9	-0.250888	0.0291171	0.16	0.101096	0.397761	0.7701	-0.0975869	0.358347	0.999926	-0.262081	0.0230528	0.108611	-0.17694	0.109312	0.429951	-0.0333922	0.751576	0.930047
ENSG00000052126	PLEKHA5	0.1146	0.129086	0.378807	0.0635114	0.445132	0.792945	-0.0627416	0.393265	0.999926	0.0514467	0.482904	0.687412	-0.0913815	0.223136	0.585055	-0.0318838	0.662797	0.895412
ENSG00000052723	SIKE1	-0.0931116	0.144396	0.40124	-0.0316054	0.649688	0.887374	-0.0172928	0.778072	0.999926	-0.0211082	0.731429	0.859696	-0.0424962	0.493042	0.799846	-0.0306652	0.618543	0.877653
ENSG00000052749	RRP12	0.0877128	0.225422	0.506792	-0.0176668	0.826215	0.954492	0.018493	0.79389	0.999926	0.0469621	0.509084	0.708981	0.140722	0.0591025	0.323752	0.173999	0.0226061	0.268213
ENSG00000052795	FNIP2	0.0733065	0.306446	0.589077	0.0525501	0.51276	0.82833	-0.0208787	0.766954	0.999926	0.0979368	0.175342	0.384709	-0.0449479	0.527546	0.817623	-0.0545648	0.443221	0.788055
ENSG00000052802	MSMO1	0.00827976	0.95311	0.984683	0.384059	0.0249359	0.404925	0.00431594	0.975491	0.999926	0.0197222	0.888413	0.94677	-0.66745	0.000196261	0.012667	-0.626618	0.00035152	0.0505211
ENSG00000052841	TTC17	0.0324873	0.548057	0.777719	0.023927	0.695408	0.903557	-0.0552838	0.310466	0.999926	0.051539	0.343782	0.572037	0.150715	0.0110913	0.141396	0.166645	0.00578216	0.160257
ENSG00000053254	FOXN3	-0.0243403	0.710707	0.872334	0.107811	0.15622	0.601287	-0.0473529	0.471068	0.999926	0.0970502	0.149002	0.348178	-0.19309	0.00837348	0.12485	-0.159055	0.0246783	0.27782
ENSG00000053371	AKR7A2	-0.0181761	0.802885	0.918968	-0.0248963	0.762655	0.93156	0.178663	0.0234708	0.999926	-0.259794	0.00217735	0.0238038	0.00641633	0.92958	0.982332	0.0133422	0.853897	0.964682
ENSG00000053372	MRTO4	0.0728037	0.35132	0.63026	0.0411212	0.638838	0.884325	0.0137146	0.858703	0.999926	0.0338821	0.660813	0.815256	0.0439218	0.570523	0.840583	0.113095	0.153369	0.550639
ENSG00000053438	NNAT	-0.285144	0.00476246	0.0526932	0.0629925	0.528308	0.835549	0.100043	0.264324	0.999926	-0.30318	0.00298186	0.029316	-0.164136	0.0769426	0.365152	-0.19575	0.0379867	0.326897
ENSG00000053501	USE1	-0.184659	0.0664001	0.258782	-0.0247876	0.816144	0.950596	0.044934	0.635468	0.999926	-0.214206	0.0354641	0.141516	-0.024908	0.792614	0.938453	0.114655	0.232288	0.63732
ENSG00000053524	MCF2L2	-0.0770174	0.750619	0.894326	-0.349485	0.204346	0.644765	-0.13904	0.554914	0.999926	0.090883	0.70095	0.840146	0.228206	0.337829	0.698719	0.00937231	0.968597	0.992787
ENSG00000053702	NRIP2	0.197632	0.612919	0.817369	0.485909	0.244475	0.67758	-0.341484	0.373628	0.999926	0.440342	0.251248	0.479133	-0.0504902	0.898468	0.973962	0.162105	0.674971	0.900111
ENSG00000053747	LAMA3	-0.0259029	0.720993	0.878923	0.148051	0.081345	0.510365	-0.0944477	0.200455	0.999926	-0.0543392	0.455845	0.667255	-0.0332095	0.646999	0.878866	0.0131285	0.855512	0.965079
ENSG00000053770	AP5M1	0.117503	0.02647	0.15211	0.105963	0.0688031	0.489486	-0.0723169	0.152377	0.999926	0.123891	0.0199376	0.0986067	0.0164485	0.738125	0.918686	0.0474781	0.339086	0.719104
ENSG00000053900	ANAPC4	0.0313644	0.655723	0.842606	-0.0630012	0.432803	0.786077	0.0188867	0.78749	0.999926	-0.0140014	0.841594	0.924633	0.00460379	0.947642	0.985313	-0.00647571	0.926235	0.984357
ENSG00000054116	TRAPPC3	0.151126	0.00260047	0.0367307	0.118288	0.0260534	0.404925	-0.0359525	0.412979	0.999926	0.17102	0.000937852	0.0139985	0.0989007	0.0338751	0.248293	0.037137	0.398039	0.757716
ENSG00000054118	THRAP3	-0.0305376	0.416622	0.682281	-0.0257167	0.545098	0.844477	-0.0492211	0.196686	0.999926	0.0235191	0.529472	0.723734	-0.00190932	0.959066	0.990029	-0.013374	0.719588	0.918311
ENSG00000054148	PHPT1	0.0123352	0.917863	0.970297	-0.224001	0.113462	0.549843	-0.0567556	0.634133	0.999926	-0.116166	0.338611	0.567859	-0.037104	0.75667	0.925042	0.131178	0.276631	0.670619
ENSG00000054219	LY75	0.0461678	0.867656	0.949082	-0.0157513	0.959274	0.989657	0.207275	0.463289	0.999926	0.0496797	0.856661	0.930988	0.0307315	0.911384	0.976534	-0.201909	0.474076	0.80414
ENSG00000054267	ARID4B	0.0921273	0.129775	0.379764	0.0686228	0.307277	0.717334	-0.0581451	0.328092	0.999926	0.165865	0.0104776	0.0646769	-0.0949568	0.120079	0.447774	-0.043542	0.46186	0.799922
ENSG00000054277	OPN3	0.0177497	0.929932	0.975127	0.203671	0.369199	0.753421	-0.0915158	0.64631	0.999926	0.145138	0.468113	0.675846	0.0515413	0.797152	0.939717	-0.402005	0.0649247	0.402242
ENSG00000054282	SDCCAG8	0.281236	0.00160371	0.0276985	-0.0666883	0.44668	0.793876	-0.160686	0.0469046	0.999926	0.2557	0.00330055	0.0313234	0.189478	0.0219214	0.199612	0.134589	0.0906391	0.459183
ENSG00000054392	HHAT	-0.0524236	0.671148	0.851672	0.222865	0.113452	0.549843	0.107622	0.385205	0.999926	0.0955407	0.434466	0.65016	-0.0919514	0.458538	0.781183	0.136328	0.267273	0.664536
ENSG00000054523	KIF1B	0.126779	0.0139528	0.103356	0.051231	0.342	0.736912	-0.0318174	0.500587	0.999926	0.179047	0.00121266	0.0165417	0.0793826	0.104302	0.422462	0.0556078	0.245357	0.645387
ENSG00000054598	FOXC1	0.0718492	0.700489	0.867198	-0.207719	0.336988	0.734534	0.318581	0.104588	0.999926	-0.253199	0.189833	0.40361	-0.107252	0.568846	0.839539	-0.123177	0.512462	0.825732
ENSG00000054611	TBC1D22A	0.0394882	0.589982	0.803924	0.0658011	0.427136	0.783877	-0.0514567	0.482478	0.999926	0.0838669	0.25777	0.487066	0.0211475	0.771985	0.929714	0.0743774	0.313321	0.699889
ENSG00000054654	SYNE2	-0.492733	0.00773676	0.071382	0.158732	0.386014	0.76268	-0.00965411	0.952295	0.999926	-0.491942	0.00756909	0.0528132	-0.554702	0.00341181	0.0754669	-0.20888	0.209819	0.614939
ENSG00000054793	ATP9A	0.141469	0.0316401	0.168357	0.111995	0.118302	0.55736	-0.0728151	0.24422	0.999926	0.213458	0.00250722	0.026143	0.0838618	0.18302	0.541321	0.0958053	0.130618	0.524165
ENSG00000054965	FAM168A	0.0291587	0.512676	0.753767	0.000544634	0.991349	0.997352	-0.0450614	0.314641	0.999926	0.0599262	0.186348	0.398815	-0.0512148	0.25666	0.621198	-0.0979972	0.0382038	0.328157
ENSG00000054967	RELT	0.244051	0.0401901	0.193939	-0.369288	0.0104949	0.357464	0.0965754	0.394805	0.999926	0.139154	0.222385	0.444355	0.144014	0.208102	0.56981	0.00325221	0.976785	0.995712
ENSG00000054983	GALC	-0.131279	0.0444253	0.206012	0.0222838	0.74704	0.925321	0.00100866	0.986785	0.999926	-0.157434	0.0183445	0.0936779	-0.0633137	0.308054	0.673343	-0.0634018	0.306227	0.694617
ENSG00000055044	NOP58	-0.0357179	0.483022	0.731505	0.0717377	0.218943	0.656764	0.0253298	0.616511	0.999926	-0.00501745	0.920717	0.962054	-0.068701	0.185545	0.54445	-0.0115336	0.819035	0.95403
ENSG00000055070	SZRD1	0.0286222	0.474803	0.725399	0.069826	0.134175	0.573423	-0.0337484	0.400359	0.999926	0.0519607	0.201763	0.418459	-0.0280144	0.484089	0.795545	-0.0870281	0.0401192	0.335548
ENSG00000055130	CUL1	0.0584279	0.228099	0.509768	0.0572241	0.2943	0.707876	-0.029461	0.536176	0.999926	0.0838101	0.0901622	0.255686	0.015922	0.737396	0.918497	0.0108312	0.819214	0.95403
ENSG00000055147	FAM114A2	0.00880394	0.901076	0.96341	0.0621205	0.438147	0.78948	0.0138987	0.843885	0.999926	-0.0366886	0.604962	0.778505	0.0768025	0.284412	0.651279	0.169916	0.0249821	0.279271
ENSG00000055163	CYFIP2	0.111133	0.118562	0.360575	0.127916	0.110693	0.549173	-0.0155359	0.820926	0.999926	0.0928256	0.186705	0.399241	-0.145176	0.0474613	0.291713	-0.130744	0.0705101	0.411682
ENSG00000055208	TAB2	0.172843	0.0800954	0.289352	0.0606242	0.573338	0.85543	0.000681032	0.994233	0.999926	0.222779	0.0278699	0.121912	0.0283681	0.763847	0.926631	-0.126089	0.193039	0.596666
ENSG00000055211	GINM1	-0.12789	0.0484034	0.216975	-0.048284	0.486071	0.815307	-0.00619943	0.918562	0.999926	-0.0822181	0.18777	0.400915	0.00593897	0.922112	0.980309	0.0578895	0.345539	0.72232
ENSG00000055332	EIF2AK2	0.0829237	0.400348	0.669943	0.0120357	0.913173	0.978439	-0.01185	0.903216	0.999926	0.206158	0.0461489	0.167016	0.0600272	0.540344	0.825173	0.00764799	0.937441	0.986162
ENSG00000055483	USP36	0.17329	0.0208578	0.132142	-0.119097	0.144153	0.584366	0.0012883	0.985122	0.999926	0.201286	0.00870998	0.0576197	0.0484479	0.486474	0.797031	-0.0402387	0.562393	0.851111
ENSG00000055609	KMT2C	0.0372415	0.614129	0.817886	0.129784	0.129982	0.570267	-0.0465401	0.528202	0.999926	0.0945737	0.208017	0.425313	-0.119446	0.118786	0.44564	-0.0571497	0.441096	0.786267
ENSG00000055813	CCDC85A	0.0187533	0.902983	0.964413	-0.17241	0.337092	0.734534	0.193035	0.220437	0.999926	-0.283249	0.0812679	0.239576	0.0462587	0.763509	0.926561	-0.186431	0.236156	0.639271
ENSG00000055917	PUM2	0.023924	0.615789	0.819308	0.098922	0.0788306	0.504581	-0.0349078	0.46513	0.999926	0.112402	0.0277285	0.121484	-0.111958	0.0287727	0.231344	-0.0585233	0.227734	0.633702
ENSG00000055950	MRPL43	-0.111651	0.1843	0.454106	-0.0126776	0.890735	0.972339	0.0968083	0.244823	0.999926	-0.226698	0.0121012	0.071303	-0.014378	0.860113	0.961025	0.0579223	0.479126	0.8068
ENSG00000056050	HPF1	0.0166432	0.855539	0.943597	0.156899	0.135085	0.573803	-0.0736862	0.421252	0.999926	0.062262	0.496015	0.698127	0.131527	0.160011	0.511728	0.317705	0.00231884	0.110709
ENSG00000056097	ZFR	-0.0635398	0.293592	0.576474	0.0393286	0.561761	0.850739	-0.0289742	0.626819	0.999926	-0.0250018	0.674731	0.823968	0.0184211	0.75691	0.925171	0.0300978	0.613643	0.875082
ENSG00000056277	ZNF280C	-0.134071	0.392104	0.663175	-0.0681942	0.692057	0.902185	-0.0627949	0.679725	0.999926	-0.173693	0.268928	0.499474	0.109985	0.473321	0.788674	-0.0791975	0.606238	0.870937
ENSG00000056558	TRAF1	2.41396	1.04231e-09	1.45308e-06	-0.381242	0.174478	0.618093	-0.0312862	0.893387	0.999926	2.49931	5.65097e-10	8.75336e-07	0.927214	0.000489272	0.0233594	0.108278	0.642045	0.887953
ENSG00000056586	RC3H2	-0.0054561	0.924124	0.972906	0.0488391	0.454721	0.798333	-0.0126207	0.82543	0.999926	0.0551129	0.341681	0.570696	-0.0586353	0.313471	0.679391	-0.0891971	0.132285	0.525707
ENSG00000056736	IL17RB	-0.139664	0.460076	0.714086	-0.379376	0.0875342	0.517166	-0.152763	0.404506	0.999926	-0.14846	0.429065	0.645473	-0.0854668	0.646847	0.878866	-0.19592	0.300363	0.690821
ENSG00000056972	TRAF3IP2	-0.249627	0.00504762	0.0545495	0.124797	0.166658	0.610205	0.041102	0.599078	0.999926	-0.244479	0.00567544	0.0438829	-0.064369	0.414356	0.752316	0.0655004	0.403849	0.761436
ENSG00000057019	DCBLD2	0.253391	0.0154301	0.109541	0.0105024	0.923017	0.980316	-0.0136613	0.886204	0.999926	0.224098	0.0291937	0.12542	-0.0498234	0.603203	0.858122	-0.298121	0.00566683	0.158956
ENSG00000057252	SOAT1	0.19415	0.00489552	0.0534167	0.0640986	0.362147	0.748725	-0.041835	0.495216	0.999926	0.201643	0.00369682	0.0335231	0.122847	0.0566527	0.317187	0.0939634	0.135772	0.529447
ENSG00000057294	PKP2	-0.128623	0.498156	0.743379	0.290234	0.182994	0.626877	-0.044203	0.810806	0.999926	-0.156423	0.411019	0.630868	-0.439481	0.0313356	0.241569	-0.599188	0.0055591	0.15784
ENSG00000057608	GDI2	0.0425381	0.309766	0.592054	0.0972567	0.0497015	0.460161	-0.0134546	0.744498	0.999926	0.0716879	0.0955127	0.265248	-0.0271538	0.512906	0.810147	-0.0237449	0.566495	0.852882
ENSG00000057657	PRDM1	0.265079	0.362183	0.638732	-0.259583	0.421283	0.781102	-0.0323767	0.911545	0.999926	0.451235	0.122318	0.308249	0.0732926	0.801443	0.941125	-0.337777	0.266329	0.663678
ENSG00000057663	ATG5	0.169983	0.0113302	0.09057	0.166145	0.0246016	0.404925	0.020825	0.732582	0.999926	0.207529	0.00287616	0.0285996	0.122044	0.057303	0.318859	0.100708	0.110127	0.494236
ENSG00000057704	TMCC3	0.303967	0.0502642	0.221611	-0.239521	0.163679	0.608217	0.0598052	0.685773	0.999926	0.38049	0.0167602	0.0878726	0.217529	0.150245	0.4963	0.152246	0.305916	0.694363
ENSG00000057757	PITHD1	-0.121954	0.107545	0.3416	-0.152885	0.0781162	0.504175	0.226934	0.00568418	0.999926	-0.272624	0.00146607	0.0183965	-0.0835406	0.259392	0.624234	-0.00617176	0.932049	0.984787
ENSG00000057935	MTA3	-0.148361	0.0823473	0.293757	0.0926806	0.319763	0.725362	-0.0274397	0.735076	0.999926	-0.12037	0.151127	0.350502	-0.0960332	0.247132	0.612057	-0.0237043	0.770201	0.93605
ENSG00000058056	USP13	0.0383037	0.803227	0.919073	0.158079	0.359478	0.747032	0.0184965	0.903801	0.999926	-0.026752	0.861474	0.933018	0.101591	0.50839	0.807748	0.210036	0.176487	0.579027
ENSG00000058063	ATP11B	-0.0985313	0.25816	0.543632	0.166577	0.0980611	0.529241	-0.0601517	0.482956	0.999926	-0.0823126	0.341367	0.570432	-0.157978	0.0780635	0.368285	-0.234763	0.0126696	0.219685
ENSG00000058085	LAMC2	1.02461	9.55644e-07	0.000182032	-0.438986	0.0214306	0.399029	-0.0241606	0.86656	0.999926	1.05919	5.74404e-07	0.000100261	0.533169	0.00134215	0.0436152	0.0436864	0.761391	0.93289
ENSG00000058091	CDK14	0.0640151	0.525124	0.762225	0.0329009	0.77284	0.933101	-0.0395563	0.692158	0.999926	-0.038164	0.703593	0.841744	-0.163946	0.116384	0.442101	-0.188572	0.0736041	0.417019
ENSG00000058262	SEC61A1	-0.0239977	0.57598	0.796107	0.0593243	0.231133	0.665474	-0.0281013	0.513152	0.999926	0.0137903	0.747098	0.87048	0.0336529	0.434876	0.767699	0.0155084	0.716973	0.91756
ENSG00000058272	PPP1R12A	-0.0258325	0.582435	0.800683	0.0655082	0.224475	0.660637	-0.0940483	0.0562519	0.999926	0.00303497	0.948136	0.975346	-0.113371	0.0250267	0.213916	-0.00653989	0.888518	0.9743
ENSG00000058453	CROCC	0.00968285	0.915883	0.969649	-0.141433	0.184109	0.626877	0.0388744	0.671577	0.999926	-0.0200641	0.826404	0.917254	-0.0108526	0.905663	0.975601	-0.00678945	0.940724	0.986902
ENSG00000058600	POLR3E	-0.0972204	0.103506	0.333406	-0.0630759	0.338385	0.73532	0.00556523	0.922291	0.999926	-0.107626	0.0733774	0.224578	-0.0758789	0.196196	0.556834	-0.0365099	0.525009	0.834246
ENSG00000058668	ATP2B4	0.119502	0.214032	0.494502	-0.0655525	0.542176	0.843015	-0.0617848	0.513202	0.999926	0.189921	0.0556931	0.187853	0.0663133	0.483497	0.794957	0.026108	0.781212	0.940198
ENSG00000058729	RIOK2	-0.0457135	0.581086	0.799461	0.0953323	0.310127	0.71908	0.0256024	0.755329	0.999926	0.0498037	0.545475	0.735513	0.0212906	0.795733	0.939316	0.0182729	0.823684	0.955562
ENSG00000058799	YIPF1	0.0983698	0.198102	0.473687	0.0312681	0.710053	0.910675	-0.0941528	0.214991	0.999926	0.145308	0.062882	0.203349	0.189814	0.0187507	0.186599	0.271145	0.00165901	0.100558
ENSG00000058804	NDC1	-0.33547	0.00181303	0.0294351	0.0430507	0.67664	0.895298	0.0116597	0.897965	0.999926	-0.351349	0.00121697	0.0165681	-0.273934	0.00761988	0.119224	-0.0872295	0.344889	0.721771
ENSG00000059122	FLYWCH1	0.0255022	0.605792	0.812677	-0.0414724	0.461776	0.801596	0.0120941	0.805816	0.999926	0.0271097	0.582912	0.76261	0.109396	0.0373137	0.260965	0.0687054	0.173688	0.577172
ENSG00000059145	UNKL	0.122313	0.11505	0.354143	0.037179	0.662361	0.891741	-0.0197084	0.791918	0.999926	0.0533446	0.478238	0.683246	0.305179	0.000642674	0.0276851	0.303249	0.000662615	0.0711892
ENSG00000059377	TBXAS1	-0.538849	0.00212952	0.032481	-0.0614293	0.725614	0.917335	0.235457	0.119441	0.999926	-0.285894	0.0663341	0.210652	0.314456	0.0362926	0.25752	0.438124	0.00515467	0.152418
ENSG00000059378	PARP12	0.203653	0.0114797	0.0913984	0.0811746	0.331038	0.731959	0.0583527	0.429323	0.999926	0.192746	0.0155772	0.0836524	-0.0759765	0.307614	0.673014	-0.274065	0.00149621	0.097928
ENSG00000059573	ALDH18A1	-0.141012	0.00826725	0.0744533	0.117212	0.0416494	0.4439	-0.0046254	0.922853	0.999926	-0.166481	0.00257091	0.0265686	-0.0504945	0.298816	0.664825	0.0181634	0.704235	0.911836
ENSG00000059588	TARBP1	-0.00418608	0.949797	0.982716	-0.101372	0.187452	0.630008	0.0905381	0.184276	0.999926	-0.045777	0.493176	0.69631	0.145234	0.0393887	0.266667	-0.01294	0.845125	0.962022
ENSG00000059691	GATB	0.0524362	0.568593	0.791795	0.156733	0.138169	0.577179	-0.0784172	0.394044	0.999926	0.0235497	0.796555	0.90102	0.0909289	0.325837	0.688946	0.197185	0.0412144	0.338613
ENSG00000059728	MXD1	-0.110347	0.299894	0.582017	-0.102923	0.393905	0.76814	0.00947642	0.927387	0.999926	-0.00334255	0.974367	0.988405	0.015467	0.881987	0.968831	-0.0155885	0.880998	0.97164
ENSG00000059758	CDK17	0.122345	0.10867	0.343685	-0.110879	0.195426	0.638414	0.102288	0.175237	0.999926	0.0390138	0.596124	0.772335	0.115007	0.129793	0.462302	-0.0517361	0.483808	0.810565
ENSG00000059769	DNAJC25	0.0504411	0.643884	0.835841	0.231765	0.0693694	0.490451	-0.0794041	0.466088	0.999926	-0.0178225	0.869654	0.937362	0.148502	0.181172	0.540509	0.17652	0.114267	0.502621
ENSG00000059804	SLC2A3	-0.0862836	0.271095	0.556846	0.0813161	0.352248	0.742787	-0.00829234	0.913659	0.999926	-0.0814993	0.296054	0.528056	-0.0136626	0.858705	0.960421	0.0741834	0.337848	0.718638
ENSG00000060069	CTDP1	0.0628955	0.361653	0.638122	-0.0235447	0.760504	0.930558	0.0401249	0.557324	0.999926	0.0606231	0.37758	0.601965	0.0420445	0.538741	0.824705	-0.0352343	0.605742	0.870672
ENSG00000060138	YBX3	0.115422	0.126746	0.375228	-0.0514941	0.537924	0.841087	0.120546	0.111957	0.999926	-0.0586305	0.426015	0.642549	-0.0657289	0.373471	0.72546	-0.173574	0.0273893	0.290141
ENSG00000060140	STYK1	-0.114965	0.387514	0.659605	-0.0733506	0.619857	0.875164	0.0987526	0.4537	0.999926	-0.217923	0.111049	0.290184	-0.0360288	0.783328	0.935285	0.175284	0.186987	0.59105
ENSG00000060237	WNK1	-0.0917318	0.0868898	0.302185	0.0298267	0.608999	0.871063	-0.0191991	0.707988	0.999926	-0.0350032	0.496977	0.69882	0.0129437	0.800509	0.941029	0.062446	0.232111	0.637213
ENSG00000060339	CCAR1	-0.0649442	0.264057	0.549044	0.0715595	0.275561	0.695306	-0.0299663	0.600071	0.999926	-0.0191389	0.737307	0.86391	-0.166562	0.00878191	0.127493	-0.126779	0.0374958	0.325925
ENSG00000060491	OGFR	0.117985	0.0439983	0.204686	-0.0765864	0.231617	0.665908	-0.0513262	0.356733	0.999926	0.151657	0.0122765	0.0719075	0.159571	0.0090528	0.129553	0.04892	0.379078	0.743043
ENSG00000060642	PIGV	-0.152102	0.136946	0.391143	0.0570388	0.606557	0.869882	-0.0143363	0.88306	0.999926	-0.106008	0.288042	0.519816	0.0756739	0.441712	0.771325	0.186382	0.0671914	0.404565
ENSG00000060656	PTPRU	0.237734	0.245233	0.529035	-0.192341	0.40828	0.773846	-0.0964097	0.632607	0.999926	0.303076	0.13959	0.334427	0.285419	0.16458	0.517905	0.393607	0.0587895	0.387877
ENSG00000060688	SNRNP40	-0.0305939	0.573238	0.794115	0.094913	0.130997	0.571122	0.0273466	0.613172	0.999926	-0.104704	0.0657614	0.209406	-0.129353	0.0267487	0.223295	0.00312095	0.953771	0.988782
ENSG00000060749	QSER1	0.061804	0.354543	0.633028	0.0632621	0.400464	0.770582	0.000329468	0.996001	0.999926	0.126537	0.0672053	0.212362	-0.142882	0.0425825	0.277041	-0.0543124	0.414291	0.768854
ENSG00000060762	MPC1	-0.0498503	0.529057	0.765238	0.136853	0.132413	0.571685	-0.0218835	0.779487	0.999926	-0.00115164	0.988241	0.995094	0.128943	0.111639	0.433649	0.236522	0.00654137	0.167635
ENSG00000060971	ACAA1	-0.0813725	0.519977	0.758676	-0.271981	0.0716192	0.493658	0.297462	0.0284829	0.999926	-0.481556	0.00129422	0.0171509	-0.0402808	0.748251	0.922068	-0.118309	0.351456	0.727061
ENSG00000060982	BCAT1	0.0810508	0.170711	0.437317	0.220365	0.00310448	0.311884	-0.0560984	0.335795	0.999926	0.137932	0.0261719	0.116981	-0.0934382	0.11767	0.444004	-0.0464442	0.423686	0.774637
ENSG00000061273	HDAC7	0.0272422	0.589147	0.803625	-0.00216129	0.969769	0.99339	-0.0264951	0.599079	0.999926	0.0419199	0.408459	0.629085	-0.0380885	0.452095	0.777724	-0.105588	0.0477742	0.359639
ENSG00000061656	SPAG4	-0.055251	0.733851	0.885001	-0.19106	0.304599	0.716197	-0.013316	0.93383	0.999926	-0.220718	0.186274	0.398777	-0.213429	0.201645	0.562658	-0.0438375	0.785191	0.941301
ENSG00000061676	NCKAP1	0.074299	0.319153	0.601828	0.046307	0.580434	0.858367	0.00937838	0.898416	0.999926	0.0725478	0.330166	0.560093	0.0940449	0.21118	0.570776	0.0367916	0.617708	0.877378
ENSG00000061794	MRPS35	0.0689116	0.318805	0.601623	0.0594171	0.443649	0.792301	-0.0295006	0.665022	0.999926	0.0663453	0.335519	0.564905	0.0815338	0.240207	0.60381	0.140817	0.0501161	0.365115
ENSG00000061918	GUCY1B1	-0.112967	0.370913	0.6462	-0.134144	0.336415	0.734534	-0.0589941	0.630955	0.999926	-0.208474	0.107835	0.285077	0.0929558	0.452266	0.777724	0.24863	0.0523894	0.371496
ENSG00000061936	SFSWAP	-0.000329652	0.994936	0.99823	0.0496273	0.401349	0.771225	-0.0884694	0.100529	0.999926	-0.0127845	0.805302	0.906391	-0.049874	0.343367	0.704056	0.0171526	0.740728	0.926413
ENSG00000061938	TNK2	0.013447	0.876774	0.952794	-0.208569	0.0470787	0.458392	0.0794187	0.365267	0.999926	0.00520472	0.952042	0.977843	0.121799	0.170746	0.527563	0.0655556	0.451553	0.794133
ENSG00000061987	MON2	0.0228027	0.702921	0.868897	0.160522	0.026652	0.404925	-0.0915003	0.136696	0.999926	0.0706668	0.244561	0.471778	-0.0217099	0.716462	0.911088	0.0136833	0.818284	0.95403
ENSG00000062194	GPBP1	0.0458355	0.410639	0.677082	0.0923615	0.150022	0.592649	0.00271861	0.9606	0.999926	0.0665699	0.235948	0.461652	-0.0455179	0.414198	0.752259	0.0245064	0.656788	0.893383
ENSG00000062282	DGAT2	-0.00883885	0.963629	0.988663	0.115549	0.59999	0.866783	0.353955	0.0860414	0.999926	0.0552832	0.773302	0.887347	0.0164753	0.931903	0.982332	-0.335839	0.101994	0.484973
ENSG00000062370	ZNF112	0.145465	0.118402	0.360268	0.162962	0.117086	0.55615	0.0199805	0.824255	0.999926	0.142675	0.123208	0.309486	0.141628	0.126855	0.45792	-0.00503443	0.955319	0.989311
ENSG00000062485	CS	0.136487	0.0107132	0.0873905	0.0413581	0.454255	0.79798	-0.006002	0.901158	0.999926	0.118702	0.0232324	0.108868	0.029388	0.54537	0.827144	-0.0431869	0.377162	0.741613
ENSG00000062598	ELMO2	0.0747068	0.369244	0.64502	0.0772859	0.408687	0.773846	-0.0533105	0.517825	0.999926	0.107614	0.199763	0.416154	0.0127161	0.877111	0.966625	0.0725774	0.380773	0.744654
ENSG00000062650	WAPL	0.019761	0.737923	0.887463	-0.00119769	0.985683	0.996099	-0.0108023	0.854403	0.999926	0.045486	0.443523	0.657013	0.0110773	0.850932	0.958846	0.0377443	0.523583	0.833758
ENSG00000062716	VMP1	0.0893535	0.0642485	0.253952	-0.025171	0.630084	0.879192	-0.0168406	0.713677	0.999926	0.0976906	0.0449735	0.16466	-0.0487723	0.295173	0.661556	-0.140555	0.0063481	0.166505
ENSG00000062725	APPBP2	-0.0278354	0.677148	0.855238	0.107756	0.164784	0.608545	-0.0453191	0.49816	0.999926	-0.0246049	0.712158	0.846796	-0.041728	0.533553	0.820819	-0.0186822	0.779022	0.939314
ENSG00000062822	POLD1	-0.371233	0.000189738	0.0075792	-0.156754	0.0944292	0.524477	0.0220915	0.778814	0.999926	-0.456019	2.0457e-05	0.00117847	-0.208449	0.0159153	0.173232	0.0401044	0.610678	0.873773
ENSG00000063046	EIF4B	0.0679049	0.131513	0.383241	0.17983	0.0017393	0.30748	-0.0612733	0.17067	0.999926	0.117718	0.0137184	0.0774788	-0.16642	0.00120959	0.0411261	-0.148835	0.00292722	0.123288
ENSG00000063127	SLC6A16	0.443964	0.0211898	0.133608	0.351984	0.0890079	0.518606	-0.231469	0.205868	0.999926	0.309674	0.0948154	0.264047	-0.426506	0.0352966	0.25366	-0.199028	0.287957	0.681333
ENSG00000063169	BICRA	-0.10913	0.164904	0.429252	-0.260883	0.00726396	0.339447	0.211911	0.0118176	0.999926	-0.286622	0.00142462	0.0181211	-0.152108	0.0590421	0.323548	-0.179755	0.0284157	0.295864
ENSG00000063176	SPHK2	-0.41404	4.09177e-05	0.00265318	-0.0569774	0.505853	0.826934	0.0639308	0.400962	0.999926	-0.380957	9.44579e-05	0.0031731	-0.0789808	0.303396	0.668921	-0.00650151	0.931049	0.984642
ENSG00000063177	RPL18	0.0385937	0.385331	0.658154	0.141789	0.0101381	0.354225	-0.0280958	0.525094	0.999926	0.0747965	0.10222	0.276468	-0.0259203	0.557404	0.834493	-0.0073875	0.866545	0.967138
ENSG00000063180	CA11	-0.353171	0.00399906	0.0478161	-0.101038	0.398612	0.770192	-0.0755907	0.473069	0.999926	-0.177276	0.107561	0.284593	-0.067802	0.523618	0.81562	0.182437	0.0930812	0.463942
ENSG00000063241	ISOC2	-0.0579781	0.32081	0.603031	0.0459891	0.481074	0.812452	-0.0402393	0.485259	0.999926	-0.0724307	0.21763	0.438437	-0.129773	0.0352508	0.25366	-0.0965054	0.106147	0.488553
ENSG00000063244	U2AF2	-0.13049	0.0118728	0.0935132	-0.0478579	0.375462	0.757061	-0.0159093	0.73509	0.999926	-0.134074	0.0100576	0.0630741	-0.0313965	0.506622	0.807464	0.0173956	0.711488	0.915534
ENSG00000063245	EPN1	-0.031042	0.617835	0.820777	-0.0450187	0.525325	0.834538	0.0348341	0.575635	0.999926	-0.158721	0.018803	0.0952865	0.0958915	0.134449	0.470328	0.0611785	0.329827	0.712269
ENSG00000063322	MED29	-0.0239793	0.619434	0.821805	0.034868	0.522825	0.833661	0.0245747	0.609665	0.999926	-0.00944456	0.843953	0.925401	0.111408	0.0304346	0.237739	0.113846	0.027158	0.289642
ENSG00000063438	AHRR	-0.0215101	0.934404	0.977014	-0.659364	0.0482513	0.458392	0.350831	0.198299	0.999926	0.231494	0.36823	0.594086	-0.272048	0.313538	0.679391	-0.00894722	0.972403	0.994011
ENSG00000063587	ZNF275	-0.0569105	0.417493	0.683211	0.0484888	0.538947	0.841185	-0.0362402	0.601246	0.999926	0.0401788	0.562881	0.748193	0.00107324	0.987636	0.996707	-0.0520642	0.455692	0.796503
ENSG00000063601	MTMR1	0.0815622	0.170045	0.436125	0.0874305	0.192306	0.634835	-0.0493	0.397168	0.999926	0.0953998	0.111087	0.290193	0.119048	0.0513543	0.30336	-0.00880043	0.878795	0.97123
ENSG00000063660	GPC1	0.119985	0.21589	0.496653	0.023487	0.827426	0.954725	0.0157093	0.868316	0.999926	0.0381383	0.687748	0.831741	0.34595	0.00168592	0.049406	0.375519	0.000824618	0.0776757
ENSG00000063761	ADCK1	-0.165621	0.168444	0.434496	-0.110906	0.396749	0.76938	-0.00069618	0.995211	0.999926	-0.22108	0.0707136	0.218974	-0.0292457	0.800236	0.941029	0.128384	0.268177	0.665354
ENSG00000063854	HAGH	0.000973711	0.988848	0.996332	-0.0380484	0.631675	0.880003	0.0167984	0.809184	0.999926	-0.0772824	0.275592	0.50673	0.0929982	0.192082	0.552469	0.0467328	0.503629	0.821662
ENSG00000063978	RNF4	0.115413	0.0650204	0.255266	0.0124642	0.853116	0.96174	0.00579522	0.922231	0.999926	0.098601	0.10974	0.288135	0.0650541	0.281599	0.648459	0.0684892	0.257185	0.654871
ENSG00000064012	CASP8	-0.251621	0.174279	0.442311	-0.294715	0.154503	0.599272	0.285227	0.123938	0.999926	0.00867497	0.960566	0.982086	-0.114354	0.522237	0.81484	-0.304004	0.102374	0.484973
ENSG00000064042	LIMCH1	-0.658815	0.00164982	0.0280599	-0.314848	0.114977	0.552668	0.108224	0.529645	0.999926	-0.532192	0.00688017	0.0497234	-0.712905	0.00083436	0.0327657	0.0883403	0.603633	0.869577
ENSG00000064102	INTS13	0.0219839	0.700282	0.867139	0.161037	0.020734	0.399029	-0.0488107	0.395005	0.999926	0.014122	0.804022	0.905731	-0.0776222	0.185329	0.544334	0.00561412	0.921303	0.983442
ENSG00000064115	TM7SF3	-0.144915	0.01658	0.114144	-0.0597279	0.34509	0.738547	0.1661	0.00719206	0.999926	-0.354002	5.80978e-06	0.000504151	0.0404694	0.465648	0.785194	0.0785145	0.164844	0.566173
ENSG00000064225	ST3GAL6	0.234069	0.00787258	0.0720628	0.0122097	0.891566	0.972712	0.0716271	0.372037	0.999926	0.261673	0.00357848	0.0331697	-0.0539306	0.499971	0.804013	-0.180677	0.0340045	0.317095
ENSG00000064309	CDON	-0.200261	0.189533	0.461937	-0.168873	0.318148	0.724357	0.314164	0.0465304	0.999926	-0.175802	0.242784	0.469899	-0.243948	0.113998	0.437326	0.17277	0.240409	0.643289
ENSG00000064313	TAF2	0.0150234	0.792997	0.913742	0.104152	0.119499	0.557544	-0.0637112	0.272251	0.999926	0.0321378	0.574976	0.757479	0.0586269	0.311864	0.677391	0.0823292	0.160623	0.561441
ENSG00000064393	HIPK2	-0.215372	0.0108546	0.0877976	0.0986307	0.258956	0.687116	0.0102515	0.892641	0.999926	-0.11296	0.150472	0.349621	0.00251686	0.973585	0.994568	0.0571529	0.455006	0.796053
ENSG00000064419	TNPO3	-0.0202756	0.647267	0.837915	0.00765295	0.878426	0.969069	0.012567	0.775908	0.999926	0.0505925	0.260156	0.490047	-0.0546816	0.22593	0.58741	-0.0225485	0.610464	0.873766
ENSG00000064490	RFXANK	0.0755903	0.274532	0.5603	0.0118048	0.877593	0.968639	-0.0431696	0.526587	0.999926	0.0947563	0.173565	0.382194	0.166493	0.0231453	0.205855	0.130541	0.0666697	0.403334
ENSG00000064545	TMEM161A	0.0538968	0.559337	0.784873	0.116073	0.267643	0.691651	-0.144541	0.126196	0.999926	-0.00427714	0.962786	0.982696	0.167612	0.07997	0.37249	0.266424	0.00847817	0.187807
ENSG00000064547	LPAR2	0.122076	0.454868	0.710273	-0.175646	0.342072	0.73695	0.160629	0.332634	0.999926	-0.00203114	0.989991	0.995774	-0.194498	0.246659	0.61156	-0.29028	0.0920153	0.462432
ENSG00000064601	CTSA	-0.0475968	0.434904	0.694852	-0.00671711	0.922016	0.980235	-0.051772	0.395978	0.999926	-0.0378668	0.532875	0.725947	0.0669884	0.275615	0.642808	0.0314946	0.603118	0.869388
ENSG00000064607	SUGP2	-0.0786264	0.25289	0.537258	-0.247118	0.00461742	0.329144	-0.0468108	0.48956	0.999926	0.00366028	0.956628	0.980325	-0.0706396	0.302214	0.667407	-0.111444	0.111442	0.497519
ENSG00000064651	SLC12A2	0.653599	0.000185488	0.00745214	-0.130157	0.419742	0.781102	-0.0545169	0.696596	0.999926	0.780619	2.72719e-05	0.0014623	0.318379	0.0333376	0.247608	-0.182701	0.202279	0.607916
ENSG00000064652	SNX24	-0.0803239	0.511984	0.753447	-0.079936	0.566796	0.852292	-0.0493094	0.681798	0.999926	-0.0347215	0.77412	0.887701	-0.0739509	0.544334	0.826853	-0.00553926	0.963343	0.991653
ENSG00000064666	CNN2	-0.039365	0.65975	0.845245	-0.129426	0.214063	0.654442	-0.0183535	0.836876	0.999926	-0.0517332	0.563614	0.748889	-0.150699	0.104625	0.423021	-0.0918586	0.310282	0.696457
ENSG00000064687	ABCA7	-0.405654	0.0140177	0.103671	-0.137465	0.40861	0.773846	-0.106372	0.469011	0.999926	-0.372763	0.0208572	0.101455	0.0326567	0.823729	0.949791	0.194971	0.190752	0.595448
ENSG00000064692	SNCAIP	-0.606655	0.00174441	0.0289291	-0.41277	0.0349983	0.421294	-0.12943	0.423184	0.999926	-0.464873	0.0102291	0.0636911	-0.614232	0.00149321	0.0461642	-0.477981	0.00848376	0.187807
ENSG00000064703	DDX20	-0.0910847	0.104951	0.336504	-0.115459	0.0728565	0.494031	0.0168475	0.753991	0.999926	-0.0572985	0.294587	0.526909	-0.0614484	0.26288	0.627895	-0.0564553	0.301221	0.690821
ENSG00000064726	BTBD1	0.0383449	0.713488	0.874227	0.0122629	0.917522	0.979584	0.0943622	0.371091	0.999926	-0.0844293	0.422545	0.63922	0.0565341	0.588809	0.849501	-0.0234678	0.821793	0.955184
ENSG00000064763	FAR2	0.13557	0.0417275	0.197819	-0.0303811	0.66687	0.892944	0.019234	0.758587	0.999926	0.173327	0.0116795	0.0697318	-0.0333685	0.595655	0.853705	-0.0739135	0.24678	0.645396
ENSG00000064932	SBNO2	0.332349	9.38611e-06	0.00109043	-0.169548	0.0129186	0.367348	0.0459704	0.401716	0.999926	0.302444	2.81374e-05	0.00147234	0.188695	0.00256253	0.06251	-0.06618	0.232522	0.63732
ENSG00000064933	PMS1	-0.153675	0.0829775	0.294514	-0.00725929	0.938817	0.98399	-0.0768926	0.363783	0.999926	-0.095094	0.267373	0.498121	-0.0499716	0.554957	0.833388	0.077603	0.359261	0.731663
ENSG00000064961	HMG20B	0.00450775	0.929213	0.975023	0.0266311	0.642916	0.885734	-0.0407889	0.424512	0.999926	-0.051537	0.31656	0.546793	-0.138666	0.013178	0.156754	-0.0686824	0.18683	0.590879
ENSG00000064989	CALCRL	-0.0242507	0.772691	0.90423	0.214358	0.0335019	0.415894	-0.0946775	0.266588	0.999926	0.0540027	0.521205	0.718706	0.122141	0.156726	0.506295	0.225747	0.0139086	0.227493
ENSG00000064995	TAF11	0.0680643	0.299728	0.581803	0.0434507	0.552938	0.846995	0.0240873	0.709386	0.999926	0.0153943	0.811417	0.910053	-0.0488039	0.454471	0.778638	-0.0608279	0.352369	0.727162
ENSG00000064999	ANKS1A	-0.187632	0.00179049	0.0292972	-0.00263303	0.963691	0.991207	0.0637938	0.222796	0.999926	-0.210743	0.000653962	0.0110508	-0.0465488	0.369324	0.723879	-0.061039	0.242358	0.644734
ENSG00000065000	AP3D1	0.00191242	0.96952	0.989762	-0.0082266	0.884964	0.970613	0.00329589	0.947473	0.999926	0.0106832	0.831028	0.919488	-0.027562	0.583524	0.846267	-0.0441001	0.383557	0.747228
ENSG00000065029	ZNF76	-0.0997257	0.183681	0.453248	-0.0314444	0.701926	0.907405	-0.0208629	0.773707	0.999926	-0.0373411	0.608536	0.781035	-0.00784728	0.91407	0.977174	-0.0229743	0.751772	0.930074
ENSG00000065054	SLC9A3R2	-0.202918	0.00665086	0.0640329	0.0805741	0.294015	0.707799	0.0334107	0.616476	0.999926	-0.19547	0.00842926	0.0564149	0.0434981	0.515459	0.811539	-0.0214202	0.7476	0.928655
ENSG00000065057	NTHL1	-0.354867	0.000956782	0.0202534	-0.127131	0.218622	0.656233	0.0921353	0.307533	0.999926	-0.185587	0.0500109	0.175199	-0.0212798	0.81097	0.945419	-0.0309	0.727908	0.922094
ENSG00000065060	UHRF1BP1	0.0462297	0.616735	0.819942	0.0860661	0.408895	0.773846	-0.0478709	0.602524	0.999926	0.0656077	0.477116	0.68247	-0.0487211	0.59848	0.855029	-0.0873694	0.348568	0.724957
ENSG00000065135	GNAI3	0.136046	0.0508228	0.222868	0.135824	0.0805479	0.508855	-0.0194833	0.767068	0.999926	0.190786	0.0089552	0.0586323	0.0135393	0.836921	0.95313	0.0269282	0.682544	0.902358
ENSG00000065150	IPO5	-0.0957127	0.0664728	0.258782	-0.0254996	0.651167	0.887598	0.031495	0.526804	0.999926	-0.0679089	0.181753	0.3925	-0.199805	0.000763966	0.0309606	-0.0819053	0.111312	0.497371
ENSG00000065154	OAT	0.0799687	0.0772439	0.282937	0.0809422	0.111435	0.549329	-0.0247639	0.567621	0.999926	0.0842411	0.0637741	0.205092	0.0242574	0.575733	0.842037	0.0662113	0.137447	0.531021
ENSG00000065183	WDR3	0.00920946	0.89161	0.959841	0.0425559	0.577725	0.857089	0.0263123	0.696867	0.999926	-0.0159543	0.813106	0.910589	0.045353	0.50409	0.8058	0.0955299	0.167176	0.56955
ENSG00000065243	PKN2	0.0849791	0.110292	0.346301	0.055593	0.343206	0.73713	-0.0767653	0.145683	0.999926	0.106984	0.0485197	0.172028	-0.0299843	0.560374	0.835566	0.00132835	0.979273	0.996421
ENSG00000065268	WDR18	0.00116738	0.981495	0.993756	-0.0326246	0.568081	0.852709	-0.00719163	0.886073	0.999926	-0.0315966	0.531824	0.725331	0.0308346	0.541587	0.825444	0.0776499	0.134072	0.528959
ENSG00000065308	TRAM2	-0.134603	0.0227199	0.13892	0.101989	0.111752	0.549544	-0.030681	0.575127	0.999926	-0.147577	0.0137572	0.0775221	-0.18031	0.00376317	0.0796089	-0.137999	0.0199197	0.256748
ENSG00000065328	MCM10	-0.6192	0.0046785	0.0521047	-0.143067	0.507992	0.827348	0.0363185	0.845218	0.999926	-0.719216	0.00150549	0.018613	-0.358661	0.0716376	0.356246	0.274268	0.148722	0.544073
ENSG00000065357	DGKA	0.0131851	0.79343	0.913998	0.0103162	0.856529	0.962589	0.00843481	0.866619	0.999926	-0.00968298	0.847227	0.926646	0.067312	0.191353	0.551281	0.0754125	0.145152	0.539696
ENSG00000065413	ANKRD44	-0.0145389	0.87754	0.952936	-0.109407	0.313093	0.721297	0.0534734	0.571222	0.999926	0.1212	0.205616	0.422226	0.437316	0.000171951	0.0118678	0.363316	0.000972558	0.0828139
ENSG00000065427	KARS1	0.0824289	0.150326	0.409237	0.0470532	0.458115	0.80012	0.00971676	0.861092	0.999926	0.0385794	0.490078	0.693481	-0.0288855	0.604622	0.858996	-0.0353627	0.526616	0.834529
ENSG00000065457	ADAT1	0.0104649	0.891384	0.959815	-0.0704805	0.419149	0.781034	-0.0360511	0.637529	0.999926	-0.0489822	0.524493	0.720418	0.0909624	0.24304	0.607253	0.124323	0.115589	0.504876
ENSG00000065485	PDIA5	-0.0812123	0.18859	0.460524	-0.09839	0.162015	0.607997	-0.0523243	0.388429	0.999926	-0.00885359	0.882786	0.94413	0.014757	0.806051	0.943279	0.0165655	0.782694	0.94065
ENSG00000065491	TBC1D22B	0.138054	0.0981804	0.323461	0.0551237	0.545923	0.845072	-0.00238598	0.976218	0.999926	0.238487	0.00740495	0.0520063	0.0324444	0.686449	0.896241	-0.0949257	0.246453	0.645387
ENSG00000065518	NDUFB4	0.0837977	0.265833	0.55042	0.0197569	0.813532	0.949505	-0.00815744	0.912047	0.999926	0.0807199	0.282304	0.513886	0.10403	0.170899	0.527689	0.1144	0.133716	0.528605
ENSG00000065526	SPEN	0.0531721	0.261317	0.546754	-0.0265216	0.616167	0.873544	-0.0191455	0.680561	0.999926	0.132257	0.0100685	0.0630984	-0.0395135	0.400082	0.743581	-0.0487666	0.301247	0.690821
ENSG00000065534	MYLK	0.134869	0.164911	0.429252	0.0512388	0.631623	0.880003	-0.0793011	0.404467	0.999926	0.0565509	0.550505	0.739649	-0.204583	0.0432301	0.278986	-0.0630813	0.506782	0.823536
ENSG00000065548	ZC3H15	0.0762951	0.124915	0.371772	0.0949116	0.0936879	0.523723	0.00807879	0.866199	0.999926	0.1138	0.027441	0.120528	-0.0196799	0.682514	0.894177	-0.00364816	0.939324	0.986902
ENSG00000065559	MAP2K4	0.134249	0.0576735	0.239077	0.131954	0.0938623	0.523833	0.0914094	0.184775	0.999926	0.0654211	0.334402	0.563548	0.0625406	0.356348	0.714284	-0.0172302	0.796996	0.946174
ENSG00000065600	PACC1	0.0956249	0.118435	0.360268	0.141155	0.0455027	0.458348	-0.0270262	0.647337	0.999926	0.137625	0.0294901	0.126161	0.0608695	0.309564	0.675055	0.0749554	0.21309	0.617992
ENSG00000065609	SNAP91	-0.235849	0.405655	0.673804	0.601557	0.0513958	0.462803	-0.221863	0.408884	0.999926	-0.295033	0.298278	0.530182	-0.371278	0.200959	0.561774	-0.286333	0.310835	0.696457
ENSG00000065613	SLK	0.132281	0.0111848	0.0898581	0.068498	0.211259	0.652169	0.0417798	0.381447	0.999926	0.114308	0.0248218	0.113531	0.00075498	0.98724	0.996707	-0.0375957	0.429873	0.779287
ENSG00000065615	CYB5R4	0.0428226	0.522171	0.76035	0.0811688	0.286659	0.703055	0.00867335	0.896015	0.999926	0.112873	0.101497	0.275501	0.0388504	0.560514	0.835566	0.0760558	0.259481	0.657359
ENSG00000065618	COL17A1	0.274072	0.169428	0.435823	0.0221009	0.921226	0.979844	0.0636986	0.746671	0.999926	0.203713	0.299903	0.531859	-0.0458386	0.816647	0.947871	0.0526532	0.787727	0.942179
ENSG00000065621	GSTO2	-0.516121	0.012903	0.0985107	-0.185747	0.370614	0.753757	-0.0925485	0.605196	0.999926	-0.41759	0.0354954	0.141516	-0.325553	0.0916366	0.398474	-0.0744822	0.680203	0.901341
ENSG00000065665	SEC61A2	-0.106905	0.205746	0.4836	-0.0197041	0.831211	0.955354	0.0275178	0.73654	0.999926	-0.0805693	0.332368	0.561301	0.0478091	0.560284	0.835566	0.180429	0.0371209	0.325065
ENSG00000065675	PRKCQ	0.240592	0.337707	0.61795	0.380021	0.165963	0.610091	-0.206928	0.402733	0.999926	0.123223	0.619617	0.788449	0.0314608	0.900335	0.974454	0.367892	0.141145	0.534259
ENSG00000065717	TLE2	-0.0885094	0.342484	0.622094	-0.0993871	0.343069	0.73713	-0.0192853	0.832922	0.999926	-0.106034	0.256588	0.485985	-0.0488475	0.595713	0.853705	-0.0181486	0.842646	0.960769
ENSG00000065802	ASB1	0.223028	0.00849964	0.0759087	0.0210024	0.807518	0.946692	-0.0146784	0.847367	0.999926	0.143449	0.0724159	0.222711	0.100564	0.198108	0.558793	0.0446074	0.559954	0.850168
ENSG00000065809	FAM107B	0.0595306	0.369895	0.645394	0.114849	0.133749	0.573143	0.0256011	0.696831	0.999926	0.00310624	0.962218	0.982681	-0.0116338	0.859319	0.960764	0.129371	0.0612469	0.393191
ENSG00000065833	ME1	-0.49019	0.107963	0.342305	0.095111	0.777717	0.935486	0.10663	0.7147	0.999926	-0.515839	0.0916928	0.258136	0.41107	0.170734	0.527563	0.121692	0.676241	0.900625
ENSG00000065882	TBC1D1	-0.0569108	0.36365	0.640387	0.0560499	0.428966	0.784042	0.0475799	0.444975	0.999926	-0.0835301	0.188106	0.401528	-0.0628379	0.316847	0.681097	-0.108579	0.0925391	0.463055
ENSG00000065883	CDK13	0.130326	0.0235418	0.141525	-0.0180293	0.765515	0.931726	-0.019321	0.716661	0.999926	0.0724176	0.184271	0.3965	0.00327405	0.950951	0.986693	-0.039733	0.458636	0.798382
ENSG00000065911	MTHFD2	0.0180951	0.779704	0.90648	-0.0979113	0.194926	0.638373	0.0852186	0.197953	0.999926	0.0411769	0.525215	0.72106	-0.0703094	0.285233	0.652172	-0.0619534	0.343481	0.721771
ENSG00000065923	SLC9A7	-0.0632204	0.447649	0.705094	0.126683	0.185577	0.628553	-0.168118	0.0517491	0.999926	-0.0981973	0.242884	0.470014	0.0554994	0.501648	0.804427	0.0853173	0.304477	0.692624
ENSG00000065970	FOXJ2	-0.0829669	0.233723	0.515271	-0.0709305	0.362719	0.749025	-0.000780379	0.990809	0.999926	-0.00152116	0.982098	0.991633	-0.0155412	0.819197	0.948619	0.0179434	0.791146	0.94393
ENSG00000065978	YBX1	-0.0619051	0.33855	0.618215	-0.00406918	0.955332	0.988225	0.124694	0.0636959	0.999926	-0.220846	0.00268127	0.0272645	-0.00530985	0.933665	0.982579	-0.0265834	0.677582	0.900701
ENSG00000065989	PDE4A	0.0163335	0.826108	0.929845	0.0411009	0.626787	0.877754	0.11196	0.144564	0.999926	-0.0869355	0.251432	0.479333	0.113068	0.13901	0.477237	0.0505187	0.497105	0.818133
ENSG00000066027	PPP2R5A	-0.133997	0.347283	0.626484	-0.199741	0.218968	0.656764	0.284197	0.0563108	0.999926	-0.398108	0.0109322	0.0663209	-0.101833	0.471309	0.78806	-0.126721	0.371769	0.738479
ENSG00000066044	ELAVL1	-0.0348069	0.501959	0.745631	-0.0541249	0.360606	0.747985	0.0267722	0.60382	0.999926	-0.0870237	0.104271	0.279239	-0.0832754	0.119052	0.446159	-0.0728729	0.168471	0.57168
ENSG00000066056	TIE1	-0.0520433	0.326703	0.608411	-0.00167259	0.977529	0.995462	-0.0321268	0.541177	0.999926	-0.00389197	0.940664	0.972179	-0.0758518	0.159332	0.510513	-0.114753	0.0397845	0.33494
ENSG00000066084	DIP2B	-0.0372876	0.379323	0.652649	0.0346521	0.468986	0.80641	-0.0247398	0.55618	0.999926	0.0153059	0.715037	0.848585	-0.0107438	0.79772	0.940124	-0.0246556	0.557713	0.848836
ENSG00000066117	SMARCD1	0.0281023	0.534366	0.768745	0.0427234	0.405391	0.773846	0.0167007	0.710583	0.999926	0.015298	0.733747	0.861446	-0.122703	0.0132681	0.157028	-0.0792332	0.0914452	0.461229
ENSG00000066135	KDM4A	0.00444687	0.953771	0.985	0.0379174	0.661947	0.891408	-0.0548312	0.475692	0.999926	-0.055162	0.474835	0.680967	-0.141291	0.0797062	0.372212	-0.0825908	0.289001	0.681719
ENSG00000066136	NFYC	-0.10029	0.246785	0.530739	0.00554686	0.953521	0.988105	0.0401496	0.634962	0.999926	-0.124649	0.153177	0.353902	-0.122281	0.161405	0.513732	-0.0421732	0.618043	0.877496
ENSG00000066230	SLC9A3	-0.149667	0.481712	0.730347	-0.36392	0.138385	0.577179	-0.291819	0.160712	0.999926	-0.137722	0.511964	0.711475	0.160882	0.436597	0.768918	0.160224	0.435889	0.78268
ENSG00000066279	ASPM	-0.558387	0.00142168	0.0257889	0.0818353	0.62129	0.875686	-0.0126468	0.930986	0.999926	-0.695792	0.000195451	0.00496316	-1.06874	1.69556e-06	0.000928993	-0.390213	0.0157947	0.238563
ENSG00000066322	ELOVL1	0.00448396	0.908506	0.966823	0.0857413	0.0656293	0.485378	0.0379387	0.337254	0.999926	0.0255228	0.515301	0.713884	0.0333101	0.398029	0.742231	0.0258222	0.510372	0.825226
ENSG00000066379	POLR1H	0.039778	0.784123	0.909163	0.0914992	0.571717	0.855193	0.006445	0.964313	0.999926	0.011889	0.934341	0.969603	-0.0834059	0.569027	0.839716	0.221853	0.131089	0.524761
ENSG00000066422	ZBTB11	0.028549	0.749852	0.893936	0.0580092	0.567709	0.852506	-0.0511137	0.567801	0.999926	0.0438027	0.6243	0.792126	0.137916	0.13451	0.470328	0.103501	0.253751	0.652009
ENSG00000066427	ATXN3	0.12143	0.111338	0.348253	0.201751	0.0222961	0.399029	-0.142745	0.0632818	0.999926	0.159661	0.0401243	0.152918	-0.0273738	0.710759	0.90855	0.0655472	0.375392	0.739904
ENSG00000066455	GOLGA5	0.0441434	0.399286	0.668815	0.0843467	0.16154	0.607836	-0.0528968	0.313459	0.999926	0.0569736	0.278885	0.509961	0.0530357	0.312876	0.678564	0.0567685	0.280295	0.674713
ENSG00000066557	LRRC40	-0.0506494	0.380533	0.653728	-0.0372211	0.565691	0.851868	-0.0143648	0.800392	0.999926	-0.00789948	0.889499	0.947462	-0.0442542	0.441477	0.77116	0.0406918	0.476352	0.805143
ENSG00000066583	ISOC1	0.0800239	0.216558	0.497615	0.145113	0.0552124	0.464881	0.0273413	0.666277	0.999926	0.0646893	0.31334	0.544178	0.0935655	0.151289	0.497669	0.036376	0.56652	0.852882
ENSG00000066629	EML1	0.0179957	0.77255	0.904201	-0.0362269	0.607644	0.870327	-0.0392832	0.528454	0.999926	0.0366076	0.556824	0.743675	0.0997703	0.120729	0.448107	0.15674	0.0196805	0.256107
ENSG00000066651	TRMT11	0.00457513	0.963318	0.988562	0.0978258	0.388602	0.765145	0.0710439	0.477037	0.999926	0.123325	0.221294	0.442875	-0.108094	0.286892	0.653432	-0.0690852	0.488936	0.813688
ENSG00000066654	THUMPD1	0.0814356	0.144482	0.401319	0.147865	0.0243115	0.404925	-0.0351955	0.516499	0.999926	0.166337	0.00599325	0.0454334	0.0672111	0.223449	0.585186	0.0151107	0.779517	0.939326
ENSG00000066697	MSANTD3	0.218552	0.00882468	0.0776943	-0.00668934	0.937639	0.983919	-0.029591	0.693853	0.999926	0.198562	0.0154613	0.0832303	0.107518	0.164047	0.51683	-0.0625273	0.410158	0.765464
ENSG00000066735	KIF26A	-0.140077	0.333264	0.615043	-0.0518081	0.740498	0.923675	0.14488	0.312786	0.999926	-0.201121	0.168666	0.375784	0.012181	0.931025	0.982332	0.254672	0.0785617	0.431532
ENSG00000066739	ATG2B	0.0306063	0.607156	0.813568	0.0412034	0.54156	0.842978	-0.067035	0.265382	0.999926	0.0825691	0.174208	0.383005	0.106598	0.0849562	0.384035	0.0249763	0.673436	0.899959
ENSG00000066777	ARFGEF1	0.0377249	0.482193	0.730799	0.103922	0.0973646	0.528255	-0.010707	0.840595	0.999926	0.0934753	0.0922232	0.258949	0.00401833	0.939867	0.983587	0.0330551	0.536528	0.83981
ENSG00000066827	ZFAT	-0.0647303	0.419469	0.685478	-0.00835459	0.925555	0.981041	0.145471	0.0798659	0.999926	-0.130873	0.112244	0.292103	-0.00560528	0.943466	0.984068	-0.0335602	0.671374	0.898582
ENSG00000066855	MTFR1	0.0297518	0.563944	0.788638	0.0877349	0.142538	0.582353	0.00292785	0.954379	0.999926	0.0485659	0.348836	0.577295	0.0108126	0.833041	0.952104	0.00852797	0.867655	0.967593
ENSG00000066923	STAG3	-0.0326634	0.787853	0.911037	-0.109241	0.424758	0.781743	-0.0558563	0.64143	0.999926	0.0724947	0.54635	0.736265	-0.0305027	0.800739	0.941029	-0.0383744	0.749663	0.929281
ENSG00000066926	FECH	-0.0524858	0.383665	0.656601	0.0501056	0.45756	0.799855	0.0420651	0.481645	0.999926	0.0272979	0.64601	0.805242	0.0917519	0.134422	0.470328	0.151478	0.0185239	0.25127
ENSG00000066933	MYO9A	-0.00216772	0.978574	0.992408	0.14403	0.124406	0.563265	-0.010282	0.898217	0.999926	0.110878	0.178475	0.388466	-0.0574405	0.480067	0.792682	0.0330834	0.68101	0.901724
ENSG00000067048	DDX3Y	-0.041701	0.650462	0.839483	0.0696672	0.506483	0.827316	-0.00879831	0.9235	0.999926	0.00575227	0.949964	0.976622	-0.112091	0.232048	0.594774	-0.199712	0.0412976	0.339064
ENSG00000067057	PFKP	0.0383606	0.523795	0.761203	0.0773788	0.263379	0.690921	0.00330222	0.955963	0.999926	0.0158142	0.791657	0.897713	-0.0214468	0.720402	0.912412	-0.0569308	0.347531	0.724529
ENSG00000067064	IDI1	-0.0764131	0.491277	0.738077	0.199561	0.12031	0.558713	0.0473374	0.667111	0.999926	-0.129829	0.247909	0.475522	-0.470299	0.000507915	0.0236817	-0.410893	0.00157238	0.0987413
ENSG00000067066	SP100	0.28368	0.000497905	0.0138179	0.155575	0.0529282	0.462803	-0.0558256	0.4104	0.999926	0.294177	0.00035158	0.00714485	0.013396	0.842071	0.955037	-0.0596468	0.3803	0.744286
ENSG00000067082	KLF6	0.444709	0.00200721	0.0314411	-0.181066	0.211499	0.652169	-0.0549826	0.657684	0.999926	0.500556	0.000742874	0.0120324	0.213896	0.0973754	0.410372	0.0277994	0.822297	0.955184
ENSG00000067113	PLPP1	-0.510346	0.0992456	0.325396	0.236788	0.479369	0.812047	0.196413	0.503781	0.999926	-0.680373	0.0329998	0.135468	-0.0603772	0.835717	0.953102	-0.101808	0.726461	0.921287
ENSG00000067167	TRAM1	0.00880001	0.870405	0.950221	0.085392	0.174601	0.618093	-0.0345146	0.524417	0.999926	0.0861501	0.123167	0.309486	0.130667	0.024915	0.213616	0.0668069	0.22536	0.631974
ENSG00000067177	PHKA1	-0.0412901	0.693645	0.863634	0.056464	0.634989	0.882076	0.0177892	0.864163	0.999926	-0.0933532	0.37694	0.601535	0.059261	0.570757	0.840583	0.0514361	0.621708	0.878959
ENSG00000067182	TNFRSF1A	0.138614	0.0123834	0.0964755	-0.0378492	0.510716	0.827547	0.00924692	0.854145	0.999926	0.136184	0.0136543	0.0772858	0.156639	0.00568882	0.101677	0.131537	0.0165852	0.241351
ENSG00000067191	CACNB1	0.0601535	0.653159	0.841076	-0.174247	0.260166	0.688469	0.0133237	0.920276	0.999926	0.0754	0.571569	0.754854	0.030312	0.820198	0.948869	-0.0749542	0.575906	0.857951
ENSG00000067208	EVI5	0.0802606	0.172507	0.440401	0.219661	0.00300214	0.311884	-0.0791222	0.1767	0.999926	0.13469	0.0281494	0.122513	-0.175923	0.0064941	0.108917	-0.110553	0.0668329	0.403341
ENSG00000067221	STOML1	0.00660866	0.944331	0.980335	-0.0300136	0.778344	0.935583	0.0344453	0.715472	0.999926	-0.16876	0.0890349	0.25378	0.161101	0.099668	0.414026	0.391265	0.000513923	0.0608134
ENSG00000067225	PKM	0.0400209	0.417938	0.683779	0.0787004	0.168367	0.610487	0.0346548	0.481966	0.999926	0.0268907	0.584225	0.763396	0.048304	0.330379	0.692038	0.0364646	0.45975	0.798477
ENSG00000067248	DHX29	-0.00438421	0.953094	0.984683	0.0939905	0.272826	0.694899	-0.0100428	0.892534	0.999926	0.00992717	0.893838	0.949926	0.00951171	0.898369	0.973962	0.000614859	0.993402	0.998379
ENSG00000067334	DNTTIP2	0.00156852	0.97393	0.990846	0.0403208	0.461079	0.801596	0.0075168	0.875284	0.999926	0.0471979	0.330885	0.560404	0.0144034	0.764083	0.926647	0.054069	0.267111	0.664369
ENSG00000067365	METTL22	0.0987895	0.276773	0.562627	-0.0730446	0.47202	0.807612	-0.00991325	0.911406	0.999926	0.151619	0.101017	0.274572	0.0986882	0.276232	0.643327	0.0751527	0.40251	0.760249
ENSG00000067369	TP53BP1	-0.102069	0.0220949	0.136198	-0.0139779	0.763966	0.931726	-0.0363464	0.380698	0.999926	-0.072627	0.0903649	0.255948	-0.0492117	0.240528	0.604249	-0.090018	0.0398516	0.33494
ENSG00000067445	TRO	-0.441026	0.0628043	0.250516	-0.461924	0.0722465	0.493688	-0.0421208	0.843569	0.999926	-0.607585	0.0139526	0.0780892	-0.505446	0.0361183	0.25752	-0.228201	0.301394	0.690821
ENSG00000067533	RRP15	0.0184886	0.785788	0.910235	-0.00577046	0.940263	0.9846	0.114093	0.106603	0.999926	0.022567	0.739382	0.865395	0.0840467	0.224802	0.586226	0.0857595	0.214821	0.619661
ENSG00000067560	RHOA	0.0254523	0.574512	0.795045	0.0950947	0.0763787	0.501789	-0.0102179	0.82096	0.999926	0.0707213	0.130095	0.320313	0.0220966	0.625537	0.868343	0.0416452	0.361965	0.732176
ENSG00000067596	DHX8	-0.0388451	0.469763	0.722047	0.00389406	0.948445	0.985935	-0.000541565	0.991869	0.999926	0.0153797	0.772531	0.886846	-0.0747784	0.172551	0.530204	0.00204926	0.969231	0.992787
ENSG00000067601	PMS2P4	0.0508635	0.744757	0.891138	0.256076	0.14674	0.587881	-0.168508	0.279851	0.999926	0.021973	0.887388	0.94629	0.147541	0.345417	0.705768	0.256241	0.105743	0.488553
ENSG00000067646	ZFY	-0.0260176	0.723833	0.879923	-0.0366075	0.661071	0.891114	0.0494988	0.501791	0.999926	0.0140086	0.848098	0.927029	-0.0958226	0.203612	0.564437	-0.122457	0.108552	0.493159
ENSG00000067704	IARS2	0.0272012	0.621497	0.823132	0.16987	0.0127535	0.366786	0.0292902	0.594915	0.999926	-0.0267947	0.626505	0.793505	-0.0148657	0.786741	0.936384	0.0100206	0.855028	0.965066
ENSG00000067715	SYT1	0.0676873	0.313755	0.596652	-0.0543656	0.468267	0.805939	-0.00601921	0.927436	0.999926	0.162544	0.0225775	0.107278	-0.0505714	0.449511	0.775286	-0.0413271	0.533941	0.838724
ENSG00000067798	NAV3	0.440213	0.000860097	0.0191238	0.0545654	0.66661	0.892944	0.0451616	0.685345	0.999926	0.487783	0.000328207	0.00686182	0.386535	0.0024783	0.0614769	0.147515	0.194224	0.597704
ENSG00000067829	IDH3G	-0.076786	0.269147	0.554531	0.0262956	0.732583	0.919776	0.0632268	0.358434	0.999926	-0.0737808	0.286377	0.517954	0.0175589	0.796329	0.939462	0.00511114	0.93996	0.986902
ENSG00000067836	ROGDI	-0.186882	0.123369	0.369101	-0.281034	0.046364	0.458392	0.0496297	0.667739	0.999926	-0.340628	0.00904001	0.0588635	0.0768558	0.506743	0.807464	0.0675023	0.557905	0.848869
ENSG00000067900	ROCK1	-0.00486883	0.927797	0.974684	0.0973696	0.122385	0.561526	-0.0329857	0.540807	0.999926	0.0815905	0.140997	0.33687	-0.0880747	0.114696	0.438557	-0.0640591	0.242469	0.644734
ENSG00000067955	CBFB	0.095276	0.235189	0.516993	-0.0733564	0.416788	0.779641	0.0492323	0.533246	0.999926	0.00335699	0.9659	0.983968	-0.0350517	0.65677	0.883426	-0.12407	0.127842	0.521736
ENSG00000067992	PDK3	0.0203143	0.844394	0.938682	-0.0150182	0.897284	0.974557	0.0752355	0.469818	0.999926	0.0130294	0.899291	0.95324	0.0411648	0.690379	0.897397	0.0459437	0.655434	0.892902
ENSG00000068001	HYAL2	-0.0951839	0.178319	0.447274	-0.00349922	0.964149	0.991385	0.0263112	0.702303	0.999926	-0.12379	0.0852466	0.247171	0.0362126	0.599618	0.855606	0.149579	0.0409176	0.337518
ENSG00000068024	HDAC4	0.00183667	0.98473	0.995152	-0.122507	0.267825	0.691819	-0.0613907	0.521353	0.999926	-0.0934828	0.336134	0.565264	-0.080346	0.407652	0.748948	-0.0402886	0.673876	0.9
ENSG00000068028	RASSF1	0.0553954	0.405279	0.673701	-0.0701981	0.355344	0.744603	-0.00123986	0.984956	0.999926	0.017631	0.788881	0.895622	-0.0660583	0.323949	0.687393	-0.0642429	0.335984	0.717407
ENSG00000068078	FGFR3	-0.132673	0.428032	0.690792	-0.29068	0.142964	0.582562	-0.150776	0.356762	0.999926	-0.120123	0.469724	0.677074	0.0638105	0.696538	0.900468	0.0968526	0.552024	0.845653
ENSG00000068079	IFI35	0.344558	0.0391394	0.190992	0.152764	0.395551	0.76938	0.0583305	0.713527	0.999926	0.54473	0.00231492	0.0248248	0.47831	0.00619513	0.106308	0.210422	0.19012	0.594785
ENSG00000068097	HEATR6	0.030334	0.728161	0.882247	-0.031127	0.750488	0.927038	-0.00191951	0.982345	0.999926	0.0439371	0.613447	0.78463	0.20008	0.0310108	0.240002	0.187732	0.0408666	0.337518
ENSG00000068120	COASY	-0.0544964	0.438126	0.697251	0.0951644	0.236116	0.66902	-0.019221	0.782148	0.999926	-0.0548507	0.434429	0.65016	-0.0470235	0.50204	0.804591	-0.0413729	0.553652	0.846694
ENSG00000068137	PLEKHH3	-0.245547	0.012518	0.0969436	-0.14465	0.162531	0.608198	0.0465694	0.599221	0.999926	-0.295875	0.00363402	0.033329	-0.0533452	0.548621	0.828638	-0.0636198	0.474404	0.804205
ENSG00000068305	MEF2A	0.163741	0.0269392	0.153352	0.00925824	0.905339	0.976958	0.0237203	0.730337	0.999926	0.199192	0.00890304	0.0584356	0.0169977	0.804847	0.943024	0.0266413	0.698364	0.908868
ENSG00000068308	OTUD5	0.0747323	0.21334	0.493751	-0.0264922	0.691331	0.90203	0.000656944	0.991056	0.999926	0.0296049	0.614749	0.785063	0.0282077	0.631703	0.870816	-0.104543	0.0884086	0.454799
ENSG00000068323	TFE3	0.116589	0.0749272	0.278212	-0.0304371	0.669252	0.89295	0.0138946	0.823728	0.999926	0.115736	0.0766092	0.230871	0.102683	0.112882	0.434599	-0.0106188	0.864807	0.966203
ENSG00000068354	TBC1D25	0.00146034	0.983463	0.994665	-0.0680709	0.399559	0.770192	0.0375903	0.594303	0.999926	-0.0546194	0.441688	0.655269	0.0679724	0.339756	0.700879	-0.0164933	0.814425	0.953457
ENSG00000068366	ACSL4	0.151272	0.0129879	0.0986358	0.0942103	0.145724	0.587566	-0.0487227	0.383688	0.999926	0.182693	0.00377435	0.0339035	-0.0165513	0.765211	0.927071	-0.0705834	0.212877	0.617663
ENSG00000068383	INPP5A	0.120161	0.120267	0.363224	0.151657	0.085498	0.513541	0.00585858	0.93734	0.999926	0.159878	0.0432933	0.160733	0.0554099	0.461053	0.782276	-0.0124011	0.86788	0.967593
ENSG00000068394	GPKOW	-0.0132905	0.860859	0.945861	0.0279822	0.743827	0.923675	0.00206138	0.978207	0.999926	-0.0250572	0.740688	0.865924	0.00324162	0.965806	0.992943	-0.0129352	0.863974	0.965939
ENSG00000068400	GRIPAP1	0.04086	0.529755	0.765238	-0.0649454	0.380795	0.760458	-0.0418772	0.518641	0.999926	0.0537836	0.40905	0.629271	-0.0187669	0.771818	0.929671	0.0108644	0.866279	0.967138
ENSG00000068438	FTSJ1	0.0457055	0.425862	0.688978	-0.0739169	0.261525	0.688916	0.00661674	0.907202	0.999926	0.0221452	0.697053	0.83805	0.0491298	0.392116	0.738417	-0.0149115	0.792946	0.94467
ENSG00000068489	PRR11	-0.350653	0.00233753	0.0342666	0.137499	0.226411	0.661429	0.0418163	0.671442	0.999926	-0.404039	0.00071425	0.0116883	-0.710272	1.61899e-06	0.000928993	-0.311349	0.00539823	0.156134
ENSG00000068650	ATP11A	0.0295914	0.591258	0.804845	-0.00824464	0.894538	0.973866	-0.0238449	0.664321	0.999926	0.065523	0.241459	0.468033	0.140156	0.0188359	0.186898	0.223907	0.000667813	0.0711892
ENSG00000068654	POLR1A	-0.0169187	0.717225	0.8763	-0.0441092	0.409598	0.773846	-0.0211434	0.650623	0.999926	-0.00724026	0.876495	0.941452	0.0419772	0.373134	0.72546	0.0423876	0.368187	0.736255
ENSG00000068697	LAPTM4A	0.0301483	0.487616	0.734937	0.0823906	0.105397	0.540354	-0.0306228	0.480706	0.999926	0.0946697	0.0396165	0.151563	0.00104343	0.980691	0.994834	-0.0180575	0.676075	0.900625
ENSG00000068724	TTC7A	0.252026	0.00499395	0.0541795	0.0370495	0.682356	0.898189	-0.0588129	0.462691	0.999926	0.211374	0.0149202	0.0813462	0.264757	0.00347068	0.0761964	0.121024	0.139802	0.533268
ENSG00000068745	IP6K2	-0.113602	0.219584	0.500523	0.0338276	0.74107	0.923675	-0.0415452	0.645547	0.999926	-0.0647722	0.47605	0.681447	-0.121524	0.190016	0.549815	-0.11689	0.206135	0.61053
ENSG00000068784	SRBD1	-0.118501	0.217978	0.49915	0.124542	0.240297	0.672429	-0.0348167	0.708442	0.999926	-0.0700504	0.456524	0.667623	0.0934597	0.321707	0.685564	0.194979	0.0467871	0.357039
ENSG00000068796	KIF2A	0.0648716	0.219084	0.500146	0.0674941	0.255252	0.685619	-0.0275417	0.594288	0.999926	0.0237312	0.646054	0.805242	-0.00862802	0.867283	0.963103	0.0236858	0.646448	0.889471
ENSG00000068878	PSME4	0.219492	0.0038016	0.0462059	0.154878	0.0518368	0.462803	-0.0280319	0.674141	0.999926	0.28329	0.000458294	0.00869261	-0.0200461	0.763569	0.926561	-0.0908834	0.183832	0.587731
ENSG00000068885	IFT80	0.0125323	0.911685	0.968218	0.0364563	0.772933	0.933101	-0.13202	0.246792	0.999926	0.0474425	0.67318	0.823161	-0.03761	0.739572	0.919584	0.0166525	0.882013	0.971877
ENSG00000068903	SIRT2	-0.0555785	0.34701	0.626154	0.0561529	0.399311	0.770192	-0.0276372	0.635658	0.999926	0.0247771	0.670899	0.821454	0.0801615	0.179878	0.539086	0.0706609	0.233945	0.63862
ENSG00000068912	ERLEC1	-0.0303899	0.498048	0.743379	0.120106	0.0263963	0.404925	0.0122292	0.783336	0.999926	0.0719524	0.11828	0.301912	0.094078	0.0462655	0.28824	0.125292	0.0106559	0.204339
ENSG00000068971	PPP2R5B	0.158795	0.0493465	0.219271	-0.113602	0.204399	0.644765	0.0140282	0.853909	0.999926	0.0874911	0.259473	0.489289	0.219971	0.00925838	0.131037	0.0127094	0.867427	0.967593
ENSG00000069020	MAST4	0.22105	0.016709	0.114805	-0.0124375	0.896888	0.974553	-0.0166129	0.844308	0.999926	0.228036	0.0139484	0.0780892	-0.0177604	0.833892	0.952328	-0.0055327	0.947821	0.988432
ENSG00000069122	ADGRF5	0.411767	0.147957	0.405878	-0.267586	0.395777	0.76938	-0.204744	0.462036	0.999926	0.605185	0.0387646	0.150145	-0.0439394	0.874143	0.965547	-0.0253684	0.927042	0.984405
ENSG00000069248	NUP133	-0.00986346	0.86109	0.945977	0.0757444	0.242594	0.675413	0.000153131	0.99782	0.999926	-0.0373712	0.509168	0.708981	-0.0888896	0.128063	0.459508	0.0172056	0.759582	0.93289
ENSG00000069275	NUCKS1	-0.14062	0.00851736	0.0759211	0.140539	0.0174218	0.391624	-0.0302346	0.530311	0.999926	-0.166982	0.0025579	0.0265127	-0.184614	0.00114359	0.0396587	0.0041703	0.930618	0.984642
ENSG00000069329	VPS35	0.092871	0.0541262	0.229983	0.0934703	0.0833371	0.512258	-0.00117252	0.979459	0.999926	0.108822	0.0266843	0.118555	-0.0340111	0.45924	0.78143	-0.0417636	0.365144	0.733815
ENSG00000069345	DNAJA2	0.0601264	0.253391	0.53795	0.114355	0.0630303	0.479381	0.0190156	0.712895	0.999926	0.0681312	0.197393	0.412633	-0.0175088	0.734918	0.917233	0.0048751	0.924666	0.984103
ENSG00000069399	BCL3	0.633182	5.31925e-06	0.000686626	0.0357287	0.751459	0.927572	0.100972	0.322413	0.999926	0.488516	0.000104368	0.0033837	0.353654	0.00212517	0.0571194	0.0482979	0.630113	0.882808
ENSG00000069424	KCNAB2	-0.293683	0.0143426	0.105112	-0.0517164	0.668242	0.892944	-0.00806862	0.9398	0.999926	-0.222903	0.0517671	0.179658	0.205906	0.0658605	0.344268	0.303847	0.00953057	0.195276
ENSG00000069509	FUNDC1	-0.0483093	0.627111	0.826209	0.143459	0.202094	0.644204	0.0738689	0.457587	0.999926	-0.00942167	0.923736	0.96395	-0.0238866	0.808979	0.944316	-0.050907	0.606429	0.871031
ENSG00000069667	RORA	0.156978	0.101079	0.328396	0.0546067	0.598655	0.866783	-0.191111	0.048508	0.999926	0.316431	0.0025653	0.02655	0.0235255	0.798814	0.940425	0.0929077	0.317667	0.703688
ENSG00000069702	TGFBR3	-0.0829376	0.38823	0.659717	-0.0378455	0.726469	0.917439	0.064061	0.501053	0.999926	0.0807834	0.396359	0.617942	0.29986	0.00481698	0.0919196	0.109798	0.252621	0.650648
ENSG00000069812	HES2	0.635273	2.49996e-05	0.00195798	-0.0577559	0.654114	0.888619	0.00277834	0.980577	0.999926	0.476998	0.000487735	0.00901856	0.229101	0.0562955	0.316433	-0.18232	0.125393	0.518182
ENSG00000069849	ATP1B3	-0.0567729	0.440735	0.699506	0.0219239	0.791774	0.941648	0.0720474	0.330336	0.999926	-0.0859529	0.248301	0.475817	0.0147321	0.840046	0.954044	-0.0714505	0.334251	0.71612
ENSG00000069869	NEDD4	0.0340551	0.656128	0.842894	0.121723	0.171201	0.614341	-0.0126556	0.868018	0.999926	0.114496	0.145036	0.342008	0.0510187	0.505917	0.807313	-0.0431673	0.572802	0.855337
ENSG00000069943	PIGB	0.00770829	0.936842	0.977408	0.0935075	0.393818	0.768078	-0.0608343	0.530705	0.999926	0.0211451	0.827084	0.917254	-0.00445571	0.963403	0.99174	0.0643134	0.507656	0.824506
ENSG00000069956	MAPK6	0.355859	6.78682e-05	0.0037846	0.118784	0.142205	0.582353	-0.00743417	0.914519	0.999926	0.411118	1.27923e-05	0.000869937	0.1747	0.0201121	0.191126	0.0718918	0.306049	0.694551
ENSG00000069966	GNB5	0.019972	0.876192	0.952585	0.0104593	0.942075	0.9849	0.0359115	0.778984	0.999926	0.100115	0.435236	0.650824	0.191888	0.143595	0.484909	0.1804	0.166292	0.568066
ENSG00000069974	RAB27A	-0.0723658	0.185868	0.456306	0.0358667	0.553461	0.847532	-0.0256766	0.629276	0.999926	-0.0420549	0.432717	0.648587	0.0466659	0.384698	0.732487	0.0288701	0.587567	0.863602
ENSG00000069998	HDHD5	-0.0412834	0.53486	0.769027	-0.0833605	0.274189	0.695246	0.126724	0.0683038	0.999926	-0.221864	0.00344276	0.0321686	0.0245126	0.710563	0.908543	0.0767884	0.251726	0.649873
ENSG00000070010	UFD1	-0.0230553	0.633602	0.829043	-0.0930474	0.103162	0.537036	-0.0268411	0.578574	0.999926	-0.00170139	0.971799	0.986624	0.0496852	0.309466	0.675016	0.031663	0.51297	0.826169
ENSG00000070018	LRP6	-0.0979505	0.149059	0.407538	0.0408554	0.583137	0.859629	-0.039162	0.551396	0.999926	-0.0389984	0.553849	0.741497	0.00797987	0.903102	0.975148	-0.0181841	0.781397	0.940198
ENSG00000070047	PHRF1	-0.00156486	0.97653	0.991431	-0.0385813	0.525659	0.834538	-0.0130565	0.805956	0.999926	-0.0209513	0.694108	0.836205	0.00721199	0.892101	0.972435	0.0470311	0.38116	0.744953
ENSG00000070061	ELP1	-0.0285134	0.570843	0.792563	-0.0374653	0.511805	0.828306	-0.0417212	0.407639	0.999926	-0.00419606	0.933039	0.968862	0.00375144	0.940174	0.983587	0.000987987	0.984207	0.997551
ENSG00000070081	NUCB2	-0.0566765	0.332971	0.614746	0.147379	0.0349947	0.421294	-0.00461933	0.936046	0.999926	-0.00365317	0.949436	0.976418	0.0732924	0.213757	0.573247	0.0617034	0.291644	0.684079
ENSG00000070087	PFN2	-0.0554713	0.358518	0.635866	0.162394	0.0251439	0.404925	-0.0328225	0.582327	0.999926	-0.0748285	0.21941	0.440569	0.0796142	0.191865	0.5523	0.117164	0.06126	0.393191
ENSG00000070214	SLC44A1	-0.437643	0.0140616	0.103778	0.207244	0.26527	0.691272	-0.00954765	0.952692	0.999926	-0.395285	0.02408	0.111048	0.0301256	0.851655	0.958874	0.14778	0.363945	0.733095
ENSG00000070269	TMEM260	-0.102691	0.228296	0.510044	-0.0854634	0.36633	0.751804	0.0292703	0.723951	0.999926	-0.318558	0.00125453	0.0168492	-0.0251642	0.761847	0.926536	-0.0409905	0.621427	0.878899
ENSG00000070366	SMG6	0.0417092	0.50122	0.745334	-0.108552	0.133607	0.573143	0.0164802	0.788952	0.999926	0.090318	0.153799	0.354985	-0.0881419	0.165337	0.518785	-0.109073	0.0901946	0.459036
ENSG00000070367	EXOC5	0.110214	0.0194813	0.12632	0.0902554	0.0791067	0.504742	-0.0597099	0.179787	0.999926	0.162544	0.00140066	0.0179143	0.011579	0.789677	0.937247	0.0233853	0.590918	0.864437
ENSG00000070371	CLTCL1	0.0203723	0.82908	0.930537	-0.0472926	0.65767	0.889825	-0.048443	0.60589	0.999926	-0.0888787	0.352148	0.580364	0.177719	0.0700409	0.352887	0.0813253	0.388826	0.751298
ENSG00000070404	FSTL3	0.259177	0.0337789	0.175336	-0.112778	0.394438	0.768603	0.036115	0.751202	0.999926	0.158029	0.177203	0.387026	-0.122003	0.293614	0.659993	-0.136736	0.240328	0.643198
ENSG00000070413	DGCR2	-0.030256	0.554786	0.781342	0.0221281	0.701616	0.907365	-0.0705706	0.176777	0.999926	-0.0149649	0.768918	0.884483	0.0249635	0.624957	0.867868	0.0962256	0.0714471	0.412782
ENSG00000070423	RNF126	-0.0456308	0.529375	0.765238	-0.168825	0.0528211	0.462803	0.143459	0.0595269	0.999926	-0.233154	0.00448132	0.0378803	0.0525762	0.468557	0.786343	0.0259823	0.71835	0.918311
ENSG00000070444	MNT	0.184701	0.0475342	0.215084	-0.183747	0.0804759	0.508855	-0.0593458	0.501713	0.999926	0.203112	0.030653	0.129338	0.0729375	0.411461	0.751337	0.065521	0.458617	0.798382
ENSG00000070476	ZXDC	9.08252e-05	0.998804	0.999507	0.0326952	0.63226	0.880503	0.0434801	0.473461	0.999926	-0.041925	0.489527	0.692913	-0.0340948	0.573817	0.841577	-0.0246911	0.682124	0.902332
ENSG00000070495	JMJD6	0.0987188	0.117732	0.359345	-0.0331112	0.632879	0.880508	-0.0884395	0.157033	0.999926	0.10032	0.111464	0.290856	0.0883997	0.157966	0.508619	0.0132261	0.827678	0.957406
ENSG00000070501	POLB	-0.215102	0.0315441	0.16818	0.16093	0.133114	0.572762	0.0581007	0.530705	0.999926	-0.202702	0.0404314	0.153752	-0.0322035	0.727655	0.914979	-0.0306206	0.739717	0.926413
ENSG00000070540	WIPI1	-0.233217	0.00182208	0.0294351	0.159301	0.0379165	0.432781	-0.0500451	0.435919	0.999926	-0.191646	0.00738636	0.051928	-0.158442	0.0223423	0.201993	-0.136688	0.0442116	0.348814
ENSG00000070610	GBA2	-0.158887	0.146136	0.403329	-0.194449	0.119742	0.558116	-0.0284381	0.787746	0.999926	-0.17582	0.109798	0.288135	-0.213579	0.0564343	0.316433	-0.2115	0.058373	0.386618
ENSG00000070614	NDST1	0.274421	0.0147505	0.106824	-0.155232	0.1972	0.640384	-0.0342668	0.73872	0.999926	0.34503	0.00332484	0.0314675	0.202619	0.0612312	0.33099	0.0632186	0.539863	0.841766
ENSG00000070718	AP3M2	0.000673309	0.993929	0.997794	-0.00185298	0.985231	0.996099	-0.123866	0.170741	0.999926	0.0510898	0.56408	0.749222	-0.0187428	0.832341	0.952104	-0.00248908	0.977494	0.995998
ENSG00000070756	PABPC1	0.0365063	0.409492	0.676389	0.117043	0.0285414	0.404925	-0.0291141	0.509084	0.999926	0.068185	0.132663	0.32367	-0.179665	0.000658916	0.0282644	-0.206355	0.000175929	0.034544
ENSG00000070759	TESK2	0.0716091	0.743865	0.890377	0.157553	0.516668	0.831001	0.0943836	0.667591	0.999926	-0.0543088	0.804247	0.905801	-0.0734723	0.73866	0.918979	0.0626164	0.772296	0.936724
ENSG00000070761	CFAP20	-0.0986201	0.152338	0.411818	0.0985494	0.198522	0.642261	-0.0340176	0.608944	0.999926	-0.0579097	0.388873	0.610935	0.0775717	0.25139	0.615495	0.0994665	0.145168	0.539696
ENSG00000070770	CSNK2A2	-0.065119	0.249399	0.533316	-0.00650722	0.917262	0.979584	-0.0119124	0.829136	0.999926	-0.0304158	0.583608	0.763235	-0.0959204	0.0967996	0.409737	-0.067189	0.233917	0.63862
ENSG00000070778	PTPN21	0.209039	0.0212398	0.133742	0.0246072	0.796198	0.943122	-0.0360744	0.666875	0.999926	0.184119	0.0387737	0.150145	-0.0230652	0.783655	0.935354	-0.140076	0.108682	0.493159
ENSG00000070785	EIF2B3	-0.0892289	0.230509	0.511463	0.18649	0.0331314	0.414241	-0.0178694	0.805115	0.999926	-0.130277	0.0866587	0.249558	-0.0187084	0.796767	0.939581	0.0436988	0.547982	0.844219
ENSG00000070814	TCOF1	-0.13172	0.0810077	0.291891	-0.0456259	0.577214	0.856856	-0.0058641	0.934805	0.999926	-0.171265	0.0273164	0.120322	-0.118571	0.112809	0.434437	-0.00661289	0.926513	0.984357
ENSG00000070831	CDC42	0.227205	0.231018	0.512104	0.30479	0.148557	0.591217	-0.212125	0.257491	0.999926	0.366645	0.0566888	0.190125	0.407429	0.0365154	0.258459	0.157398	0.398541	0.758092
ENSG00000070882	OSBPL3	-0.223279	0.0565103	0.236154	-0.137841	0.282776	0.700814	-0.0399108	0.717621	0.999926	-0.200548	0.0829804	0.243101	-0.0456561	0.679969	0.892688	-0.173084	0.130222	0.524067
ENSG00000070950	RAD18	-0.294799	0.0135114	0.101325	0.0349347	0.773649	0.933511	-0.0518265	0.627099	0.999926	-0.230499	0.0443598	0.163152	-0.112747	0.301414	0.666775	0.120093	0.266424	0.663678
ENSG00000070961	ATP2B1	0.134913	0.0619084	0.248364	0.00695187	0.928539	0.982059	-0.0527477	0.444747	0.999926	0.333806	0.000114235	0.00357073	0.228411	0.00344406	0.0758509	0.124538	0.0815468	0.439089
ENSG00000071051	NCK2	0.0921908	0.291266	0.574722	0.107205	0.27791	0.696449	0.0253948	0.767718	0.999926	0.0507397	0.556175	0.743302	-0.143055	0.110945	0.432431	-0.0918483	0.293682	0.685734
ENSG00000071054	MAP4K4	0.197781	0.0313927	0.167751	-0.0106061	0.913262	0.978439	-0.0184768	0.829084	0.999926	0.249982	0.00869176	0.0575638	0.104992	0.229801	0.591627	-0.00242851	0.977346	0.99592
ENSG00000071073	MGAT4A	0.0357602	0.650273	0.839397	0.0638024	0.473995	0.809304	-4.23225e-05	0.999565	0.999926	0.0852542	0.285276	0.516901	0.0488591	0.53648	0.822871	-0.0219655	0.780011	0.939531
ENSG00000071082	RPL31	0.0595919	0.271207	0.556915	0.0519279	0.394455	0.768603	-0.0129964	0.806984	0.999926	0.0497884	0.355121	0.582509	-0.00820106	0.877447	0.966689	0.036369	0.496708	0.818037
ENSG00000071127	WDR1	0.00905401	0.867709	0.949082	0.0181703	0.768845	0.931912	0.00413766	0.939293	0.999926	-0.00342502	0.949735	0.976583	-0.0154613	0.776233	0.931476	-0.0319849	0.558095	0.848869
ENSG00000071189	SNX13	-0.0672052	0.220938	0.502209	0.0787315	0.203179	0.644435	-0.0382614	0.476626	0.999926	-0.0582386	0.284696	0.516118	-0.0495817	0.360787	0.717919	0.0161547	0.762404	0.932995
ENSG00000071205	ARHGAP10	0.222196	0.0142611	0.104746	0.0279181	0.766938	0.931726	0.0122898	0.881907	0.999926	0.16505	0.05832	0.193719	-0.0587724	0.482218	0.794302	-0.258557	0.00582531	0.160495
ENSG00000071242	RPS6KA2	0.493727	4.35311e-05	0.00278379	0.028991	0.781424	0.937184	-0.0293765	0.749658	0.999926	0.506597	3.24572e-05	0.00161027	0.133168	0.159774	0.511409	-0.0596587	0.519151	0.83162
ENSG00000071243	ING3	-0.0255859	0.754963	0.896742	0.00819822	0.929002	0.982163	0.0148081	0.855729	0.999926	-0.00612132	0.940109	0.971832	-0.0650302	0.43094	0.765414	-0.0926905	0.265097	0.663375
ENSG00000071246	VASH1	-0.117805	0.334978	0.616269	-0.343352	0.0208695	0.399029	0.0296246	0.805065	0.999926	-0.206917	0.0990272	0.271226	-0.19568	0.117936	0.444234	-0.189664	0.128146	0.522518
ENSG00000071282	LMCD1	-0.229951	0.125888	0.373971	0.0200671	0.901579	0.975873	0.090331	0.528677	0.999926	-0.335533	0.0311745	0.130747	-0.181371	0.219103	0.579947	-0.0523156	0.713908	0.916276
ENSG00000071462	BUD23	-0.0475258	0.56663	0.790553	-0.0365641	0.696287	0.903856	0.0206508	0.801989	0.999926	-0.0653872	0.431741	0.64796	-0.0291868	0.723731	0.913824	0.00108892	0.989434	0.998253
ENSG00000071537	SEL1L	0.0576806	0.34567	0.624934	0.173885	0.0191205	0.395935	-0.0845955	0.172593	0.999926	0.133274	0.0385081	0.149496	0.0367236	0.545006	0.827144	0.0531715	0.38339	0.747058
ENSG00000071539	TRIP13	-0.499914	0.00368647	0.0454404	-0.0756527	0.653855	0.888445	0.0352729	0.81124	0.999926	-0.585193	0.00106964	0.0152006	-0.734816	0.000134952	0.0101696	-0.169572	0.262041	0.660121
ENSG00000071553	ATP6AP1	-0.0330091	0.441996	0.700912	-0.106907	0.038884	0.43414	0.00926094	0.827741	0.999926	-0.0602653	0.168743	0.375838	0.055266	0.204795	0.565548	-0.0211611	0.620089	0.87794
ENSG00000071564	TCF3	0.0811524	0.149249	0.407656	-0.011666	0.850772	0.961347	-0.0247068	0.651218	0.999926	0.0535849	0.332338	0.561301	0.00960915	0.860146	0.961025	-0.0271716	0.619357	0.877663
ENSG00000071575	TRIB2	-0.555861	4.42202e-06	0.00061037	0.158309	0.101943	0.53417	-0.0412648	0.620286	0.999926	-0.468475	3.02887e-05	0.00152991	-0.2782	0.00373105	0.079533	-0.159425	0.0693355	0.4101
ENSG00000071626	DAZAP1	0.0854236	0.0847356	0.297289	0.0231292	0.667876	0.892944	0.011282	0.811769	0.999926	0.0342975	0.472133	0.678767	-0.0309247	0.516498	0.811714	-0.107465	0.0342461	0.318183
ENSG00000071655	MBD3	-0.089376	0.11119	0.347874	0.0470216	0.443862	0.792301	5.42424e-05	0.999194	0.999926	-0.167094	0.00594659	0.0452272	-0.074994	0.175996	0.534894	-0.0297632	0.581429	0.860386
ENSG00000071794	HLTF	-0.225679	0.0216166	0.135039	-0.0899156	0.383703	0.761442	-0.0167664	0.851192	0.999926	-0.188966	0.0481518	0.171202	-0.0263576	0.769239	0.928884	-0.0554901	0.537745	0.840155
ENSG00000071859	FAM50A	0.0642163	0.155608	0.416777	0.0293965	0.556951	0.849423	0.00943817	0.829601	0.999926	0.0744288	0.102883	0.277105	0.0446935	0.315337	0.680174	-0.00331533	0.939699	0.986902
ENSG00000071889	FAM3A	0.0737469	0.319594	0.602333	0.0621829	0.454081	0.797775	0.0562528	0.444996	0.999926	0.0643479	0.38212	0.605663	0.0423618	0.563342	0.837086	0.111974	0.136023	0.529989
ENSG00000071894	CPSF1	-0.099484	0.0446431	0.206425	-0.0864073	0.115983	0.554307	-0.0022868	0.960777	0.999926	-0.109826	0.028433	0.123292	0.0408808	0.384826	0.732487	0.0112618	0.808764	0.950432
ENSG00000071967	CYBRD1	0.0240996	0.748582	0.89311	0.208421	0.0235127	0.402197	-0.089116	0.24302	0.999926	0.118406	0.126733	0.315555	0.00145265	0.984543	0.995829	-0.119151	0.125945	0.519306
ENSG00000071994	PDCD2	-0.0183975	0.811303	0.922392	-0.0820261	0.354332	0.743586	0.141936	0.0786721	0.999926	-0.209786	0.01342	0.0763239	0.102019	0.194808	0.55522	-0.0302612	0.694107	0.90693
ENSG00000072041	SLC6A15	0.13616	0.151161	0.41051	-0.018998	0.854675	0.962413	-0.0608757	0.509921	0.999926	0.28962	0.00503866	0.0409586	0.128351	0.173913	0.531414	-0.0717915	0.439661	0.786075
ENSG00000072042	RDH11	-0.00499903	0.924916	0.973394	0.0548953	0.366236	0.751723	0.00285329	0.956993	0.999926	-0.0250295	0.637559	0.799788	-0.113591	0.0443939	0.282214	-0.0819592	0.13486	0.528959
ENSG00000072062	PRKACA	-0.00778598	0.853972	0.943069	-0.0732543	0.140197	0.578948	-0.0494129	0.250882	0.999926	0.036846	0.387952	0.610254	-0.0334822	0.432525	0.766848	0.0440066	0.304504	0.692624
ENSG00000072071	ADGRL1	-0.147429	0.0587777	0.241419	-0.124102	0.149554	0.591651	-0.0478922	0.515618	0.999926	-0.202357	0.012698	0.0733844	-0.135342	0.0797234	0.372212	0.0027827	0.969705	0.992842
ENSG00000072110	ACTN1	-0.147682	0.026893	0.153272	-0.0325534	0.64458	0.885734	0.0565549	0.366369	0.999926	-0.217927	0.00234355	0.0250355	-0.167343	0.0138333	0.160532	-0.143811	0.0305761	0.303899
ENSG00000072121	ZFYVE26	0.0921747	0.0630786	0.251107	0.0713753	0.191327	0.633561	-0.0489654	0.304737	0.999926	0.135764	0.00922793	0.0596097	-0.014439	0.759409	0.926259	-0.098822	0.0481135	0.359845
ENSG00000072133	RPS6KA6	-0.280284	0.170831	0.437545	0.186733	0.397131	0.769801	-0.0264822	0.891276	0.999926	-0.141512	0.47325	0.679672	-0.0904505	0.645417	0.87848	0.0859358	0.657077	0.893514
ENSG00000072134	EPN2	-0.0444608	0.396835	0.667159	0.0094216	0.87253	0.966665	-0.0337128	0.516621	0.999926	-0.0482868	0.3572	0.584407	0.0782178	0.143044	0.483586	-0.0109542	0.832317	0.95791
ENSG00000072135	PTPN18	0.0805137	0.43777	0.696779	0.135106	0.25078	0.683	-0.0351199	0.732361	0.999926	0.0234015	0.819715	0.913262	0.0109233	0.915447	0.97765	0.11013	0.289531	0.682278
ENSG00000072163	LIMS2	-0.322183	0.0217785	0.135482	0.293053	0.0540448	0.464881	0.0881383	0.491467	0.999926	-0.388628	0.00732016	0.0517732	-0.33277	0.0181073	0.183929	-0.289464	0.0353307	0.318849
ENSG00000072195	SPEG	-0.401631	0.00207023	0.0321035	-0.145922	0.253963	0.685457	0.0248357	0.82071	0.999926	-0.579957	7.00931e-05	0.0025851	-0.10722	0.33759	0.698686	0.0182088	0.867771	0.967593
ENSG00000072201	LNX1	0.359207	0.172251	0.440212	0.393297	0.167549	0.610205	-0.396237	0.128601	0.999926	0.237306	0.359274	0.586071	0.472179	0.0740236	0.360235	0.29206	0.258655	0.656662
ENSG00000072210	ALDH3A2	-0.268184	0.0205764	0.130746	0.326874	0.0123864	0.366786	-0.0351727	0.738789	0.999926	-0.299956	0.0107967	0.0658138	0.171609	0.116243	0.441685	0.301421	0.00957997	0.195276
ENSG00000072274	TFRC	-0.0424111	0.40581	0.673966	0.0423214	0.462827	0.802136	-0.0268961	0.595439	0.999926	-0.0428934	0.400464	0.62145	-0.0996643	0.0614218	0.331635	-0.0639482	0.215684	0.620609
ENSG00000072310	SREBF1	0.184577	0.00652614	0.0633572	-0.121732	0.0894232	0.518606	0.115549	0.0699097	0.999926	0.062374	0.309426	0.541192	0.153281	0.0196668	0.188907	0.0818006	0.187107	0.591086
ENSG00000072364	AFF4	0.100752	0.0972593	0.322218	0.0622107	0.35284	0.743406	-0.0587096	0.320559	0.999926	0.134797	0.031168	0.130747	-0.0414364	0.480361	0.792783	-0.052197	0.375913	0.740607
ENSG00000072401	UBE2D1	0.28747	0.0210815	0.133046	-0.0615216	0.639092	0.884502	0.0276273	0.81087	0.999926	0.158322	0.179768	0.390183	0.150012	0.203141	0.563803	0.133512	0.254206	0.65241
ENSG00000072415	PALS1	0.0740629	0.244281	0.528558	0.0481273	0.49953	0.822999	-0.0675983	0.284822	0.999926	0.103901	0.108063	0.285385	0.0479327	0.445314	0.773115	-0.0418172	0.504829	0.822272
ENSG00000072422	RHOBTB1	0.437714	0.000816162	0.0185852	0.123239	0.324262	0.727864	-0.00684313	0.950502	0.999926	0.451398	0.000603981	0.0104377	0.0698478	0.528602	0.818082	-0.0865699	0.437346	0.784085
ENSG00000072501	SMC1A	-0.220055	0.00115004	0.0229039	-0.099932	0.136098	0.57527	0.03979	0.488117	0.999926	-0.233412	0.000682457	0.0113669	-0.269017	0.000178881	0.0121057	-0.0842216	0.152152	0.548842
ENSG00000072506	HSD17B10	-0.0780902	0.230062	0.510797	0.0501174	0.487451	0.816577	0.0891945	0.172019	0.999926	-0.162636	0.0189587	0.0957591	-0.049745	0.437811	0.769481	0.00170592	0.978507	0.996396
ENSG00000072518	MARK2	-0.0288906	0.626283	0.825706	-0.0823461	0.231486	0.665908	0.00139027	0.98118	0.999926	-0.0935789	0.126365	0.314919	0.00495615	0.933062	0.982396	-0.054943	0.357705	0.731304
ENSG00000072571	HMMR	-0.461098	0.0204046	0.130188	0.0847132	0.67475	0.894659	-0.0763055	0.667547	0.999926	-0.609187	0.00366439	0.0334547	-0.882853	0.000173673	0.0118678	-0.211758	0.247972	0.646366
ENSG00000072609	CHFR	0.117871	0.14502	0.402014	-0.0807764	0.37067	0.753757	-0.0269154	0.731273	0.999926	0.0951626	0.233558	0.458532	0.020099	0.797767	0.940124	-0.0370945	0.636892	0.885324
ENSG00000072682	P4HA2	0.179253	0.0138031	0.102903	0.0509967	0.500839	0.823913	-0.0836063	0.217149	0.999926	0.246616	0.00148359	0.0184668	0.18664	0.0108339	0.140368	0.169825	0.0184619	0.251099
ENSG00000072736	NFATC3	-0.0294595	0.68411	0.858429	-0.0909237	0.275112	0.695306	-0.0554649	0.44276	0.999926	-0.0414932	0.566075	0.750585	0.0548697	0.448885	0.77459	0.0181881	0.799934	0.947412
ENSG00000072756	TRNT1	-0.0645107	0.358938	0.63615	0.0327601	0.675384	0.894784	-0.0152323	0.825276	0.999926	-0.112963	0.11636	0.299404	0.00512821	0.940882	0.983591	-0.101904	0.153323	0.550639
ENSG00000072778	ACADVL	0.141591	0.00889113	0.0779567	-0.232125	0.000562585	0.229797	0.059094	0.234343	0.999926	0.044272	0.368496	0.594273	0.19419	0.000831601	0.0327496	0.0308157	0.528725	0.835273
ENSG00000072786	STK10	0.167661	0.0414948	0.197433	-0.0988394	0.269976	0.693416	0.00291276	0.969904	0.999926	0.254112	0.00376118	0.0338507	0.228339	0.00787993	0.121641	0.123804	0.121019	0.510548
ENSG00000072803	FBXW11	0.0238649	0.768333	0.902159	0.0900445	0.332552	0.732749	-0.0474425	0.558775	0.999926	0.0612739	0.451886	0.66341	-0.0189696	0.814772	0.946897	-0.0736452	0.368337	0.736255
ENSG00000072818	ACAP1	0.0765381	0.764373	0.900346	0.175858	0.322665	0.726701	-0.246482	0.130378	0.999926	0.0448924	0.878138	0.941991	0.285864	0.083648	0.381206	0.347954	0.0373807	0.325864
ENSG00000072832	CRMP1	0.245435	0.03361	0.175273	-0.0366882	0.76499	0.931726	0.0574973	0.597355	0.999926	0.387771	0.00186118	0.0215863	0.138918	0.208845	0.56981	-0.00903165	0.933444	0.985173
ENSG00000072840	EVC	0.37828	0.000139482	0.00619274	-0.06909	0.445527	0.79304	-0.110269	0.173304	0.999926	0.418268	4.63967e-05	0.00200875	0.185319	0.0288247	0.231344	0.0762961	0.33946	0.719306
ENSG00000072849	DERL2	0.0199352	0.695058	0.863892	0.0778488	0.185414	0.628461	0.00993263	0.844509	0.999926	0.00107785	0.983021	0.991987	-0.00970759	0.848259	0.95777	0.00916047	0.856374	0.965178
ENSG00000072864	NDE1	-0.0230147	0.752363	0.895857	0.00966916	0.906102	0.97698	0.0150852	0.835287	0.999926	0.00793334	0.912874	0.958817	-0.205051	0.011234	0.141697	-0.0735838	0.318112	0.703872
ENSG00000072954	TMEM38A	-0.490644	0.0220029	0.136049	0.214204	0.322531	0.726701	-0.0405027	0.830591	0.999926	-0.453973	0.030692	0.129464	0.131563	0.489685	0.79828	0.186996	0.326402	0.709656
ENSG00000072958	AP1M1	0.00587368	0.918797	0.970465	-0.0583382	0.378237	0.758159	0.0104499	0.85592	0.999926	-0.0191435	0.739853	0.865483	-0.0130541	0.820794	0.948994	0.0161326	0.779311	0.939321
ENSG00000073008	PVR	0.0640494	0.293084	0.576288	-0.153548	0.0360207	0.425275	-0.00873711	0.884024	0.999926	0.011542	0.847303	0.926646	0.0316884	0.598276	0.855004	-0.085676	0.164844	0.566173
ENSG00000073050	XRCC1	-0.310499	0.00644926	0.0629175	-0.133166	0.250471	0.682776	0.0496316	0.620985	0.999926	-0.326418	0.00445116	0.0377455	-0.167632	0.109354	0.429951	-0.0480451	0.631837	0.883269
ENSG00000073060	SCARB1	-0.00188606	0.969976	0.989762	-0.0671274	0.247405	0.678825	0.0655273	0.20144	0.999926	-0.215245	0.000440321	0.00844363	-0.121597	0.0249829	0.213821	-0.134264	0.0146053	0.231377
ENSG00000073111	MCM2	-0.624417	0.000704432	0.0171387	-0.174457	0.316912	0.723377	0.060392	0.688106	0.999926	-0.71456	0.000197191	0.00497114	-0.386107	0.0194213	0.188547	0.128494	0.395291	0.756348
ENSG00000073146	MOV10L1	-0.0922576	0.15914	0.42178	-0.00371216	0.95877	0.989343	-0.035822	0.572905	0.999926	-0.137522	0.0421183	0.157842	-0.190913	0.00734402	0.116876	-0.270673	0.000470944	0.0576888
ENSG00000073150	PANX2	-0.142943	0.263048	0.548393	0.156846	0.269067	0.693055	0.113139	0.369075	0.999926	-0.157463	0.217559	0.438357	0.344522	0.0110836	0.141396	0.474335	0.00103496	0.0838863
ENSG00000073169	SELENOO	-0.138477	0.0384868	0.189246	-0.106513	0.145595	0.587479	0.0840667	0.18865	0.999926	-0.166045	0.0153121	0.0827708	-0.0146624	0.814073	0.946459	-0.0808011	0.205332	0.610099
ENSG00000073331	ALPK1	-0.190525	0.0730796	0.274462	0.020161	0.857234	0.962589	-0.032413	0.744901	0.999926	-0.189428	0.0730673	0.223973	-0.0132912	0.894317	0.973034	0.0728697	0.466273	0.801123
ENSG00000073350	LLGL2	-0.0872422	0.465561	0.718519	0.0334154	0.801325	0.944731	0.0181698	0.877135	0.999926	-0.278014	0.030023	0.127642	-0.223433	0.0738514	0.360235	-0.0968235	0.416122	0.770713
ENSG00000073417	PDE8A	0.265414	0.000921256	0.0198198	-0.0157624	0.83649	0.95696	0.0347104	0.60846	0.999926	0.212994	0.00505223	0.041021	0.162675	0.0252967	0.21553	0.0600198	0.378345	0.742784
ENSG00000073464	CLCN4	0.0263181	0.677402	0.855257	0.0417104	0.561866	0.850739	-0.0102488	0.870675	0.999926	-0.0904105	0.164413	0.371549	-0.0308645	0.625992	0.868349	-0.0193705	0.758721	0.932614
ENSG00000073536	NLE1	-0.0276955	0.727151	0.88188	0.0358872	0.687597	0.90041	0.0051215	0.948198	0.999926	-0.142718	0.0852252	0.247165	-0.0233651	0.767893	0.928539	0.0931564	0.245442	0.645387
ENSG00000073578	SDHA	-0.0673967	0.661052	0.846166	0.0565013	0.742103	0.923675	-0.0869175	0.565443	0.999926	-0.205106	0.192457	0.407323	0.113316	0.4562	0.779849	-0.0199448	0.895289	0.977162
ENSG00000073584	SMARCE1	-0.178128	0.220024	0.501039	-0.229679	0.158209	0.604003	0.124462	0.37963	0.999926	-0.22221	0.128627	0.318224	-0.132361	0.353412	0.712477	-0.122106	0.388633	0.75121
ENSG00000073605	GSDMB	0.185958	0.175158	0.443092	-0.0218264	0.885289	0.970613	-0.186763	0.171022	0.999926	0.237628	0.0863055	0.248901	-0.00531553	0.968399	0.993369	0.00953431	0.94312	0.987276
ENSG00000073614	KDM5A	0.0726982	0.138867	0.393565	0.136786	0.0190724	0.395935	-0.0663388	0.17378	0.999926	0.154661	0.00412482	0.0357054	-0.04265	0.375447	0.726572	-0.0716107	0.144501	0.538923
ENSG00000073670	ADAM11	0.0920994	0.603948	0.81213	0.657516	0.00242995	0.30748	-0.253558	0.154734	0.999926	0.0939517	0.593616	0.770232	-0.122554	0.497738	0.802657	0.33786	0.0620922	0.394196
ENSG00000073711	PPP2R3A	0.173521	0.0203476	0.130125	0.101697	0.199515	0.643106	-0.00687756	0.920492	0.999926	0.219272	0.0047186	0.039226	-0.00135846	0.984291	0.995727	0.029481	0.66913	0.897733
ENSG00000073712	FERMT2	0.115451	0.0847962	0.297289	-0.0640834	0.38535	0.762333	0.00317731	0.960389	0.999926	0.166364	0.0171832	0.0891851	-0.0329628	0.608294	0.860151	-0.0759172	0.245482	0.645387
ENSG00000073756	PTGS2	1.01015	5.03155e-06	0.000669411	0.246225	0.178471	0.62194	-0.0310959	0.842974	0.999926	1.16455	8.05782e-07	0.000124816	0.76861	0.000112525	0.0089641	0.463992	0.00780662	0.18169
ENSG00000073792	IGF2BP2	0.110804	0.0842908	0.296532	0.0461659	0.509243	0.827547	-0.0372881	0.545101	0.999926	0.173447	0.0105381	0.0649191	-0.0969446	0.127628	0.459274	-0.164847	0.0144535	0.231126
ENSG00000073803	MAP3K13	0.218921	0.00549484	0.057338	0.237049	0.00692474	0.339447	-0.0734801	0.301122	0.999926	0.167359	0.0262069	0.117099	0.188685	0.0139008	0.160689	0.204743	0.00831237	0.187807
ENSG00000073849	ST6GAL1	0.0271371	0.747449	0.892512	0.0504424	0.595929	0.86513	-0.0374723	0.65634	0.999926	0.0943109	0.269874	0.500508	-0.238201	0.0107564	0.140277	-0.177967	0.046614	0.356666
ENSG00000073905	VDAC1P1	0.195342	0.37432	0.648421	0.584173	0.0117743	0.366396	-0.170044	0.436641	0.999926	0.361029	0.0912055	0.25733	0.342625	0.105046	0.42348	0.175062	0.434844	0.782209
ENSG00000073910	FRY	-0.869842	0.000145688	0.00636689	0.191061	0.345218	0.738557	-0.00503097	0.977181	0.999926	-0.738546	0.000644092	0.0109387	-0.362907	0.0539961	0.310331	-0.190959	0.288068	0.681462
ENSG00000073921	PICALM	0.0987307	0.188492	0.460524	0.0802664	0.339934	0.73605	-0.0591786	0.422581	0.999926	0.149077	0.0540178	0.184619	0.0104655	0.886225	0.970212	0.0084847	0.907616	0.979447
ENSG00000073969	NSF	-0.185481	0.00588267	0.0597308	0.0757384	0.267129	0.691651	-0.00270731	0.963567	0.999926	-0.12693	0.0449771	0.16466	-0.0230884	0.698278	0.901694	0.0544009	0.363938	0.733095
ENSG00000074047	GLI2	0.049344	0.923296	0.972419	0.330345	0.217009	0.655826	-0.104479	0.655865	0.999926	0.0898887	0.701898	0.84065	0.297483	0.208976	0.56981	0.562992	0.0208974	0.261753
ENSG00000074054	CLASP1	-0.0354564	0.407747	0.675554	0.0198186	0.679474	0.896852	-0.0492277	0.253186	0.999926	-0.00559741	0.894714	0.95034	-0.011334	0.789087	0.937184	0.0109829	0.79511	0.945753
ENSG00000074071	MRPS34	-0.123731	0.137581	0.391833	-0.0514496	0.573729	0.855455	-0.03976	0.620415	0.999926	-0.227169	0.0108482	0.0659837	0.0962719	0.238679	0.602577	0.139219	0.0945569	0.468117
ENSG00000074181	NOTCH3	-0.328277	0.0138829	0.103064	-0.439473	0.0055077	0.330686	-0.0597651	0.617103	0.999926	-0.365354	0.00712412	0.0508496	-0.0148665	0.90134	0.974454	0.0666499	0.577665	0.859016
ENSG00000074201	CLNS1A	0.0596794	0.191272	0.464261	0.161241	0.0045818	0.329144	-0.0475348	0.292329	0.999926	0.103187	0.0305254	0.128956	-0.0736848	0.111757	0.433675	0.0116048	0.794081	0.94529
ENSG00000074219	TEAD2	-0.137243	0.0358791	0.181953	-0.0381187	0.583549	0.859782	0.000386416	0.994933	0.999926	-0.0836473	0.181808	0.3925	-0.164077	0.0144004	0.163083	-0.117691	0.0667722	0.403334
ENSG00000074266	EED	-0.0768124	0.277741	0.563318	-0.0583227	0.462539	0.802083	0.0465023	0.504019	0.999926	-0.0741756	0.292517	0.524702	0.0815046	0.247407	0.612194	0.0509865	0.463207	0.800586
ENSG00000074276	CDHR2	-0.362291	0.10514	0.336638	-0.479805	0.0593869	0.473364	0.03119	0.879937	0.999926	-0.143417	0.495063	0.697562	-0.124505	0.55425	0.833124	-0.192261	0.363563	0.733026
ENSG00000074319	TSG101	-0.03263	0.568706	0.791795	0.141252	0.0386153	0.433792	-0.0240416	0.672476	0.999926	0.0341588	0.549291	0.7388	-0.00680382	0.904769	0.975601	0.0268588	0.636848	0.885324
ENSG00000074356	NCBP3	-0.0215467	0.710435	0.872334	-0.0357602	0.586533	0.860832	-0.0301175	0.603337	0.999926	0.0477037	0.413328	0.632233	-0.0187533	0.746222	0.921197	-3.15183e-05	0.999566	1
ENSG00000074370	ATP2A3	-0.126358	0.456922	0.711878	-0.0217279	0.987241	0.996383	0.277359	0.110975	0.999926	-0.286144	0.102757	0.276926	-0.403109	0.0277486	0.228301	-0.454708	0.0145418	0.231377
ENSG00000074410	CA12	0.0430341	0.799033	0.917722	0.121265	0.534367	0.83866	0.12146	0.475589	0.999926	-0.0456242	0.786154	0.894205	0.0941428	0.575587	0.842037	0.254403	0.136424	0.53003
ENSG00000074416	MGLL	0.381806	0.000867741	0.0192616	-0.163964	0.147805	0.590077	0.019025	0.842991	0.999926	0.355878	0.00156223	0.0190713	0.297393	0.00595941	0.104372	0.00243983	0.979726	0.996421
ENSG00000074527	NTN4	-0.293511	0.00117875	0.0232428	-0.011509	0.894817	0.973866	0.0553057	0.472925	0.999926	-0.407072	4.89482e-05	0.00203697	-0.22135	0.00924268	0.131037	-0.235877	0.00612602	0.165189
ENSG00000074582	BCS1L	-0.129485	0.0889961	0.30574	-0.00153012	0.985123	0.996099	0.0172218	0.812019	0.999926	-0.133396	0.0797408	0.236827	0.00615223	0.932349	0.982396	0.0270079	0.709186	0.914848
ENSG00000074590	NUAK1	0.437586	4.58515e-05	0.00286644	-0.0209436	0.822261	0.952917	-0.0152304	0.85282	0.999926	0.433356	5.0321e-05	0.00207552	0.164628	0.0575087	0.319541	-0.0434865	0.597901	0.867891
ENSG00000074603	DPP8	0.0450817	0.446969	0.704648	0.0348205	0.601631	0.867716	0.0451246	0.446189	0.999926	0.0490626	0.407523	0.628251	-0.111364	0.0720068	0.356987	-0.161438	0.0127465	0.220197
ENSG00000074621	SLC24A1	0.0163976	0.905507	0.965507	-0.12817	0.408144	0.773846	-0.0440171	0.74845	0.999926	0.0424915	0.756892	0.876325	0.170827	0.223021	0.584975	0.355271	0.0161613	0.239431
ENSG00000074657	ZNF532	0.0379277	0.450839	0.707547	0.031357	0.579076	0.857677	-0.010633	0.830955	0.999926	0.0539713	0.286097	0.517715	-0.125254	0.0210466	0.195477	-0.1679	0.00333004	0.12789
ENSG00000074660	SCARF1	0.138583	0.00916335	0.0795927	-0.208153	0.00123869	0.291467	0.0793902	0.110619	0.999926	0.0184499	0.700285	0.839813	0.234519	0.000114997	0.00910897	0.00589535	0.901901	0.978044
ENSG00000074695	LMAN1	0.0330942	0.473056	0.724512	0.076312	0.154052	0.598397	-0.0784878	0.0997124	0.999926	0.0734832	0.121481	0.306983	0.0781861	0.100997	0.416323	0.0552091	0.237347	0.640226
ENSG00000074696	HACD3	-0.0913161	0.0469014	0.212981	0.0502445	0.312128	0.720537	-0.0123494	0.77507	0.999926	-0.0760292	0.0919931	0.258616	0.00822522	0.84904	0.958522	0.0578291	0.191598	0.595464
ENSG00000074755	ZZEF1	-0.0360138	0.407678	0.675554	-0.0328938	0.502893	0.824707	-0.00230538	0.95719	0.999926	-0.00921279	0.83034	0.919205	0.0157582	0.714458	0.909862	-0.0183905	0.669387	0.897991
ENSG00000074800	ENO1	-0.010211	0.854021	0.943069	0.0703844	0.272292	0.694729	0.0618822	0.273325	0.999926	-0.0376563	0.500179	0.700839	0.00626353	0.910108	0.97616	-0.0121747	0.826404	0.956488
ENSG00000074842	MYDGF	0.0409437	0.402873	0.671664	0.0383636	0.488553	0.817157	-0.0306812	0.528722	0.999926	0.0470904	0.337475	0.566651	0.151535	0.00553475	0.0998188	0.10571	0.0406271	0.337133
ENSG00000074855	ANO8	-0.165855	0.0641447	0.25383	-0.371768	0.00118196	0.291467	0.159846	0.0723869	0.999926	-0.359817	0.000504114	0.00927125	0.0917931	0.284363	0.651279	-0.0278495	0.741524	0.927055
ENSG00000074935	TUBE1	-0.253344	0.0316182	0.168305	-0.231208	0.0765448	0.502643	0.117164	0.289162	0.999926	-0.238826	0.0403917	0.153643	-0.137787	0.217049	0.577569	-0.215327	0.0611941	0.393191
ENSG00000074964	ARHGEF10L	0.290327	0.0209261	0.132364	-0.0471561	0.722145	0.91622	0.00207685	0.985755	0.999926	0.294859	0.0189355	0.0957119	0.114131	0.33291	0.694074	0.0555196	0.633496	0.883878
ENSG00000074966	TXK	0.443797	0.0520161	0.226117	0.480697	0.0623723	0.478534	-0.105384	0.630735	0.999926	0.580998	0.012521	0.0728221	0.148294	0.500853	0.804363	-0.612634	0.0160036	0.239266
ENSG00000075089	ACTR6	0.0545907	0.432086	0.692992	0.179183	0.0299091	0.404925	-0.0624748	0.367505	0.999926	0.114306	0.108241	0.28563	0.000254874	0.997039	0.999627	0.0966515	0.169608	0.571859
ENSG00000075131	TIPIN	-0.144387	0.260876	0.546076	-0.209769	0.155657	0.600445	0.13437	0.29063	0.999926	-0.241682	0.0685665	0.214999	0.0195813	0.875188	0.965727	0.149454	0.235617	0.639241
ENSG00000075142	SRI	0.033983	0.625887	0.825649	0.10917	0.174254	0.617978	0.0679052	0.334806	0.999926	-0.0133446	0.847475	0.926646	-0.127292	0.0811525	0.375115	-0.00595821	0.931473	0.984642
ENSG00000075151	EIF4G3	-0.0308386	0.434138	0.694706	-0.0533354	0.239065	0.67099	-0.00515933	0.894803	0.999926	-0.00958865	0.806043	0.906944	-0.0308764	0.433333	0.767151	-0.0663848	0.102473	0.484973
ENSG00000075188	NUP37	-0.0287445	0.773895	0.904651	0.0720605	0.521123	0.833311	-0.0107571	0.913625	0.999926	-0.141659	0.168523	0.37566	-0.0565003	0.573219	0.841106	0.0802675	0.421241	0.773209
ENSG00000075213	SEMA3A	0.10501	0.234291	0.516039	-0.0179249	0.853929	0.961912	-0.0442338	0.609551	0.999926	0.16761	0.0643236	0.206388	0.352218	0.000636848	0.0276582	0.55661	4.25348e-06	0.00312448
ENSG00000075218	GTSE1	-0.709941	0.000495522	0.0138161	0.00891347	0.96166	0.990834	-0.00692935	0.966131	0.999926	-0.800965	0.000154484	0.00426468	-0.96193	2.34019e-05	0.00342085	-0.256382	0.132192	0.525707
ENSG00000075223	SEMA3C	0.159503	0.268152	0.553839	0.167285	0.329085	0.730015	0.20348	0.163411	0.999926	0.152284	0.285245	0.516901	-0.314065	0.0407466	0.270887	-0.557063	0.00119341	0.0889695
ENSG00000075234	TTC38	-0.000718622	0.988759	0.996332	0.00742182	0.897406	0.974584	-0.0268633	0.598281	0.999926	-0.0166473	0.743847	0.867998	0.0184257	0.717843	0.911791	0.0216305	0.670896	0.898373
ENSG00000075239	ACAT1	-0.0493038	0.505037	0.747249	0.166227	0.0570762	0.468543	0.0713096	0.337083	0.999926	-0.0777564	0.297107	0.528957	-0.102763	0.173936	0.531414	-0.0794678	0.286701	0.680653
ENSG00000075240	GRAMD4	-0.0598276	0.317744	0.600389	0.0617671	0.356003	0.744891	-0.0407615	0.489682	0.999926	0.00386666	0.947447	0.975122	-0.0521105	0.381581	0.730673	-0.0068502	0.907041	0.979402
ENSG00000075275	CELSR1	-0.238485	0.00908024	0.0791668	0.137591	0.146645	0.587803	-0.041572	0.611836	0.999926	-0.212005	0.0177181	0.0913494	-0.236863	0.00936789	0.131467	-0.149488	0.0810556	0.437813
ENSG00000075292	ZNF638	-0.0738583	0.169529	0.435823	0.150515	0.0189997	0.395935	-0.0249791	0.632826	0.999926	0.00649933	0.900798	0.954161	-0.0719049	0.180188	0.539287	-0.0154077	0.767819	0.93551
ENSG00000075303	SLC25A40	-0.0621836	0.463841	0.717056	-0.0384662	0.685246	0.899784	-0.0318892	0.703053	0.999926	-0.0892986	0.295287	0.527499	-0.180599	0.0444614	0.282467	-0.0273217	0.744242	0.927542
ENSG00000075336	TIMM21	-0.128932	0.131772	0.383593	-0.0407474	0.662789	0.892143	-0.0158242	0.846896	0.999926	-0.156346	0.071232	0.219895	-0.0027214	0.973588	0.994568	0.0866823	0.29692	0.688289
ENSG00000075391	RASAL2	0.0368397	0.560168	0.785406	-0.111516	0.131631	0.571672	-0.00760936	0.903544	0.999926	0.0864842	0.179716	0.390183	0.0404354	0.522523	0.814913	-0.101546	0.119871	0.509489
ENSG00000075399	VPS9D1	-0.00928819	0.900308	0.963063	-0.168416	0.057391	0.468985	-0.0587905	0.429137	0.999926	-0.0294859	0.690503	0.83336	0.138846	0.0727065	0.35867	0.101435	0.17946	0.583686
ENSG00000075407	ZNF37A	0.00677684	0.927366	0.974505	0.00939635	0.911125	0.978356	-0.0851818	0.258352	0.999926	0.133019	0.0852906	0.247171	-0.0147789	0.842388	0.955318	0.0291555	0.694274	0.90693
ENSG00000075413	MARK3	0.0219164	0.682274	0.857518	-0.101292	0.109432	0.546805	0.0664285	0.223679	0.999926	-0.0466847	0.387199	0.609869	-0.0359953	0.503254	0.805403	-0.128713	0.0256801	0.281953
ENSG00000075415	SLC25A3	0.0691448	0.145498	0.402706	0.146215	0.0111402	0.362118	-0.0144009	0.754479	0.999926	0.0785983	0.100906	0.274483	-0.0866845	0.0728803	0.359092	-0.103497	0.0355649	0.318849
ENSG00000075420	FNDC3B	0.143644	0.00480249	0.0529647	0.0271932	0.595852	0.865108	-0.075154	0.108008	0.999926	0.230517	7.23159e-05	0.00263226	-0.0117396	0.79421	0.938869	-0.0961366	0.0445234	0.349494
ENSG00000075426	FOSL2	0.0263219	0.768873	0.902226	-0.0792932	0.441728	0.79194	0.0756048	0.402903	0.999926	-0.05497	0.541139	0.732429	-0.0321028	0.720232	0.912412	-0.125673	0.172248	0.575026
ENSG00000075539	FRYL	-0.0111214	0.830798	0.931117	0.126974	0.0419041	0.444585	-0.0426253	0.415796	0.999926	0.101382	0.0635742	0.20478	-0.0901325	0.0968203	0.409737	-0.0474919	0.366352	0.735157
ENSG00000075568	TMEM131	0.0209624	0.708611	0.871755	-0.0635517	0.324353	0.727864	0.00466552	0.933455	0.999926	0.0470629	0.404353	0.625092	0.0684649	0.230638	0.592688	0.0849019	0.140907	0.534259
ENSG00000075618	FSCN1	0.0438855	0.538742	0.770792	-0.046373	0.568106	0.852709	0.0141113	0.842485	0.999926	0.0297628	0.675853	0.824471	0.092296	0.204534	0.565418	0.0655985	0.361365	0.731811
ENSG00000075624	ACTB	-0.00136316	0.979886	0.992776	0.0645962	0.30048	0.713141	0.0104272	0.847168	0.999926	-0.0188095	0.728406	0.857516	-0.118645	0.0398137	0.267739	-0.0573509	0.296805	0.688135
ENSG00000075643	MOCOS	0.130786	0.267814	0.553372	-0.168019	0.217126	0.655924	0.0760501	0.515645	0.999926	-0.0649094	0.578568	0.759994	0.245616	0.0445913	0.282501	0.184636	0.121025	0.510548
ENSG00000075651	PLD1	0.583487	0.000254493	0.00933655	-0.0861312	0.558032	0.849439	-0.0779244	0.550048	0.999926	0.647924	8.41034e-05	0.00291663	0.132616	0.31355	0.679391	-0.0661239	0.61248	0.87482
ENSG00000075702	WDR62	-0.64594	0.000903491	0.0196931	-0.0507889	0.780224	0.936671	0.0554113	0.727269	0.999926	-0.886007	4.2601e-05	0.00190353	-0.591394	0.00181384	0.0520304	-0.131703	0.413206	0.768046
ENSG00000075711	DLG1	0.0596683	0.421854	0.686799	-0.0549814	0.515175	0.830104	-0.0323172	0.661013	0.999926	0.0211271	0.774168	0.887701	-0.18696	0.0196753	0.188907	-0.25482	0.00270466	0.119154
ENSG00000075785	RAB7A	0.101936	0.0218864	0.135668	0.0807125	0.0961356	0.527088	-0.0445458	0.285373	0.999926	0.184244	0.000278179	0.00619503	0.128237	0.00554717	0.0999135	0.0780987	0.0699659	0.41057
ENSG00000075790	BCAP29	0.020459	0.915639	0.969649	-0.434653	0.0620996	0.478534	0.304097	0.134302	0.999926	-0.199055	0.313978	0.544695	0.038874	0.839604	0.954024	-0.317769	0.118793	0.507898
ENSG00000075826	SEC31B	0.00821819	0.939876	0.978255	-0.164657	0.190766	0.633127	-0.0702728	0.518016	0.999926	0.188623	0.0931101	0.260589	0.0293806	0.78703	0.936438	-0.111078	0.314835	0.701164
ENSG00000075856	SART3	-0.091858	0.203283	0.480652	0.0377499	0.635832	0.882535	-0.0450266	0.522912	0.999926	-0.0860836	0.230626	0.45547	0.018838	0.788612	0.937123	0.0863602	0.227548	0.633702
ENSG00000075914	EXOSC7	0.0912524	0.16072	0.424263	0.132797	0.0744162	0.497224	-0.0453274	0.474938	0.999926	0.0176218	0.78019	0.891162	0.117369	0.0757406	0.363201	0.155653	0.0221219	0.266845
ENSG00000075945	KIFAP3	0.239296	0.00080355	0.0183644	0.143843	0.0447008	0.454638	-0.0785334	0.199852	0.999926	0.282434	0.000160225	0.004378	0.214303	0.00200439	0.0550912	0.235264	0.000899907	0.081465
ENSG00000075975	MKRN2	0.0752837	0.295845	0.578292	-0.011531	0.885785	0.970613	-0.0254877	0.718829	0.999926	0.104776	0.150291	0.349564	0.0727945	0.310837	0.676245	0.0253136	0.720643	0.918311
ENSG00000076003	MCM6	-0.382658	0.00764278	0.0707448	-0.0710635	0.623443	0.876251	0.0545823	0.667389	0.999926	-0.480673	0.00144279	0.0182457	-0.231522	0.0829649	0.379591	0.167453	0.195458	0.59876
ENSG00000076043	REXO2	0.0137986	0.816828	0.925403	0.0167145	0.804944	0.94564	-0.0415964	0.48661	0.999926	0.00931546	0.87552	0.940994	0.0139782	0.814342	0.946614	0.00442818	0.940572	0.986902
ENSG00000076053	RBM7	0.117527	0.193023	0.46677	0.148707	0.146957	0.588071	-0.181373	0.0505741	0.999926	0.210152	0.0260533	0.116563	0.054176	0.540556	0.825173	-0.00272141	0.975308	0.995061
ENSG00000076067	RBMS2	-0.11758	0.0231613	0.140205	0.0223547	0.68028	0.897312	0.00803794	0.86615	0.999926	-0.114005	0.026863	0.119115	-0.103087	0.0427738	0.277611	-0.0797749	0.107953	0.492305
ENSG00000076108	BAZ2A	-0.0284886	0.531188	0.766038	-0.0435173	0.401219	0.771225	-0.0488547	0.287471	0.999926	0.046432	0.311358	0.542649	0.0157998	0.727068	0.914979	0.000846509	0.985044	0.997566
ENSG00000076201	PTPN23	-0.0360168	0.473082	0.724512	-0.0829666	0.155797	0.600655	0.0353119	0.481067	0.999926	-0.00420588	0.932637	0.968772	-0.0436026	0.386537	0.733604	-0.0382841	0.445524	0.789807
ENSG00000076242	MLH1	-0.29023	0.00331732	0.0426787	0.0839064	0.386095	0.762726	-0.0622303	0.466881	0.999926	-0.228459	0.0150377	0.0818906	-0.127184	0.149823	0.496242	0.132551	0.130469	0.524067
ENSG00000076248	UNG	-0.236624	0.00163153	0.0278926	-0.0765769	0.296949	0.709931	-0.0139709	0.82605	0.999926	-0.284479	0.000314716	0.0066984	-0.0438463	0.494547	0.80053	0.0918907	0.159677	0.559652
ENSG00000076321	KLHL20	-0.0334069	0.577693	0.797295	0.104525	0.13219	0.571685	-0.0398736	0.504903	0.999926	0.0149744	0.801385	0.904116	0.045063	0.452831	0.778124	0.107981	0.082119	0.440213
ENSG00000076344	RGS11	0.143892	0.138513	0.392988	-0.210451	0.0631054	0.479429	-0.0805055	0.395437	0.999926	0.0773738	0.413971	0.632525	0.0731503	0.440537	0.770326	0.050318	0.593026	0.865484
ENSG00000076351	SLC46A1	-0.437634	0.00851083	0.0759209	-0.229739	0.178361	0.62194	-0.0205279	0.930875	0.999926	-0.375539	0.0190945	0.0960305	-0.0203686	0.942289	0.983605	0.135367	0.345072	0.721777
ENSG00000076356	PLXNA2	0.118822	0.172917	0.440878	-0.0495886	0.608397	0.870808	-0.0252795	0.765747	0.999926	0.134958	0.124467	0.311614	0.0807093	0.34735	0.706758	-0.0106206	0.900304	0.977503
ENSG00000076382	SPAG5	-0.558819	0.000565343	0.014787	0.0746947	0.615649	0.873386	-0.0450126	0.730569	0.999926	-0.692416	6.8438e-05	0.00254425	-0.765464	2.38019e-05	0.00342085	-0.295799	0.036318	0.321173
ENSG00000076513	ANKRD13A	-0.09796	0.0936413	0.315251	-0.0255329	0.6886	0.901049	0.0476144	0.397956	0.999926	-0.092888	0.109711	0.288135	-0.00904341	0.871272	0.964761	-0.0980494	0.0925368	0.463055
ENSG00000076554	TPD52	-0.217076	0.244659	0.528741	0.0601652	0.75936	0.930167	-0.0850609	0.631312	0.999926	-0.367524	0.0576327	0.192305	-0.190877	0.300188	0.665631	0.392345	0.0341217	0.31755
ENSG00000076555	ACACB	0.106486	0.550463	0.779641	0.239748	0.220001	0.657111	-0.128178	0.467952	0.999926	0.292257	0.104878	0.28042	0.386647	0.0362219	0.25752	0.723111	0.000418829	0.0575906
ENSG00000076604	TRAF4	0.040147	0.65388	0.841479	-0.028352	0.779293	0.935977	0.0248777	0.780402	0.999926	-0.0338072	0.705174	0.84315	-0.0397482	0.657164	0.88343	-0.066376	0.460367	0.79905
ENSG00000076650	GPATCH1	-0.0679247	0.580452	0.799139	0.136274	0.325964	0.729065	0.0650242	0.594252	0.999926	-0.138169	0.266835	0.497718	-0.193808	0.127688	0.459274	-0.0789583	0.518902	0.83162
ENSG00000076685	NT5C2	-0.0342587	0.570274	0.792334	-0.0864686	0.217136	0.655924	0.045514	0.451057	0.999926	0.026394	0.660072	0.814838	-0.178091	0.00803199	0.122913	-0.268791	0.00029855	0.0447536
ENSG00000076706	MCAM	0.418338	0.0010907	0.0221654	-0.136708	0.276856	0.695949	-0.0401488	0.710467	0.999926	0.475055	0.00034799	0.00712384	0.301622	0.0114867	0.143289	0.117231	0.285746	0.679375
ENSG00000076770	MBNL3	-0.123953	0.391601	0.662699	0.148595	0.349702	0.741673	-0.109461	0.437371	0.999926	-0.183824	0.208256	0.425455	-0.103406	0.471332	0.78806	0.289484	0.0484593	0.36151
ENSG00000076826	CAMSAP3	-0.0873053	0.674867	0.853789	-0.188715	0.436606	0.788721	0.056954	0.781912	0.999926	-0.144309	0.490327	0.693581	-0.0286382	0.88975	0.971852	-0.427428	0.0559017	0.379709
ENSG00000076864	RAP1GAP	-0.250395	0.198496	0.473923	-0.404167	0.0868226	0.515939	0.196327	0.319206	0.999926	-0.143602	0.448002	0.660281	-0.0430429	0.818358	0.948619	-0.186763	0.37214	0.738479
ENSG00000076924	XAB2	-0.0906398	0.070333	0.267827	0.0243829	0.651268	0.887598	0.0448051	0.351629	0.999926	-0.103255	0.0416455	0.156575	-0.0611344	0.209421	0.56981	-0.009888	0.835007	0.958229
ENSG00000076928	ARHGEF1	0.0530751	0.503948	0.746286	-0.0710303	0.432246	0.785957	-0.0391454	0.620577	0.999926	0.0344415	0.662939	0.816557	0.0954433	0.235759	0.59911	0.0802377	0.315531	0.702013
ENSG00000076944	STXBP2	-0.0145132	0.832132	0.931712	-0.100867	0.204291	0.644765	-0.00933064	0.891063	0.999926	0.0338892	0.620128	0.788773	0.0526009	0.444421	0.772559	0.0142521	0.83428	0.958229
ENSG00000076984	MAP2K7	-0.0801803	0.15436	0.414879	-0.0498279	0.42442	0.781743	0.0108443	0.841947	0.999926	-0.0588661	0.287803	0.519588	0.0162011	0.766167	0.927665	-0.00226709	0.966715	0.992215
ENSG00000077044	DGKD	0.090823	0.297091	0.579792	0.107743	0.273228	0.694899	0.0281846	0.742452	0.999926	0.177239	0.049904	0.174978	0.0778917	0.368413	0.723516	-0.0617148	0.474909	0.804238
ENSG00000077063	CTTNBP2	0.264639	0.034259	0.177219	0.030239	0.817836	0.950664	0.0224989	0.848529	0.999926	0.288404	0.021794	0.104579	0.115678	0.330802	0.692345	-0.126782	0.292079	0.684079
ENSG00000077092	RARB	-0.068387	0.496353	0.742209	0.141048	0.222418	0.658583	-0.0685531	0.494128	0.999926	0.00487659	0.96095	0.982204	-0.190381	0.0700391	0.352887	-0.287244	0.00964911	0.195276
ENSG00000077097	TOP2B	0.21078	0.00522059	0.0555151	0.142969	0.0713947	0.493658	-0.0296069	0.658473	0.999926	0.203569	0.00657079	0.0483906	-0.0416323	0.535922	0.822667	-0.0299057	0.655503	0.892902
ENSG00000077147	TM9SF3	0.0872981	0.185371	0.455697	0.0386213	0.5977	0.866349	0.032961	0.608893	0.999926	0.0472388	0.465196	0.673867	0.0807642	0.218669	0.579786	-0.00373994	0.953522	0.988782
ENSG00000077150	NFKB2	1.22205	2.75772e-11	1.28151e-07	-0.253466	0.0151529	0.385635	0.0129724	0.875777	0.999926	1.21825	2.81237e-11	7.84146e-08	0.836458	9.30831e-09	3.24418e-05	0.186981	0.0344013	0.318663
ENSG00000077152	UBE2T	-0.609692	0.0003335	0.0109654	0.0193488	0.898356	0.974915	0.132345	0.332195	0.999926	-0.807478	1.78589e-05	0.00112656	-0.644327	0.000193148	0.0126168	-0.124322	0.361604	0.731871
ENSG00000077157	PPP1R12B	-0.131456	0.188524	0.460524	-0.0267689	0.807751	0.946692	-0.020646	0.830318	0.999926	-0.116612	0.238744	0.465387	-0.240367	0.0230541	0.205366	-0.0370394	0.701768	0.910762
ENSG00000077232	DNAJC10	0.109822	0.0299959	0.163245	0.0415189	0.440499	0.790983	-0.0110517	0.814416	0.999926	0.17151	0.00177931	0.0209002	0.109894	0.0298644	0.235353	0.071962	0.138905	0.532436
ENSG00000077235	GTF3C1	-0.0932086	0.0240797	0.143231	-0.0236772	0.586547	0.860832	0.0013444	0.971874	0.999926	-0.0818651	0.0438785	0.161785	0.0401596	0.300209	0.665631	0.0410387	0.28985	0.682798
ENSG00000077238	IL4R	0.331623	0.00226689	0.0336557	0.0108747	0.918464	0.979589	-0.0106025	0.910129	0.999926	0.361271	0.0011157	0.0156007	0.0852334	0.370014	0.723879	-0.0692735	0.46476	0.800672
ENSG00000077254	USP33	-0.0152464	0.788553	0.911317	0.0614396	0.343526	0.737352	-0.0163094	0.773511	0.999926	0.056905	0.321706	0.551987	-0.0449949	0.432206	0.766589	-0.00452938	0.936223	0.986162
ENSG00000077279	DCX	-0.0711975	0.789002	0.911555	-0.382984	0.219925	0.657111	-0.628531	0.0199495	0.999926	0.0277982	0.915119	0.95962	-0.0763348	0.773571	0.930408	-0.110463	0.676025	0.900625
ENSG00000077312	SNRPA	0.00065338	0.992664	0.997355	0.0735984	0.362901	0.749142	0.0126985	0.857763	0.999926	-0.0884318	0.223284	0.44545	-0.0414617	0.561289	0.835917	0.0357725	0.614246	0.875404
ENSG00000077348	EXOSC5	-0.270107	0.0158858	0.111907	-0.102091	0.376595	0.757568	0.13759	0.185353	0.999926	-0.237431	0.0299895	0.127594	-0.123268	0.234229	0.597948	-0.0795248	0.434897	0.782209
ENSG00000077380	DYNC1I2	0.0907381	0.0713674	0.270583	0.118629	0.040314	0.438733	-0.0247664	0.60618	0.999926	0.137002	0.00983829	0.0622868	-0.0289013	0.548327	0.828463	-0.0531761	0.275268	0.669711
ENSG00000077454	LRCH4	-0.186783	0.0334341	0.174902	-0.277845	0.00743301	0.339447	0.0236201	0.770876	0.999926	-0.204678	0.020912	0.101651	0.0417681	0.607714	0.860036	-0.014937	0.853692	0.96457
ENSG00000077458	FAM76B	-0.0437609	0.574956	0.795319	0.0431869	0.62073	0.875411	-0.0311221	0.687004	0.999926	-0.0187321	0.808529	0.908483	-0.0459629	0.55525	0.833412	0.0109396	0.887154	0.973948
ENSG00000077463	SIRT6	0.193959	0.0598615	0.244372	0.0312524	0.777649	0.935486	0.0168029	0.863697	0.999926	0.151164	0.133851	0.325473	0.0809315	0.412568	0.751586	0.0538005	0.58316	0.861081
ENSG00000077514	POLD3	-0.169447	0.131378	0.383087	-0.08559	0.488323	0.817157	-0.020822	0.846021	0.999926	-0.226035	0.0493072	0.173847	-0.185636	0.100056	0.414775	0.101573	0.348504	0.724957
ENSG00000077549	CAPZB	0.00669995	0.897887	0.962214	0.069554	0.249665	0.682066	0.00302443	0.953781	0.999926	0.0260875	0.618424	0.787706	-0.00417844	0.936193	0.98286	0.00429552	0.934392	0.985473
ENSG00000077585	GPR137B	0.0694944	0.543014	0.77367	-0.120776	0.355086	0.744302	0.123061	0.288337	0.999926	-0.0307654	0.78664	0.894425	0.00683125	0.952069	0.987159	-0.139853	0.229761	0.635833
ENSG00000077616	NAALAD2	-0.120467	0.612069	0.817245	0.0495643	0.845601	0.9599	-0.00189177	0.993323	0.999926	-0.0560239	0.810066	0.909417	-0.434624	0.0875946	0.390133	0.189385	0.410384	0.765681
ENSG00000077684	JADE1	-0.134353	0.0762898	0.280863	-0.104874	0.208289	0.650193	-0.00618742	0.93111	0.999926	-0.0445992	0.536387	0.728472	0.0191068	0.790086	0.937492	-0.0148776	0.835434	0.958347
ENSG00000077713	SLC25A43	0.217709	0.0105222	0.0864916	0.0147607	0.866238	0.964716	0.0596561	0.443702	0.999926	0.108261	0.170994	0.378811	0.139643	0.0828948	0.379395	0.0153925	0.841581	0.96046
ENSG00000077721	UBE2A	0.0497823	0.257085	0.542457	0.0660474	0.18734	0.629969	-0.00755269	0.860693	0.999926	0.0589448	0.182271	0.393412	0.0934331	0.0416228	0.274357	0.0886566	0.0516294	0.369489
ENSG00000077782	FGFR1	-0.0882384	0.18896	0.461105	-0.157143	0.046772	0.458392	0.0892033	0.183866	0.999926	-0.185689	0.0104	0.0644243	-0.00777804	0.905256	0.975601	-0.0272405	0.677281	0.900701
ENSG00000078018	MAP2	0.165243	0.346777	0.626058	0.424702	0.0368146	0.429397	-0.215055	0.222726	0.999926	0.152628	0.381702	0.605593	0.241226	0.173309	0.531129	0.371433	0.0411926	0.338613
ENSG00000078043	PIAS2	-0.0133188	0.866046	0.948211	0.125989	0.167582	0.610205	-0.0266387	0.734806	0.999926	0.0396976	0.614523	0.785063	0.0956192	0.233404	0.596682	0.0481404	0.541522	0.842318
ENSG00000078053	AMPH	-0.490774	0.000932651	0.0200032	0.100313	0.477594	0.811143	0.188468	0.135058	0.999926	-0.343651	0.0115778	0.0692732	-0.474675	0.00118735	0.0405706	-0.319712	0.0173641	0.245083
ENSG00000078061	ARAF	-0.0943347	0.0359914	0.182192	0.0191751	0.68685	0.900321	0.0271755	0.518928	0.999926	-0.0631014	0.145026	0.342008	-0.0348623	0.410591	0.75071	-0.0431088	0.310776	0.696457
ENSG00000078070	MCCC1	-0.122086	0.164605	0.429018	0.195705	0.0530939	0.462803	-0.0785809	0.358386	0.999926	-0.085971	0.318709	0.549145	0.0104953	0.901535	0.974589	0.0186662	0.825566	0.956035
ENSG00000078081	LAMP3	-0.518233	0.148885	0.407538	0.23134	0.552128	0.846602	-0.0102102	0.975818	0.999926	-0.276783	0.422863	0.639316	-0.125514	0.712655	0.909336	-0.256188	0.455212	0.796053
ENSG00000078098	FAP	0.154248	0.136127	0.389921	-0.0747462	0.515576	0.830316	-0.13944	0.173564	0.999926	0.239727	0.0256105	0.11529	0.0378855	0.706208	0.905726	-0.180802	0.0864959	0.450781
ENSG00000078114	NEBL	-0.476465	0.0660492	0.257925	0.198813	0.449393	0.79603	-0.0071571	0.975719	0.999926	-0.426554	0.092489	0.259382	0.0427081	0.856228	0.96015	0.213399	0.362817	0.733026
ENSG00000078124	ACER3	0.282062	0.000635618	0.0158782	0.132624	0.101398	0.53417	-0.00929435	0.89251	0.999926	0.293915	0.000425668	0.00824201	0.0819518	0.243159	0.607289	0.0943971	0.180555	0.584683
ENSG00000078140	UBE2K	0.0274322	0.587737	0.802905	-0.0100967	0.859881	0.963287	-0.013773	0.784571	0.999926	0.0867359	0.0982876	0.269907	0.159751	0.00501255	0.094051	0.123114	0.0237187	0.274409
ENSG00000078142	PIK3C3	0.141609	0.0266044	0.152379	0.121223	0.082518	0.511806	-0.0138236	0.815449	0.999926	0.0932784	0.127637	0.316981	0.0048163	0.935284	0.982819	0.0311811	0.599507	0.868506
ENSG00000078177	N4BP2	0.172903	0.126772	0.375228	0.0978969	0.429565	0.784042	-0.0452673	0.679395	0.999926	0.245874	0.0342661	0.138706	0.15046	0.179949	0.539086	0.10004	0.364396	0.73326
ENSG00000078237	TIGAR	-0.0645339	0.452399	0.708502	0.0749955	0.435774	0.788563	-0.125996	0.147231	0.999926	-0.00818312	0.922979	0.963534	-0.0943725	0.275983	0.643058	0.026441	0.754555	0.930919
ENSG00000078246	TULP3	0.00703871	0.889153	0.958467	-0.00804694	0.887593	0.971571	0.00931464	0.853321	0.999926	0.09084	0.0841591	0.245183	-0.0167745	0.739897	0.919742	0.0167076	0.74016	0.926413
ENSG00000078269	SYNJ2	0.269438	1.46382e-05	0.00139775	0.0438915	0.401684	0.771282	0.00283251	0.950489	0.999926	0.277529	1.02367e-05	0.000747171	0.181326	0.000863091	0.0335163	0.0622354	0.183989	0.587811
ENSG00000078304	PPP2R5C	0.0175745	0.740848	0.888368	0.106582	0.0885259	0.518328	-0.0536084	0.318254	0.999926	0.0967486	0.0808667	0.239032	-0.0165165	0.755794	0.92438	-0.0242798	0.647646	0.890298
ENSG00000078319	PMS2P1	-0.185617	0.0751876	0.27881	0.0733645	0.505806	0.826934	0.00698527	0.94306	0.999926	-0.158673	0.120944	0.30617	-0.0642714	0.516688	0.811714	0.0521517	0.594342	0.866021
ENSG00000078369	GNB1	0.0459368	0.349295	0.628444	0.040668	0.463667	0.80245	0.00456062	0.924971	0.999926	0.0395439	0.418787	0.635774	0.0110483	0.819674	0.948644	-0.0355814	0.466104	0.801108
ENSG00000078399	HOXA9	-0.000821776	0.991236	0.997101	0.119453	0.167229	0.610205	-0.0472473	0.528317	0.999926	0.0105167	0.887901	0.946607	-0.00186387	0.980101	0.994681	-0.0533673	0.478038	0.806335
ENSG00000078401	EDN1	0.0340549	0.615292	0.818869	0.147091	0.0678347	0.487717	-0.0555445	0.415243	0.999926	0.0269665	0.690239	0.833272	-0.102593	0.141538	0.481168	-0.113949	0.104977	0.488302
ENSG00000078403	MLLT10	0.00180996	0.973096	0.99072	-0.00978667	0.872084	0.966573	-0.0105956	0.843059	0.999926	0.00512716	0.9237	0.96395	-0.050463	0.353417	0.712477	-0.126666	0.0284205	0.295864
ENSG00000078596	ITM2A	0.62092	0.0204011	0.130188	0.980754	0.00190296	0.30748	-0.249125	0.32979	0.999926	0.0510137	0.842594	0.925075	-0.215275	0.482245	0.794302	0.00321642	0.989985	0.998253
ENSG00000078618	NRDC	-0.0202989	0.601439	0.811241	0.0775818	0.0902188	0.519763	0.00412419	0.915047	0.999926	0.0295171	0.44906	0.661067	-0.0110518	0.77537	0.931336	0.0108818	0.778551	0.939069
ENSG00000078668	VDAC3	-0.056817	0.260875	0.546076	0.118621	0.0463004	0.458392	0.0210078	0.672015	0.999926	-0.0349973	0.482885	0.687412	-0.00928592	0.851323	0.958874	0.0425704	0.39457	0.756088
ENSG00000078674	PCM1	0.0983333	0.0601068	0.245086	0.134667	0.0259139	0.404925	-0.0701122	0.16868	0.999926	0.154755	0.00554969	0.0432558	-0.00621616	0.900216	0.974454	0.0144741	0.770286	0.93605
ENSG00000078687	TNRC6C	-0.0984252	0.13777	0.39213	0.134253	0.0736438	0.495975	0.0263373	0.679809	0.999926	-0.070891	0.275138	0.506295	-0.0297658	0.642014	0.876711	-0.0718233	0.268634	0.665546
ENSG00000078699	CBFA2T2	0.0917415	0.252564	0.536831	0.0193919	0.827229	0.954725	-0.00361857	0.963231	0.999926	0.0762454	0.337405	0.566649	0.0445342	0.572722	0.840773	0.00676134	0.931324	0.984642
ENSG00000078747	ITCH	0.103982	0.105344	0.336885	0.115806	0.110364	0.548418	-0.0809641	0.199661	0.999926	0.229432	0.00147521	0.0184292	0.0909406	0.152703	0.499961	-0.00681878	0.91193	0.980583
ENSG00000078804	TP53INP2	0.145559	0.0889414	0.30574	-0.138251	0.151859	0.594426	0.0454682	0.580752	0.999926	0.199069	0.0241533	0.111276	-0.170911	0.0503544	0.299612	-0.147514	0.0859241	0.450073
ENSG00000078808	SDF4	0.045549	0.366743	0.643261	-0.0962121	0.103865	0.538282	0.0759536	0.140407	0.999926	-0.0519509	0.304993	0.536804	0.0714537	0.163853	0.516823	0.0124035	0.803561	0.948454
ENSG00000078814	MYH7B	-0.309259	0.305535	0.58808	-0.201265	0.532817	0.837797	0.354572	0.23615	0.999926	-0.141387	0.627276	0.793883	0.0539728	0.851065	0.958874	-0.291534	0.325307	0.709128
ENSG00000078902	TOLLIP	-0.00375098	0.939729	0.978255	-0.00318961	0.95489	0.988225	0.0508266	0.312606	0.999926	-0.0165678	0.738674	0.864857	-0.0210831	0.671628	0.88873	-0.0850114	0.0999872	0.481342
ENSG00000078967	UBE2D4	-0.104356	0.522774	0.760751	-0.104135	0.569411	0.854025	0.263423	0.118364	0.999926	-0.213126	0.200327	0.416767	-0.0774952	0.632532	0.871234	-0.0226853	0.887282	0.973948
ENSG00000079102	RUNX1T1	-0.343837	0.0178165	0.119334	0.324889	0.0381105	0.432989	-0.0932821	0.477493	0.999926	-0.372096	0.0111487	0.0673058	-0.299063	0.035069	0.253276	-0.107448	0.417282	0.770933
ENSG00000079134	THOC1	-0.0275313	0.705581	0.870488	-0.0128774	0.875203	0.967352	-0.00363781	0.959904	0.999926	-0.0106296	0.883365	0.944421	-0.0974652	0.191784	0.55218	-0.0741277	0.314018	0.700548
ENSG00000079150	FKBP7	-0.207166	0.0112582	0.0902537	0.045088	0.581534	0.858543	-0.0618762	0.400237	0.999926	-0.174836	0.0272544	0.120162	-0.131817	0.0864628	0.387955	0.159076	0.039822	0.33494
ENSG00000079156	OSBPL6	0.0903224	0.448874	0.706081	-0.00229763	0.986331	0.996099	-0.0275141	0.815441	0.999926	0.224677	0.0678958	0.213568	0.145172	0.22705	0.588318	0.155987	0.193691	0.596997
ENSG00000079246	XRCC5	0.0284894	0.561139	0.786182	0.125638	0.0336673	0.416749	-0.0109553	0.822341	0.999926	0.0300785	0.539598	0.731512	-0.0428013	0.385676	0.733021	0.00233152	0.96186	0.99117
ENSG00000079257	LXN	0.268213	0.10796	0.342305	-0.0396923	0.826254	0.954492	-0.0698435	0.66508	0.999926	0.347075	0.0415095	0.156401	0.0422902	0.793137	0.938476	0.0228415	0.887092	0.973948
ENSG00000079263	SP140	0.0336103	0.938678	0.978255	-0.0697228	0.902301	0.976054	0.168195	0.708516	0.999926	-0.323636	0.464513	0.673353	-0.524009	0.256882	0.621401	-0.933553	0.0600346	0.390733
ENSG00000079277	MKNK1	0.0155469	0.817446	0.925602	-0.209746	0.013017	0.367348	0.0574497	0.397457	0.999926	0.0536048	0.427812	0.644283	0.0572184	0.398728	0.742642	-0.100711	0.14696	0.542435
ENSG00000079308	TNS1	-0.045134	0.447921	0.70527	-0.0440895	0.512981	0.828387	-0.0405496	0.493406	0.999926	-0.0685353	0.253942	0.482317	-0.0428672	0.470373	0.787128	0.0869227	0.151635	0.547937
ENSG00000079313	REXO1	-0.0239236	0.636809	0.830861	-0.0624402	0.284014	0.701158	0.0128881	0.798139	0.999926	-0.0553289	0.280996	0.512141	0.0279352	0.580997	0.844793	-0.0810277	0.121238	0.51058
ENSG00000079332	SAR1A	0.0797777	0.0792951	0.287647	0.115761	0.0285029	0.404925	-0.0246627	0.57109	0.999926	0.0812265	0.0742042	0.226363	-0.0131143	0.76273	0.926561	0.00399083	0.926637	0.984357
ENSG00000079335	CDC14A	0.418936	0.0110561	0.0890946	-0.228568	0.194406	0.638239	0.225606	0.154014	0.999926	0.275482	0.0781798	0.233835	0.235687	0.129104	0.461378	0.109011	0.471963	0.802965
ENSG00000079337	RAPGEF3	0.141386	0.0118333	0.0933076	-0.0794943	0.181216	0.624919	-0.0696494	0.182253	0.999926	0.154595	0.00665048	0.0487595	0.0986517	0.0656467	0.343993	-0.0599598	0.24877	0.646366
ENSG00000079385	CEACAM1	-0.0732619	0.504234	0.746541	-0.0809805	0.509974	0.827547	-0.105922	0.33044	0.999926	-0.0464942	0.668268	0.820027	-0.496424	0.000299287	0.0167757	-0.244453	0.0362851	0.321173
ENSG00000079387	SENP1	-0.16977	0.0823133	0.293757	-0.0406154	0.696869	0.904314	0.0540582	0.560368	0.999926	-0.146286	0.1281	0.317651	-0.130262	0.173118	0.530932	0.000489095	0.995751	0.999018
ENSG00000079432	CIC	-0.0116749	0.818522	0.926143	-0.0759591	0.200385	0.64328	0.00119429	0.98124	0.999926	0.0115872	0.819701	0.913262	0.00835454	0.869471	0.964024	-0.0499059	0.332826	0.71465
ENSG00000079435	LIPE	-0.271325	0.0547613	0.231394	-0.120597	0.419286	0.781034	-0.046342	0.721699	0.999926	-0.272628	0.0521932	0.180642	-0.331714	0.0220559	0.200597	-0.0728763	0.579025	0.859649
ENSG00000079459	FDFT1	0.0208557	0.823513	0.92879	0.286547	0.0136137	0.377159	-0.0100336	0.914411	0.999926	-0.0217911	0.81564	0.911509	-0.521725	3.04365e-05	0.00392885	-0.516165	3.42802e-05	0.0122539
ENSG00000079462	PAFAH1B3	-0.11474	0.288154	0.572081	-0.0265894	0.823739	0.953404	0.0560748	0.59621	0.999926	-0.261843	0.0230807	0.108633	-0.0737631	0.488739	0.798189	0.103151	0.331805	0.713951
ENSG00000079482	OPHN1	-0.237146	0.0108015	0.0877505	0.146531	0.133159	0.572778	-0.0723765	0.386589	0.999926	-0.159801	0.0688788	0.215639	-0.181749	0.0417117	0.274682	-0.115344	0.178087	0.580974
ENSG00000079616	KIF22	-0.707486	1.16513e-05	0.00122178	-0.151755	0.253682	0.68525	0.0423941	0.71128	0.999926	-0.799587	2.58264e-06	0.000279106	-0.676299	1.90748e-05	0.00309212	-0.154442	0.189388	0.593992
ENSG00000079691	CARMIL1	-0.486973	0.000298394	0.0102542	-0.0725446	0.550735	0.846443	-0.0174124	0.870258	0.999926	-0.345964	0.00467564	0.0390318	-0.188382	0.0933112	0.402041	-0.134965	0.217744	0.622884
ENSG00000079739	PGM1	-0.114201	0.17302	0.440964	0.117249	0.209835	0.651953	0.0289143	0.721297	0.999926	-0.132195	0.117091	0.300573	-0.0501088	0.539262	0.824792	0.104027	0.207692	0.612908
ENSG00000079785	DDX1	-0.191158	0.00460284	0.0516442	0.132698	0.0614541	0.478534	-0.0166963	0.778798	0.999926	-0.151083	0.0194885	0.0972053	-0.125419	0.047041	0.290616	-0.097617	0.113721	0.501404
ENSG00000079805	DNM2	-0.00828505	0.860234	0.945632	-0.0792728	0.151231	0.594	0.0937543	0.0590963	0.999926	-0.0866916	0.0787485	0.234934	-0.0151405	0.747845	0.921971	-0.0452012	0.342916	0.72149
ENSG00000079819	EPB41L2	0.195263	0.00297068	0.0401686	-0.15269	0.0296922	0.404925	0.0300356	0.601603	0.999926	0.282423	0.000104221	0.0033837	0.0714487	0.222517	0.584531	0.00546369	0.923959	0.9841
ENSG00000079841	RIMS1	0.636786	0.00678616	0.0648875	0.740155	0.00486362	0.329144	-0.332576	0.160716	0.999926	0.488924	0.0416291	0.156575	0.496998	0.0272808	0.226112	0.31393	0.186678	0.590879
ENSG00000079950	STX7	0.108716	0.0366117	0.184046	0.054111	0.332266	0.732465	-0.0588862	0.235411	0.999926	0.16628	0.00289262	0.0286418	0.00320713	0.947442	0.985252	-0.0477679	0.332898	0.71465
ENSG00000079974	RABL2B	0.152972	0.107864	0.342192	-0.0690397	0.508644	0.827547	-0.0547343	0.551293	0.999926	0.101976	0.272637	0.503689	0.0379037	0.679917	0.892688	-0.0366761	0.689524	0.90482
ENSG00000079999	KEAP1	-0.0739429	0.128384	0.377913	0.109283	0.0518362	0.462803	-0.0133668	0.775492	0.999926	-0.0359282	0.447195	0.659999	0.0782082	0.108322	0.428425	0.0991761	0.0460708	0.354259
ENSG00000080007	DDX43	0.312456	0.193432	0.467462	-0.547348	0.0652924	0.484429	0.23274	0.343994	0.999926	0.103741	0.661699	0.81606	-0.254994	0.305521	0.671078	-0.115387	0.631814	0.883269
ENSG00000080031	PTPRH	0.592576	0.0583704	0.240309	-0.132713	0.711516	0.911947	0.168072	0.593236	0.999926	0.494089	0.108206	0.285593	0.236945	0.439971	0.76989	0.217781	0.475212	0.804238
ENSG00000080189	SLC35C2	0.0178149	0.758622	0.898097	0.0234565	0.71861	0.914622	-0.0245743	0.670961	0.999926	0.0889926	0.135298	0.327635	0.0399271	0.492518	0.799714	-0.0263593	0.648929	0.890682
ENSG00000080200	CRYBG3	0.0038053	0.955545	0.985883	0.0252715	0.742496	0.923675	0.0162884	0.811001	0.999926	0.0389869	0.568196	0.752279	0.0606316	0.378493	0.728708	0.0785258	0.256414	0.654381
ENSG00000080298	RFX3	0.121431	0.395424	0.66572	0.0107577	0.945556	0.985508	-0.100343	0.478692	0.999926	0.0758186	0.591932	0.769429	-0.0290713	0.838406	0.953591	-0.17755	0.22379	0.629766
ENSG00000080345	RIF1	0.034741	0.634531	0.829631	0.114845	0.174205	0.617978	-0.0737272	0.317341	0.999926	0.120738	0.109771	0.288135	0.0223816	0.758799	0.925999	0.084557	0.253545	0.651913
ENSG00000080371	RAB21	0.0666511	0.415977	0.68177	0.023623	0.797543	0.94377	0.0236683	0.770535	0.999926	-0.0617148	0.450906	0.662832	0.124359	0.137431	0.474916	0.0831952	0.311049	0.696711
ENSG00000080503	SMARCA2	-0.263577	2.34376e-05	0.00189604	-0.0608943	0.255356	0.685619	0.0190296	0.681169	0.999926	-0.230064	0.000102153	0.00335878	-0.0442518	0.345246	0.705523	0.0242173	0.601389	0.868506
ENSG00000080546	SESN1	0.0123571	0.883587	0.955928	-0.0279534	0.768604	0.931912	0.0307265	0.715422	0.999926	-0.0132682	0.874605	0.940444	-0.0464009	0.584024	0.846344	-0.1843	0.040899	0.337518
ENSG00000080561	MID2	-0.0744822	0.452279	0.708499	0.208187	0.0722142	0.493688	-0.0143737	0.88307	0.999926	-0.116877	0.243116	0.470014	-0.0408813	0.677575	0.891728	-0.0398825	0.68429	0.902618
ENSG00000080603	SRCAP	-0.069483	0.63764	0.831202	-0.172808	0.306687	0.717003	0.0133134	0.926902	0.999926	-0.200385	0.185066	0.397471	-0.163558	0.276007	0.643058	-0.14051	0.343328	0.721771
ENSG00000080608	PUM3	0.00578522	0.887301	0.95766	0.00463752	0.919992	0.979628	0.0302811	0.460833	0.999926	0.0328916	0.423484	0.640046	-0.0741694	0.0828396	0.379267	-0.0641436	0.128637	0.522794
ENSG00000080709	KCNN2	1.3653	0.000821343	0.0186488	-1.06931	0.0304441	0.404925	-0.052457	0.889016	0.999926	1.45781	0.000405037	0.00793066	0.759995	0.0436927	0.280442	-0.0609165	0.872742	0.969906
ENSG00000080802	CNOT4	0.0960239	0.0631907	0.25141	0.0440533	0.430903	0.784876	-0.02112	0.666934	0.999926	0.106933	0.040309	0.153412	0.098745	0.0564308	0.316433	0.0525947	0.290243	0.683216
ENSG00000080815	PSEN1	0.265572	0.000260811	0.00939402	0.0411576	0.538491	0.841108	-0.0927265	0.127445	0.999926	0.315649	4.16949e-05	0.00187866	0.174602	0.00776719	0.120582	0.105614	0.0854568	0.449059
ENSG00000080819	CPOX	-0.12484	0.11167	0.348822	-0.115634	0.187597	0.630093	0.200902	0.0150667	0.999926	-0.302339	0.000828157	0.0128197	-0.0201261	0.789063	0.937184	-0.0190087	0.799987	0.947412
ENSG00000080822	CLDND1	0.113415	0.085121	0.297872	0.0904936	0.212266	0.652524	-0.0484133	0.445146	0.999926	0.116351	0.077217	0.23205	0.0457624	0.470816	0.78748	0.0365899	0.562339	0.851111
ENSG00000080823	MOK	0.0755643	0.573469	0.79431	-0.19143	0.221233	0.657615	-0.178033	0.1875	0.999926	0.0610429	0.646857	0.80574	0.156104	0.247903	0.612443	0.307693	0.0285425	0.295896
ENSG00000080824	HSP90AA1	0.115881	0.0274296	0.154969	0.146426	0.0154414	0.386185	0.00305147	0.950076	0.999926	0.12921	0.0154959	0.08334	0.100497	0.0517211	0.304366	0.133388	0.0129155	0.220348
ENSG00000080839	RBL1	-0.423395	0.00142008	0.0257889	-0.164082	0.205846	0.647019	0.119245	0.28916	0.999926	-0.43299	0.00113595	0.0157889	-0.340932	0.00672226	0.110905	0.0846638	0.444708	0.788662
ENSG00000080845	DLGAP4	0.219614	0.0019451	0.0307096	-0.0241604	0.727974	0.917805	-0.0732243	0.238902	0.999926	0.218922	0.00198156	0.0223322	0.0804738	0.19776	0.558202	-0.00548549	0.92826	0.984609
ENSG00000080947	CROCCP3	-0.0368978	0.837251	0.934671	-0.3136	0.136229	0.57527	-0.0795247	0.653755	0.999926	0.208906	0.24445	0.471684	0.0169261	0.924341	0.980965	0.0354434	0.841621	0.96046
ENSG00000080986	NDC80	-0.437349	0.0110053	0.0887878	0.142135	0.411703	0.776349	-0.0133017	0.93013	0.999926	-0.704873	0.000281269	0.00621422	-0.867216	3.64226e-05	0.00441537	-0.230651	0.145114	0.539696
ENSG00000081014	AP4E1	-0.137051	0.198774	0.474341	0.0154028	0.895399	0.973866	0.0350265	0.734564	0.999926	-0.0855477	0.412718	0.632233	-0.00151305	0.988336	0.997061	-0.0507339	0.624178	0.880646
ENSG00000081019	RSBN1	-0.0988918	0.274683	0.560338	0.00716979	0.942973	0.985174	0.0112954	0.898116	0.999926	-0.0560959	0.528178	0.7231	-0.0961408	0.286993	0.653432	-0.154392	0.0950982	0.469297
ENSG00000081026	MAGI3	0.181347	0.0444579	0.206012	0.121724	0.21487	0.65497	-0.128804	0.140365	0.999926	0.110226	0.203941	0.420594	0.132361	0.131438	0.46507	0.0873487	0.309501	0.696377
ENSG00000081041	CXCL2	2.13351	7.81085e-08	2.65588e-05	-0.348208	0.272561	0.69487	0.110573	0.688366	0.999926	2.39153	1.31967e-08	5.08534e-06	1.20466	0.000148105	0.0107538	0.610281	0.0291877	0.29938
ENSG00000081059	TCF7	0.2873	0.239066	0.523041	-0.0115567	0.966006	0.992197	-0.059481	0.805362	0.999926	0.231726	0.338074	0.567227	-0.0308938	0.899345	0.974025	0.0976991	0.68482	0.902694
ENSG00000081087	OSTM1	0.00404436	0.956285	0.986063	0.0993396	0.24312	0.675839	-0.00909749	0.901666	0.999926	0.0949807	0.207693	0.424939	0.0616759	0.407245	0.748948	0.0538006	0.468143	0.801766
ENSG00000081148	IMPG2	-0.103726	0.709791	0.872081	-0.488441	0.140148	0.578948	0.0527098	0.847023	0.999926	0.392274	0.149682	0.349024	-0.0850899	0.758292	0.925774	-0.323992	0.255967	0.65401
ENSG00000081154	PCNP	0.10795	0.0402725	0.194202	0.177877	0.00484267	0.329144	-0.0563728	0.26194	0.999926	0.144925	0.008347	0.0560626	0.0468956	0.348189	0.707492	0.0109445	0.824473	0.955596
ENSG00000081177	EXD2	-0.00604248	0.915157	0.969649	0.00815861	0.89848	0.974915	-0.0286434	0.613204	0.999926	-0.0237237	0.675665	0.824387	0.0851619	0.144354	0.485697	0.121374	0.0429385	0.343945
ENSG00000081181	ARG2	-0.297843	0.0283722	0.157446	-0.0518136	0.713193	0.913005	-0.0174393	0.888079	0.999926	-0.192396	0.136541	0.32967	0.0839757	0.500928	0.804363	0.00108168	0.993054	0.998379
ENSG00000081189	MEF2C	-0.19547	0.0370168	0.184832	0.0340762	0.726202	0.917439	0.00802085	0.926175	0.999926	-0.0690074	0.431039	0.647116	-0.0240533	0.782095	0.93491	0.146017	0.103764	0.487391
ENSG00000081237	PTPRC	-0.516417	0.0649333	0.255126	-0.875944	0.0222149	0.399029	-0.292671	0.25021	0.999926	-0.877489	0.00471173	0.0392157	-0.234109	0.36719	0.722878	-0.164768	0.523056	0.833722
ENSG00000081307	UBA5	-0.147426	0.0197902	0.12767	0.0185583	0.777242	0.935486	0.00865086	0.881084	0.999926	-0.152357	0.016349	0.0864319	-0.118971	0.0529842	0.307388	-0.0910342	0.129025	0.52304
ENSG00000081320	STK17B	-0.164989	0.107151	0.340632	0.273162	0.021618	0.399029	-0.0397628	0.682892	0.999926	-0.154239	0.128731	0.318424	-0.107313	0.281714	0.648616	0.0640224	0.512318	0.825691
ENSG00000081377	CDC14B	0.0218413	0.829186	0.930582	-0.0600041	0.602187	0.867799	0.0548086	0.588743	0.999926	0.0937262	0.357118	0.584341	-0.048536	0.632881	0.871234	0.0049963	0.96042	0.99106
ENSG00000081386	ZNF510	-0.0567165	0.51618	0.755886	-0.0524969	0.593518	0.864056	-0.0489635	0.570698	0.999926	0.0394533	0.647555	0.80616	0.0758436	0.383849	0.73231	-0.0415219	0.631242	0.883269
ENSG00000081665	ZNF506	-0.277686	0.28758	0.571511	-0.182934	0.535351	0.83866	-0.322198	0.193734	0.999926	0.0219017	0.92986	0.967545	-0.0872661	0.728591	0.914979	-0.0289271	0.907462	0.979447
ENSG00000081692	JMJD4	-0.0165825	0.928821	0.974947	0.126491	0.538132	0.841087	0.0347828	0.850003	0.999926	-0.0764573	0.680125	0.827078	0.505615	0.0105167	0.138445	0.34685	0.0660652	0.402242
ENSG00000081721	DUSP12	-0.0790066	0.27191	0.557679	-0.0172301	0.82872	0.954725	0.0754371	0.291201	0.999926	-0.126536	0.0860625	0.248766	-0.0586242	0.409911	0.750557	0.033742	0.630993	0.883253
ENSG00000081760	AACS	-0.0206986	0.717704	0.876523	-0.0654648	0.319712	0.725362	0.0157471	0.782398	0.999926	-0.0547145	0.344039	0.572276	-0.067234	0.248803	0.613107	-0.0843846	0.151622	0.547937
ENSG00000081791	DELE1	0.00115725	0.98657	0.995997	-0.0844729	0.286573	0.703055	-0.0199479	0.771307	0.999926	0.0390806	0.570386	0.753889	-0.131091	0.0703005	0.353429	-0.0999723	0.158049	0.557107
ENSG00000081803	CADPS2	0.21758	0.0303499	0.164565	0.258495	0.0229268	0.399029	-0.0167241	0.858334	0.999926	0.133665	0.164531	0.371687	0.18251	0.0638114	0.338378	0.067332	0.474592	0.804205
ENSG00000081853	PCDHGA2	-0.304714	0.129433	0.379321	-0.164063	0.449427	0.79603	0.0876095	0.644821	0.999926	-0.14015	0.464145	0.673114	-0.0416511	0.826368	0.950449	0.161099	0.391453	0.75427
ENSG00000081870	HSPB11	-0.228867	0.00962296	0.0819009	0.0116885	0.895761	0.974088	0.111014	0.171096	0.999926	-0.219754	0.0119749	0.0707981	-0.0746439	0.350757	0.71027	0.0471281	0.549784	0.844577
ENSG00000081913	PHLPP1	-0.0825686	0.406849	0.675143	0.0691297	0.536939	0.840174	-0.0725045	0.460448	0.999926	-0.215089	0.0410783	0.15534	-0.354437	0.00215663	0.0573771	-0.363613	0.00170206	0.101404
ENSG00000081923	ATP8B1	0.279235	0.0356948	0.181486	0.0150728	0.915148	0.979055	-0.067789	0.586776	0.999926	0.217161	0.0937693	0.261867	-0.0395281	0.751113	0.923371	-0.208068	0.108446	0.493159
ENSG00000082014	SMARCD3	-0.086612	0.468298	0.720589	-0.0594221	0.659874	0.890473	0.0727831	0.53877	0.999926	-0.34054	0.0101083	0.0632278	0.0429271	0.715591	0.910556	-0.00392325	0.973327	0.994514
ENSG00000082068	WDR70	0.0175327	0.761491	0.89934	0.0546559	0.40442	0.773613	0.0115533	0.840865	0.999926	0.00137824	0.980884	0.991565	-0.0652284	0.2675	0.63305	-0.0159081	0.782266	0.940622
ENSG00000082126	MPP4	0.557995	0.0108175	0.0877505	-0.185685	0.42193	0.781483	0.042683	0.831952	0.999926	0.564375	0.00990018	0.06248	0.0609363	0.761688	0.926536	-0.220034	0.285529	0.679263
ENSG00000082146	STRADB	0.0379271	0.647468	0.837915	-0.0980089	0.304769	0.716197	0.20252	0.0240864	0.999926	-0.0671928	0.420984	0.637858	0.0506121	0.541888	0.825444	-0.0424559	0.608417	0.872163
ENSG00000082153	BZW1	0.130997	0.0145236	0.105652	0.117485	0.045717	0.458392	-0.0219562	0.653973	0.999926	0.131315	0.0142838	0.079132	-0.0447217	0.366096	0.72221	-0.0356661	0.468799	0.802496
ENSG00000082212	ME2	-0.0414838	0.479971	0.728975	0.0692532	0.30015	0.712843	0.0747278	0.209853	0.999926	-0.0806502	0.177898	0.388064	-0.0249716	0.668826	0.887523	0.0361971	0.535342	0.839033
ENSG00000082213	C5orf22	0.0181877	0.791976	0.913173	-0.0452764	0.561123	0.850739	0.0301277	0.661865	0.999926	-0.0191155	0.781154	0.8916	0.0011673	0.986455	0.99639	0.0172256	0.801757	0.947895
ENSG00000082258	CCNT2	-0.076602	0.191554	0.464589	-0.100561	0.133466	0.573143	0.0145703	0.798106	0.999926	-0.0234205	0.681627	0.828543	-0.118843	0.0499831	0.298722	-0.171969	0.0071554	0.175932
ENSG00000082269	FAM135A	0.0143628	0.871425	0.950423	0.0329389	0.740443	0.923675	-0.20528	0.0294128	0.999926	0.0798276	0.370233	0.595994	0.0259868	0.769184	0.928884	0.136955	0.131702	0.524916
ENSG00000082397	EPB41L3	0.0234193	0.669859	0.851172	-0.106197	0.102232	0.53461	0.0316691	0.565018	0.999926	-0.00509692	0.925859	0.9654	0.0262406	0.633021	0.871342	-0.0442931	0.423211	0.774581
ENSG00000082438	COBLL1	-0.143968	0.314967	0.597794	0.144846	0.37103	0.754008	0.0722069	0.608313	0.999926	-0.0869951	0.53817	0.730041	-0.102781	0.469001	0.786442	-0.0942458	0.5052	0.822425
ENSG00000082458	DLG3	0.0669419	0.629543	0.827333	-0.029249	0.84893	0.960334	0.0954868	0.494022	0.999926	-0.314718	0.0369978	0.145538	-0.235769	0.107444	0.427557	0.179363	0.198746	0.604169
ENSG00000082497	SERTAD4	-0.0439947	0.68206	0.857439	0.156006	0.204139	0.644765	0.0119014	0.910982	0.999926	-0.18195	0.103517	0.278066	-0.365569	0.0032974	0.0743836	-0.258813	0.0258662	0.282602
ENSG00000082512	TRAF5	0.49712	0.00546938	0.0571151	-0.340541	0.0788974	0.504742	-0.0395177	0.804885	0.999926	0.622307	0.000927087	0.0138973	0.17651	0.277219	0.644549	-0.119201	0.461463	0.799857
ENSG00000082515	MRPL22	0.0228559	0.619959	0.822032	0.0900317	0.0947871	0.525001	-0.0159517	0.728104	0.999926	-0.00897602	0.844825	0.925702	0.116501	0.0193892	0.188547	0.166268	0.00179996	0.103103
ENSG00000082516	GEMIN5	-0.0334416	0.597557	0.808487	0.0658497	0.360485	0.747985	-0.0255115	0.685121	0.999926	0.040386	0.522664	0.719514	0.045035	0.477192	0.790656	0.0965138	0.136424	0.53003
ENSG00000082641	NFE2L1	0.154815	0.00515729	0.0550941	-0.0296926	0.595204	0.864566	-0.0607966	0.224523	0.999926	0.214871	0.000349759	0.00712864	0.0498261	0.316188	0.680664	0.0139974	0.775167	0.93704
ENSG00000082701	GSK3B	0.0628872	0.204818	0.482162	-0.00940149	0.864099	0.964477	0.000148781	0.997544	0.999926	0.0853388	0.0909263	0.257072	-0.0705341	0.157974	0.508619	-0.0928853	0.068275	0.407284
ENSG00000082781	ITGB5	-0.0760383	0.202147	0.478948	0.30018	0.000230593	0.229797	0.00389537	0.946525	0.999926	-0.146779	0.0202538	0.0996804	0.0198334	0.733305	0.916278	0.117904	0.0549489	0.3779
ENSG00000082805	ERC1	0.0686494	0.11618	0.356676	0.0770046	0.119044	0.55736	-0.0720678	0.099684	0.999926	0.135228	0.00453416	0.0382459	0.081404	0.0659952	0.344437	0.140695	0.003394	0.129179
ENSG00000082898	XPO1	-0.14068	0.0348908	0.179102	0.0558187	0.432795	0.786077	-0.0351543	0.573292	0.999926	-0.0815373	0.200901	0.417586	0.0451832	0.470733	0.78748	0.125133	0.0566762	0.382542
ENSG00000082996	RNF13	0.0415435	0.632301	0.828703	0.118099	0.234615	0.667104	0.0193985	0.82232	0.999926	0.156007	0.0829083	0.243101	0.0363193	0.674961	0.890558	0.000555164	0.994864	0.999018
ENSG00000083093	PALB2	-0.0818302	0.366282	0.643058	0.0250248	0.802601	0.94514	-0.159989	0.0830023	0.999926	0.0801599	0.370662	0.596156	0.193013	0.0404921	0.270096	0.247274	0.0109339	0.206781
ENSG00000083097	DOP1A	-0.242306	0.0201116	0.129027	0.018326	0.864187	0.964477	0.059356	0.533575	0.999926	-0.201855	0.0464315	0.167611	-0.0386502	0.684823	0.895361	0.0119044	0.899854	0.977243
ENSG00000083099	LYRM2	0.00982522	0.908389	0.966823	0.133535	0.177326	0.621244	0.0169088	0.842675	0.999926	-0.00742369	0.930551	0.967709	-0.0312784	0.714607	0.909892	-0.0594021	0.489002	0.813699
ENSG00000083123	BCKDHB	-0.133676	0.150019	0.409085	-0.0662998	0.51038	0.827547	0.00587927	0.947303	0.999926	-0.141373	0.127314	0.316547	0.0916047	0.309899	0.675151	0.156421	0.0899401	0.45879
ENSG00000083168	KAT6A	0.00276717	0.957979	0.986441	0.0594389	0.322859	0.726701	-0.0601555	0.259537	0.999926	0.10036	0.0683096	0.214531	-0.0816546	0.13329	0.468455	0.049642	0.349204	0.725305
ENSG00000083223	TUT7	0.258174	5.56291e-05	0.00327815	-0.0802681	0.164418	0.608545	-0.0375043	0.449989	0.999926	0.352118	1.27179e-06	0.000169568	0.15372	0.00559283	0.100218	0.0288433	0.55988	0.850157
ENSG00000083290	ULK2	-0.10084	0.134706	0.388459	0.0943943	0.207986	0.649827	-0.0571645	0.381809	0.999926	-0.12361	0.0704371	0.218409	-0.210804	0.0044501	0.0882487	-0.0936105	0.16129	0.562126
ENSG00000083312	TNPO1	0.0699377	0.320142	0.602551	0.0912741	0.254741	0.685457	-0.0707905	0.314323	0.999926	0.141419	0.0539052	0.184415	0.143778	0.0504536	0.299946	0.134426	0.0655127	0.402242
ENSG00000083444	PLOD1	-0.0980884	0.269707	0.55498	-0.136835	0.180974	0.624919	-0.0415483	0.634871	0.999926	-0.0803847	0.362727	0.589345	0.0458531	0.600562	0.856466	0.0790197	0.370567	0.737274
ENSG00000083457	ITGAE	-0.147977	0.0774268	0.283185	0.0433971	0.628829	0.87855	-0.0349892	0.659332	0.999926	-0.0563537	0.48098	0.686108	-0.0190377	0.810716	0.945419	0.0828841	0.301789	0.690821
ENSG00000083520	DIS3	0.0769688	0.159195	0.421809	-0.0741397	0.22853	0.663033	0.0125694	0.812725	0.999926	0.129998	0.023324	0.109078	0.0588831	0.275438	0.642808	0.0254852	0.631637	0.883269
ENSG00000083535	PIBF1	0.0859043	0.36893	0.644922	0.211624	0.0575477	0.46944	0.0124995	0.894592	0.999926	0.107537	0.261836	0.492146	0.000262174	0.997781	0.999627	-0.00653678	0.944721	0.987727
ENSG00000083544	TDRD3	-0.0305369	0.764626	0.900346	0.152208	0.190783	0.633127	-0.0080946	0.936161	0.999926	0.0649716	0.522192	0.719326	-0.146082	0.164967	0.518433	-0.120354	0.245732	0.645387
ENSG00000083635	NUFIP1	0.0546315	0.587022	0.802636	0.0540591	0.630755	0.879527	-0.104222	0.301313	0.999926	0.0724377	0.470006	0.677246	0.203884	0.0522808	0.305403	0.0930138	0.354829	0.729038
ENSG00000083642	PDS5B	-0.170632	0.0250126	0.146445	0.0109789	0.889744	0.972215	0.00242564	0.972321	0.999926	-0.0904632	0.207762	0.425005	-0.00406745	0.953691	0.987979	0.0604072	0.392033	0.754879
ENSG00000083720	OXCT1	-0.177376	0.0276765	0.155556	0.159744	0.069752	0.490451	-0.00273466	0.970571	0.999926	-0.225222	0.00707172	0.0505573	-0.120915	0.11795	0.444234	0.0352682	0.635138	0.884761
ENSG00000083750	RRAGB	-0.109414	0.137442	0.391596	0.204894	0.0169443	0.391017	0.0305858	0.665683	0.999926	0.0030226	0.96581	0.983949	-0.36648	7.66118e-05	0.0071203	-0.242034	0.00305456	0.124513
ENSG00000083799	CYLD	0.169654	0.0902453	0.308128	0.0346239	0.751701	0.927619	-0.0429015	0.655212	0.999926	0.254399	0.0151058	0.0821132	0.143486	0.146792	0.489926	0.0167422	0.861432	0.965939
ENSG00000083807	SLC27A5	-0.0330446	0.860301	0.945632	0.02296	0.911873	0.978439	0.124598	0.507364	0.999926	-0.328936	0.0970195	0.267884	-0.039332	0.83315	0.952104	0.000990841	0.995745	0.999018
ENSG00000083812	ZNF324	0.0602784	0.455654	0.710943	-0.0346717	0.702883	0.907405	-0.0275029	0.730871	0.999926	0.0766159	0.343337	0.571859	0.187576	0.0286293	0.231344	0.0617746	0.442317	0.787327
ENSG00000083814	ZNF671	-0.0945323	0.422046	0.686937	-0.179523	0.190965	0.633327	-0.0687189	0.551233	0.999926	-0.00969542	0.933005	0.968862	-0.0544773	0.639544	0.874964	-0.0694531	0.550006	0.844732
ENSG00000083817	ZNF416	0.270297	0.0886297	0.305195	0.208141	0.231953	0.665908	-0.0701537	0.646384	0.999926	0.125179	0.415139	0.633287	0.25235	0.109209	0.429951	0.125449	0.413315	0.768065
ENSG00000083828	ZNF586	-0.0445089	0.72357	0.879786	-0.0763597	0.590171	0.862249	0.0576657	0.645239	0.999926	-0.0872783	0.489163	0.69291	-0.198114	0.12993	0.462511	-0.174301	0.176803	0.579208
ENSG00000083838	ZNF446	-0.459473	0.00371495	0.0455522	-0.390114	0.0196779	0.398475	-0.0395098	0.766561	0.999926	-0.261573	0.0671814	0.212362	-0.115937	0.395259	0.740143	0.0456487	0.731457	0.922894
ENSG00000083844	ZNF264	0.125138	0.176688	0.444943	0.143407	0.167686	0.610205	-0.0770587	0.395786	0.999926	0.102162	0.264241	0.495132	0.0761762	0.402784	0.745463	-0.0120373	0.89373	0.97632
ENSG00000083845	RPS5	0.00442523	0.928433	0.974884	0.142838	0.0187146	0.395633	0.0138574	0.778664	0.999926	0.000947981	0.984641	0.993068	-0.047241	0.34407	0.705001	0.00613468	0.900867	0.977535
ENSG00000083857	FAT1	0.021513	0.84881	0.940732	0.205723	0.117436	0.556799	-0.0102319	0.92741	0.999926	0.0460279	0.682885	0.828847	-0.304044	0.0148897	0.166061	-0.10442	0.360405	0.731663
ENSG00000083896	YTHDC1	0.0569894	0.307632	0.590158	0.00578674	0.92587	0.981041	-0.0178239	0.745854	0.999926	0.0397002	0.4731	0.679597	-0.0692287	0.219108	0.579947	-0.0037992	0.944843	0.987758
ENSG00000083937	CHMP2B	0.0341503	0.517873	0.756867	0.084364	0.166937	0.610205	-0.00302148	0.953992	0.999926	0.0607955	0.254742	0.483322	-0.0664648	0.216468	0.577009	-0.00332617	0.949355	0.988432
ENSG00000084070	SMAP2	-0.140188	0.0320655	0.169714	-0.204144	0.0083809	0.339447	0.0781592	0.207565	0.999926	-0.151274	0.0216983	0.104273	0.100104	0.110659	0.432431	0.133361	0.0380126	0.326918
ENSG00000084072	PPIE	-0.0963651	0.152597	0.412357	0.0687786	0.353474	0.743406	0.00417204	0.948718	0.999926	-0.0650126	0.324532	0.555061	0.101109	0.131968	0.466355	0.132164	0.0535223	0.37514
ENSG00000084073	ZMPSTE24	0.00400831	0.95145	0.983841	0.0907473	0.233707	0.667099	-0.0537688	0.41776	0.999926	0.0489441	0.46021	0.670375	0.138295	0.0475765	0.291956	0.12172	0.0772135	0.427495
ENSG00000084090	STARD7	-0.269255	0.0112949	0.0904432	0.136139	0.220201	0.657111	-0.00138679	0.988448	0.999926	-0.211831	0.0388595	0.150156	-0.0298555	0.755829	0.92438	0.045005	0.639582	0.887003
ENSG00000084092	NOA1	-0.0471841	0.632691	0.82872	-0.0718715	0.521751	0.83336	0.0654007	0.507505	0.999926	-0.16628	0.104559	0.279674	-0.101407	0.310135	0.675245	-0.0487641	0.619928	0.87794
ENSG00000084093	REST	0.0866965	0.211171	0.490733	0.119684	0.129813	0.570251	-0.0152962	0.821166	0.999926	0.147877	0.0400059	0.152675	0.0560057	0.412734	0.751586	-0.0239859	0.723487	0.91968
ENSG00000084112	SSH1	0.300333	0.000137641	0.00616996	0.034372	0.628409	0.878539	-0.0410666	0.512535	0.999926	0.325465	5.82408e-05	0.00230663	0.124635	0.0583356	0.321657	-0.00911268	0.883785	0.97275
ENSG00000084207	GSTP1	0.0948269	0.0697426	0.266087	0.0558917	0.329246	0.730015	-0.00297517	0.952271	0.999926	0.135827	0.0130465	0.0747888	0.126606	0.0193076	0.188547	0.120595	0.0248022	0.27849
ENSG00000084234	APLP2	-0.153349	0.0113922	0.0908056	-0.0957644	0.138438	0.577179	0.0124243	0.820865	0.999926	-0.132944	0.024914	0.113577	-0.0236064	0.66766	0.887523	-0.0895129	0.116021	0.505925
ENSG00000084444	FAM234B	-0.201261	0.0159352	0.112029	-0.114192	0.191183	0.633534	-0.127356	0.102664	0.999926	-0.17343	0.0329787	0.135422	0.0154716	0.837506	0.953263	0.0402099	0.593847	0.865894
ENSG00000084453	SLCO1A2	-0.601609	0.0493413	0.219271	0.362287	0.253055	0.684596	-0.214108	0.427768	0.999926	-0.290139	0.309804	0.541317	-0.327357	0.25216	0.615975	-0.559361	0.0616578	0.393397
ENSG00000084463	WBP11	-0.16768	0.035388	0.180712	-0.0977068	0.25547	0.685619	0.0465736	0.531993	0.999926	-0.176559	0.0275053	0.120715	-0.169957	0.0330881	0.247519	0.0539146	0.469497	0.802596
ENSG00000084623	EIF3I	0.0514706	0.299922	0.582017	0.0950483	0.0992678	0.530227	-0.0144832	0.767019	0.999926	0.0429768	0.384159	0.607525	0.0684208	0.173131	0.530932	0.0645908	0.19695	0.601463
ENSG00000084636	COL16A1	-0.225682	0.219393	0.500387	-0.151508	0.459854	0.801554	0.0957087	0.589227	0.999926	-0.37588	0.0491406	0.173479	-0.0960888	0.589746	0.849783	-0.215893	0.235058	0.639241
ENSG00000084652	TXLNA	-0.0070384	0.854963	0.943335	0.0215991	0.62159	0.875759	-0.0152067	0.692926	0.999926	0.00607746	0.874406	0.940444	0.0563659	0.15504	0.50359	0.0654478	0.10182	0.484903
ENSG00000084676	NCOA1	-0.00821362	0.907046	0.966058	0.100761	0.213979	0.654345	-0.0238891	0.733255	0.999926	0.0440712	0.531283	0.725134	-0.0445463	0.528877	0.81813	0.0533653	0.449127	0.792166
ENSG00000084693	AGBL5	0.0163955	0.81241	0.922974	0.140745	0.0821507	0.511806	-0.079937	0.25347	0.999926	-0.158714	0.0325227	0.13446	-0.114439	0.111635	0.433649	0.0129422	0.850734	0.963756
ENSG00000084710	EFR3B	-0.105463	0.274372	0.560279	0.20741	0.060781	0.478534	-0.0820685	0.385239	0.999926	-0.0322401	0.732063	0.860224	0.0483519	0.607942	0.860036	0.200038	0.0434074	0.345796
ENSG00000084731	KIF3C	0.0389013	0.478572	0.727883	-0.0341648	0.582751	0.859424	-0.0282793	0.604679	0.999926	0.061393	0.268072	0.498825	0.0563957	0.307867	0.673145	-0.000300112	0.995598	0.999018
ENSG00000084733	RAB10	0.134288	0.0277169	0.155556	0.0758004	0.246641	0.678797	-0.0128188	0.820922	0.999926	0.185281	0.00402019	0.0351383	0.118431	0.0486701	0.295183	0.0876778	0.134184	0.528959
ENSG00000084734	GCKR	-0.110758	0.693876	0.863637	-0.166272	0.617998	0.874374	0.177705	0.528874	0.999926	0.0550584	0.841852	0.924648	0.453939	0.104555	0.423021	0.142963	0.602414	0.869205
ENSG00000084754	HADHA	0.0333877	0.430165	0.692166	0.0881773	0.0768271	0.502997	-0.0129399	0.757815	0.999926	0.0606156	0.160366	0.364962	0.000230815	0.995607	0.999413	-0.00698467	0.867681	0.967593
ENSG00000084764	MAPRE3	-0.0653966	0.542294	0.773493	0.00322648	0.978575	0.995616	-0.0690714	0.51567	0.999926	-0.164346	0.136414	0.329477	0.139911	0.196595	0.556946	0.142283	0.188306	0.592993
ENSG00000084774	CAD	-0.0824364	0.160776	0.424263	-0.0995835	0.137517	0.576234	0.0680256	0.242203	0.999926	-0.123789	0.0416867	0.156675	-0.0504379	0.381727	0.730745	-0.0450589	0.433135	0.780594
ENSG00000085063	CD59	0.126201	0.00544757	0.0569726	0.01296	0.777009	0.935486	-0.0320811	0.429448	0.999926	0.135593	0.00326587	0.0310994	0.0290096	0.474238	0.789532	0.00720469	0.857906	0.965241
ENSG00000085117	CD82	0.444482	0.000226328	0.00857402	-0.048984	0.658194	0.889825	-0.028062	0.773739	0.999926	0.465108	0.000139192	0.00404454	0.376306	0.00105179	0.0378897	0.303398	0.00546588	0.157065
ENSG00000085185	BCORL1	-0.0487857	0.508035	0.74987	-0.108672	0.200093	0.64328	-0.056296	0.442636	0.999926	0.0862582	0.244729	0.471961	0.224785	0.00588982	0.10359	0.0843397	0.254589	0.652911
ENSG00000085224	ATRX	0.023848	0.724158	0.880165	0.120227	0.128461	0.568988	-0.0229712	0.733561	0.999926	0.0826699	0.229804	0.454233	-0.157985	0.0297336	0.234588	-0.162978	0.0254201	0.281032
ENSG00000085231	AK6	0.119979	0.230669	0.511605	-0.0631051	0.572968	0.855354	0.0797241	0.421674	0.999926	0.00596906	0.951416	0.977561	0.107801	0.278571	0.64629	0.112636	0.256617	0.654381
ENSG00000085274	MYNN	-0.0438818	0.618675	0.821423	0.152632	0.131414	0.57113	-0.0813823	0.355081	0.999926	0.0745526	0.396742	0.618183	0.0943863	0.286861	0.653432	0.158084	0.0814925	0.439089
ENSG00000085276	MECOM	-0.0889577	0.167482	0.433372	0.108961	0.136161	0.57527	-0.0093861	0.880534	0.999926	-0.041004	0.514454	0.713412	-0.102398	0.115107	0.439284	-0.0701278	0.270507	0.666633
ENSG00000085365	SCAMP1	0.0214153	0.64622	0.837086	0.128795	0.0233768	0.400475	-0.0534841	0.257856	0.999926	0.14241	0.00623681	0.0468467	-0.016914	0.716532	0.911088	-0.0493841	0.295597	0.687393
ENSG00000085377	PREP	-0.0165027	0.735979	0.886647	0.128684	0.0296149	0.404925	0.0650088	0.193937	0.999926	-0.0989204	0.0555266	0.187478	-0.126953	0.0174515	0.181759	-0.0341465	0.486655	0.811926
ENSG00000085382	HACE1	0.0198054	0.799491	0.917761	-0.0303242	0.730477	0.918974	0.035174	0.651815	0.999926	-0.00181888	0.981322	0.991633	0.0430727	0.581071	0.844793	0.0982839	0.214537	0.619385
ENSG00000085415	SEH1L	-0.0156581	0.802733	0.918968	0.155872	0.0378722	0.432781	-0.0814812	0.20097	0.999926	0.0228822	0.714101	0.848009	-0.0052263	0.933356	0.98255	0.0941286	0.142574	0.535658
ENSG00000085433	WDR47	0.0401669	0.5785	0.797712	-0.24387	0.00793345	0.339447	0.0730722	0.31711	0.999926	0.0259257	0.71866	0.850856	-0.011829	0.869495	0.964024	-0.0641639	0.377917	0.742362
ENSG00000085449	WDFY1	0.211421	0.00020098	0.00783519	-0.0297371	0.567356	0.852473	0.00813104	0.858397	0.999926	0.284593	7.1834e-06	0.00057225	0.0518223	0.264434	0.629667	-0.0699168	0.138121	0.531649
ENSG00000085465	OVGP1	-0.293029	0.208864	0.487716	0.302224	0.222284	0.658583	-0.356858	0.108511	0.999926	0.122391	0.576557	0.758496	-0.0882054	0.693576	0.899487	-0.0531312	0.809878	0.95126
ENSG00000085491	SLC25A24	0.127454	0.0458403	0.210355	0.110626	0.116461	0.555642	-0.0496098	0.412804	0.999926	0.168421	0.0109994	0.0666649	-0.133479	0.0381676	0.263283	-0.13175	0.0401329	0.335548
ENSG00000085511	MAP3K4	0.0074071	0.90226	0.964011	0.101484	0.147009	0.588077	-0.0131359	0.826946	0.999926	-0.0359874	0.551981	0.740265	-0.0171619	0.776	0.931476	-0.011642	0.846429	0.962425
ENSG00000085563	ABCB1	0.0666635	0.607412	0.813677	0.379998	0.0172061	0.391017	-0.112308	0.384984	0.999926	0.105022	0.583348	0.76305	0.0418786	0.788565	0.937123	-0.39401	0.00778024	0.18169
ENSG00000085644	ZNF213	-0.0776082	0.360254	0.637267	-0.200737	0.046071	0.458392	0.0667931	0.426842	0.999926	-0.223477	0.0150805	0.0820599	0.126557	0.139781	0.47844	0.0112517	0.892183	0.975592
ENSG00000085662	AKR1B1	-0.981078	0.0521316	0.226378	0.508504	0.360475	0.747985	-0.0506001	0.91422	0.999926	-0.678508	0.164349	0.371464	0.0306325	0.947998	0.985423	-0.00960427	0.983725	0.997551
ENSG00000085719	CPNE3	0.0665788	0.265396	0.550144	0.162759	0.0229935	0.399407	-0.0749341	0.211287	0.999926	0.110256	0.0728862	0.223664	0.118244	0.0562496	0.316328	0.144554	0.0225257	0.267716
ENSG00000085721	RRN3	0.0361878	0.457155	0.71196	0.0663017	0.234352	0.667104	-0.0286851	0.553316	0.999926	0.105051	0.0405865	0.154258	0.0543317	0.268496	0.634317	0.0731515	0.14107	0.534259
ENSG00000085733	CTTN	0.074022	0.347955	0.626875	-0.0932282	0.300472	0.713141	-0.0486265	0.534364	0.999926	0.124781	0.12204	0.30777	0.0882467	0.265786	0.631122	0.10894	0.173468	0.577027
ENSG00000085760	MTIF2	0.0340814	0.678907	0.856451	0.0136017	0.883283	0.970467	0.122272	0.149629	0.999926	0.0113759	0.889558	0.947462	0.105193	0.20945	0.56981	0.164394	0.0563926	0.380896
ENSG00000085788	DDHD2	0.0858598	0.101309	0.328758	0.080835	0.167339	0.610205	-0.028073	0.577964	0.999926	0.132189	0.0160394	0.0851508	-0.0231947	0.645981	0.878737	-0.0630458	0.22049	0.624893
ENSG00000085831	TTC39A	0.0324412	0.930901	0.975253	-0.61988	0.168377	0.610487	0.197096	0.603361	0.999926	-0.514589	0.20308	0.420061	0.0140923	0.969792	0.993592	-0.406852	0.299375	0.690637
ENSG00000085832	EPS15	0.134591	0.0151779	0.108455	0.051831	0.370688	0.753757	-0.0921344	0.0814718	0.999926	0.201535	0.000820642	0.0127685	-0.00717922	0.88737	0.970778	0.00476658	0.924897	0.984274
ENSG00000085840	ORC1	-0.811495	0.00147978	0.0264821	-0.215995	0.373055	0.755156	0.196191	0.351441	0.999926	-0.729958	0.00308876	0.0299863	-0.241471	0.257856	0.622363	0.352159	0.0965366	0.472742
ENSG00000085871	MGST2	-0.00227551	0.9861	0.99594	-0.0772627	0.597229	0.865935	0.0389514	0.765229	0.999926	0.0488739	0.706952	0.843856	0.00256278	0.984299	0.995727	0.183581	0.167141	0.56955
ENSG00000085872	CHERP	-0.0103476	0.867859	0.949082	-0.135817	0.0676088	0.487577	0.00859364	0.889713	0.999926	-0.121714	0.0633552	0.204358	-0.0522869	0.40507	0.747462	0.0223331	0.718766	0.918311
ENSG00000085978	ATG16L1	0.0319284	0.606108	0.812867	0.0226432	0.745746	0.924786	0.0270507	0.661231	0.999926	0.0155992	0.800031	0.903315	0.0246009	0.690304	0.897397	-0.00796511	0.896999	0.977208
ENSG00000085982	USP40	0.0299679	0.683508	0.858062	0.0451318	0.5848	0.860523	-0.0259223	0.723149	0.999926	0.0628442	0.394576	0.616197	0.103305	0.16951	0.525726	0.208112	0.0098771	0.197556
ENSG00000085998	POMGNT1	0.057224	0.234311	0.516039	0.00339668	0.949246	0.986258	0.00205527	0.965153	0.999926	0.0698832	0.149802	0.349053	0.0658726	0.17346	0.53124	0.0783297	0.108914	0.493159
ENSG00000085999	RAD54L	-0.773139	0.000796718	0.0183369	-0.135149	0.525539	0.834538	-0.0651582	0.721094	0.999926	-0.849215	0.0003283	0.00686182	-0.533176	0.0107824	0.140277	0.0118499	0.948302	0.988432
ENSG00000086015	MAST2	-0.0194532	0.743697	0.890377	-0.169584	0.0213388	0.399029	0.0637425	0.290772	0.999926	-0.096129	0.118843	0.302832	-0.0128083	0.829286	0.951451	-0.0505453	0.399365	0.758869
ENSG00000086061	DNAJA1	0.0210392	0.741258	0.888581	0.12197	0.104347	0.538577	-0.00602189	0.924569	0.999926	0.0669271	0.30048	0.532273	-0.0296833	0.641838	0.876674	-0.0382159	0.550107	0.844794
ENSG00000086062	B4GALT1	0.226911	0.000457774	0.0132344	0.128693	0.0444985	0.454638	-0.0693977	0.203066	0.999926	0.28227	4.87416e-05	0.00203697	0.119024	0.0365598	0.258459	0.142969	0.0142644	0.23084
ENSG00000086065	CHMP5	0.00877246	0.877763	0.952964	0.104975	0.115321	0.552835	-0.0267198	0.639514	0.999926	0.0836926	0.153374	0.35424	0.0185551	0.74496	0.920796	0.0523938	0.362553	0.732834
ENSG00000086102	NFX1	0.019314	0.757042	0.897519	-0.0220507	0.754587	0.928695	-0.00532201	0.931794	0.999926	0.0384919	0.53801	0.729966	0.17565	0.0105602	0.138887	0.121987	0.0621122	0.394196
ENSG00000086189	DIMT1	0.103765	0.0862661	0.300842	0.05299	0.422482	0.781483	-0.0238933	0.67975	0.999926	0.17145	0.00768481	0.0532211	0.0093851	0.871261	0.964761	-0.0590492	0.314883	0.701164
ENSG00000086200	IPO11	0.00798689	0.904212	0.964845	0.184907	0.0221554	0.399029	-0.0694018	0.301523	0.999926	0.0100946	0.878818	0.942504	0.0626246	0.350536	0.710172	0.0889501	0.189572	0.594126
ENSG00000086232	EIF2AK1	0.0594415	0.271949	0.557679	-0.0348821	0.565334	0.851795	0.0356826	0.504489	0.999926	-0.00277892	0.958259	0.980937	0.0379003	0.478743	0.79194	0.0238796	0.653689	0.892902
ENSG00000086289	EPDR1	0.0220435	0.892122	0.959989	-0.0839351	0.657644	0.889825	0.0706232	0.663025	0.999926	-0.300627	0.0825613	0.242364	0.00268018	0.986751	0.996539	0.177873	0.27372	0.668874
ENSG00000086300	SNX10	0.204238	0.556806	0.782661	-0.301802	0.4486	0.795942	0.31902	0.378088	0.999926	-0.0387484	0.911156	0.958313	0.175438	0.61183	0.862875	0.39213	0.252183	0.650451
ENSG00000086475	SEPHS1	-0.106703	0.108845	0.343967	0.0928781	0.207906	0.649723	-0.0162165	0.79913	0.999926	-0.141882	0.0377196	0.147173	-0.0754551	0.246952	0.611828	0.0333069	0.602216	0.869158
ENSG00000086504	MRPL28	-0.0945504	0.0640761	0.253804	0.0359147	0.514386	0.829502	0.0186769	0.6995	0.999926	-0.124234	0.0184747	0.0941197	0.061151	0.215885	0.57601	0.0635701	0.198541	0.603808
ENSG00000086544	ITPKC	0.158817	0.096497	0.320759	0.0352503	0.732272	0.919695	-0.00521373	0.954608	0.999926	0.224719	0.0226529	0.107489	0.197875	0.0418764	0.274902	0.102036	0.272292	0.667491
ENSG00000086589	RBM22	-0.0816712	0.0835236	0.295324	-0.0448117	0.384037	0.761682	0.0131617	0.769545	0.999926	-0.026225	0.561176	0.746901	-0.0574956	0.212006	0.571237	-0.0330041	0.465654	0.801079
ENSG00000086598	TMED2	0.0690286	0.126697	0.375165	0.121397	0.0231875	0.400071	-0.056518	0.205772	0.999926	0.14249	0.0040851	0.035461	0.0718881	0.112669	0.434293	0.0718086	0.112901	0.500735
ENSG00000086619	ERO1B	0.10938	0.281052	0.565193	-0.0048735	0.965604	0.99193	-0.0533997	0.59287	0.999926	0.229686	0.0307339	0.129562	-0.00175084	0.98603	0.996317	-0.0415869	0.677487	0.900701
ENSG00000086666	ZFAND6	0.0493012	0.361342	0.637896	0.122465	0.0543017	0.464881	-0.00943417	0.859475	0.999926	0.159056	0.00746587	0.052355	-0.0540948	0.31817	0.682611	-0.0520862	0.335229	0.71679
ENSG00000086696	HSD17B2	-1.05758	0.000782231	0.0182359	0.312234	0.226253	0.661429	-0.22381	0.347395	0.999926	-0.893911	0.00243132	0.0256392	-0.687964	0.0133119	0.157028	-0.563513	0.0321694	0.311729
ENSG00000086712	TXLNG	0.0115237	0.860916	0.945861	-0.0867604	0.254583	0.685457	0.0698899	0.294809	0.999926	0.090841	0.176118	0.385501	-0.0468539	0.479436	0.792432	-0.0602028	0.3645	0.73326
ENSG00000086730	LAT2	-0.748174	0.00417228	0.0488312	-0.0754284	0.749811	0.926625	-0.218165	0.304237	0.999926	-0.55978	0.0210796	0.10218	-0.0433113	0.839883	0.95403	-0.18651	0.391352	0.754194
ENSG00000086758	HUWE1	-0.09045	0.0817048	0.292889	0.0543791	0.339583	0.735711	0.0258501	0.603407	0.999926	-0.0115351	0.816098	0.911509	-0.0535487	0.288326	0.654865	-0.0457151	0.362374	0.732577
ENSG00000086827	ZW10	-0.00441322	0.94833	0.982146	0.042026	0.586134	0.860832	-0.0820728	0.235336	0.999926	0.0684653	0.319813	0.550295	0.000850357	0.990041	0.997379	0.0310859	0.647598	0.890298
ENSG00000086848	ALG9	0.0277258	0.841347	0.937288	0.28668	0.074815	0.497776	-0.0840979	0.540976	0.999926	-0.0408497	0.767565	0.883546	-0.0935378	0.503872	0.80576	-0.0257898	0.851582	0.963756
ENSG00000086991	NOX4	0.26933	0.0146568	0.106256	-0.0756184	0.510544	0.827547	0.0408809	0.686776	0.999926	0.211198	0.0477231	0.170286	0.100648	0.325271	0.688504	0.139925	0.175899	0.578311
ENSG00000087008	ACOX3	-0.14504	0.041765	0.197908	-0.00641662	0.932091	0.982777	-0.0114152	0.863228	0.999926	-0.0356872	0.592548	0.7699	-0.104551	0.129703	0.462263	-0.0655575	0.330241	0.712641
ENSG00000087053	MTMR2	-0.237333	0.0493687	0.219271	0.218805	0.102631	0.535072	-0.0587231	0.605866	0.999926	-0.170213	0.146795	0.34464	-0.154606	0.185357	0.544334	-0.121495	0.29267	0.684795
ENSG00000087074	PPP1R15A	0.259616	0.000766292	0.018015	-0.0747439	0.316472	0.723149	0.0187555	0.771342	0.999926	0.326617	8.0396e-05	0.00283356	0.0722652	0.27103	0.63728	-0.0280442	0.664397	0.895418
ENSG00000087076	HSD17B14	-0.174504	0.0213517	0.134204	0.154165	0.0616672	0.478534	0.0113968	0.869504	0.999926	-0.109463	0.128562	0.318119	0.0129038	0.852608	0.959213	0.0716368	0.308233	0.695403
ENSG00000087077	TRIP6	0.0208012	0.661346	0.846166	0.0537506	0.324206	0.727864	0.00719832	0.879108	0.999926	-0.0140204	0.767354	0.883448	0.098802	0.0491068	0.296346	0.0816078	0.097927	0.475609
ENSG00000087085	ACHE	1.54209	8.93243e-06	0.00104645	-0.825281	0.0278144	0.404925	-0.322391	0.246834	0.999926	1.79377	1.0371e-06	0.000145316	0.823144	0.00545898	0.0989644	0.0336788	0.904298	0.978044
ENSG00000087086	FTL	-0.050679	0.588017	0.803052	0.318395	0.00706274	0.339447	-0.0207388	0.823887	0.999926	-0.0144721	0.876546	0.941452	0.38332	0.000643424	0.0276851	0.417683	0.000288644	0.0447536
ENSG00000087087	SRRT	-0.139878	0.00783798	0.0718877	-0.0662686	0.225663	0.661429	-0.0171588	0.715658	0.999926	-0.130545	0.0119487	0.0707397	-0.120833	0.0185195	0.186287	-0.0987688	0.0480509	0.359845
ENSG00000087088	BAX	-0.105527	0.0824702	0.293787	0.0468314	0.479676	0.812047	-0.00499683	0.931284	0.999926	-0.0759554	0.201258	0.417893	0.0122211	0.833101	0.952104	0.0395492	0.497655	0.818538
ENSG00000087095	NLK	0.106164	0.0787788	0.286452	0.0342681	0.599752	0.866783	-0.091616	0.123844	0.999926	0.150862	0.0162013	0.085814	0.0524824	0.368079	0.723342	0.0236424	0.681725	0.902301
ENSG00000087111	PIGS	-0.0704539	0.270219	0.555788	0.0240419	0.734463	0.921116	-0.043421	0.489918	0.999926	-0.0390748	0.534605	0.727329	-0.0635921	0.317449	0.681484	0.0656624	0.300504	0.690821
ENSG00000087152	ATXN7L3	0.0173779	0.748208	0.892892	0.0463411	0.452401	0.797218	-0.0760692	0.170468	0.999926	0.0843823	0.130828	0.320808	0.0667299	0.226632	0.588078	-0.00164836	0.975631	0.995118
ENSG00000087157	PGS1	-0.0350011	0.601873	0.811402	-0.0761203	0.320747	0.725362	0.00113729	0.986364	0.999926	-0.0140527	0.832999	0.920621	-0.011967	0.857671	0.960421	-0.0511995	0.446108	0.790331
ENSG00000087191	PSMC5	-0.0802047	0.19849	0.473923	0.017229	0.802807	0.94514	0.0105128	0.862466	0.999926	-0.102038	0.10662	0.283176	0.027193	0.655074	0.882356	0.0814786	0.190277	0.594785
ENSG00000087206	UIMC1	-0.0791957	0.246647	0.530731	0.0250123	0.741686	0.923675	-0.0131494	0.843663	0.999926	-0.0552926	0.412387	0.632116	-0.0688916	0.310444	0.675496	-0.0483923	0.471864	0.802965
ENSG00000087245	MMP2	-0.0645942	0.443942	0.702656	-0.0392355	0.681304	0.897873	0.143198	0.100413	0.999926	-0.246716	0.0082133	0.0554219	-0.12677	0.14255	0.48296	-0.178531	0.0448721	0.350848
ENSG00000087253	LPCAT2	-0.362254	0.00141978	0.0257889	0.310256	0.00987487	0.34972	-0.0732264	0.449998	0.999926	-0.341766	0.00224378	0.0242861	-0.222773	0.0314223	0.241887	-0.0467276	0.628246	0.882571
ENSG00000087263	OGFOD1	0.0182199	0.729291	0.88294	-0.048262	0.423418	0.781503	0.0171914	0.743444	0.999926	-0.0384444	0.467617	0.675771	0.095029	0.0833308	0.380389	0.089387	0.101156	0.484445
ENSG00000087266	SH3BP2	0.0435553	0.524936	0.762068	-0.0889494	0.259418	0.687766	-0.0097042	0.886534	0.999926	0.0623339	0.36493	0.591521	0.0377211	0.581024	0.844793	0.0105564	0.876618	0.970867
ENSG00000087269	NOP14	0.0403435	0.445913	0.703698	-0.125733	0.0475062	0.458392	0.0758146	0.160609	0.999926	-0.064326	0.230284	0.454923	-0.0225717	0.667931	0.887523	-0.0160603	0.759392	0.93289
ENSG00000087274	ADD1	-0.0933096	0.0287244	0.158594	0.0330485	0.465797	0.803825	0.00341433	0.931264	0.999926	-0.0717897	0.0833626	0.243946	-0.0770105	0.0649903	0.342285	-0.0659475	0.109241	0.493159
ENSG00000087299	L2HGDH	-0.378024	0.00602269	0.0605021	-0.1553	0.263009	0.690724	0.0405399	0.734287	0.999926	-0.328302	0.0137218	0.0774788	-0.0875664	0.468877	0.786442	0.0864952	0.468938	0.802537
ENSG00000087301	TXNDC16	-0.402882	0.0106112	0.0868645	0.172003	0.277794	0.696356	0.100382	0.474429	0.999926	-0.224616	0.122664	0.308676	-0.30891	0.0403937	0.269697	-0.165397	0.245832	0.645387
ENSG00000087302	RTRAF	0.126069	0.00855139	0.0759931	0.0791497	0.116901	0.555837	-0.0707447	0.113311	0.999926	0.127781	0.00777007	0.0534076	0.0773628	0.0857461	0.386674	0.0749753	0.0946647	0.468484
ENSG00000087303	NID2	1.40187	0.000252581	0.00929086	-0.108665	0.760555	0.930558	-0.239147	0.456701	0.999926	1.71892	2.763e-05	0.0014646	1.40216	0.000254875	0.0151201	1.10766	0.00209129	0.106174
ENSG00000087338	GMCL1	-0.173893	0.0388677	0.190153	-0.0033562	0.969783	0.99339	-0.0213643	0.784569	0.999926	-0.12363	0.12809	0.317651	0.0755904	0.340027	0.701127	0.0708103	0.36957	0.737062
ENSG00000087365	SF3B2	0.021105	0.582782	0.801002	0.0267058	0.540828	0.842748	-0.0313811	0.41632	0.999926	0.0103239	0.787364	0.894776	0.00321757	0.932951	0.982396	0.0344193	0.373607	0.739312
ENSG00000087448	KLHL42	0.134823	0.0474047	0.214637	-0.017173	0.813293	0.949505	-0.0431323	0.502957	0.999926	0.159124	0.0216355	0.104079	0.0259374	0.686406	0.896241	-0.00683165	0.91501	0.981966
ENSG00000087460	GNAS	-0.0769932	0.319047	0.60171	-0.0184053	0.831816	0.955362	0.0312007	0.682552	0.999926	-0.0864787	0.264884	0.495609	-0.0593943	0.439359	0.76989	-0.0504399	0.510372	0.825226
ENSG00000087470	DNM1L	0.0193173	0.650463	0.839483	0.057457	0.241971	0.674933	-0.064695	0.140166	0.999926	0.0482658	0.264465	0.495352	0.0370732	0.388047	0.734623	0.0399767	0.3524	0.727162
ENSG00000087494	PTHLH	0.291923	0.140781	0.396731	-0.023012	0.917103	0.979584	-0.034868	0.856697	0.999926	0.156966	0.418019	0.63504	0.386258	0.055191	0.313354	0.330033	0.0959624	0.47106
ENSG00000087502	ERGIC2	-0.00743152	0.910362	0.967673	0.162452	0.0399512	0.437861	-0.0600805	0.366409	0.999926	0.0139221	0.832545	0.920567	0.0629641	0.345139	0.705523	0.0831345	0.216043	0.621347
ENSG00000087586	AURKA	-0.380221	0.0193297	0.125688	0.110419	0.50947	0.827547	0.0261802	0.858773	0.999926	-0.541077	0.00192123	0.0218805	-0.644462	0.000446373	0.0219116	-0.164095	0.275489	0.669711
ENSG00000087842	PIR	0.0109833	0.810047	0.921824	0.135707	0.0154467	0.386185	0.0643167	0.170593	0.999926	-0.0267534	0.559155	0.745439	0.0763095	0.107245	0.426929	0.15537	0.00290529	0.122735
ENSG00000087884	AAMDC	-0.0406965	0.672957	0.852691	-0.289687	0.0164973	0.39024	-0.0654196	0.494649	0.999926	0.0206816	0.82865	0.918359	0.026058	0.785456	0.936037	0.114111	0.239197	0.642143
ENSG00000087903	RFX2	-0.072752	0.373533	0.648253	0.0575829	0.526232	0.834838	0.0673326	0.406996	0.999926	-0.129278	0.122018	0.30777	-0.219971	0.0135549	0.158265	-0.0853877	0.296168	0.687795
ENSG00000087995	METTL2A	-0.0854295	0.335289	0.616344	0.0554899	0.572559	0.855193	-0.00720711	0.933776	0.999926	-0.0258557	0.766362	0.882817	0.0155959	0.857694	0.960421	0.105065	0.234033	0.638734
ENSG00000088035	ALG6	-0.0557687	0.499236	0.743972	-0.0820007	0.378908	0.75849	0.0383103	0.639351	0.999926	-0.119957	0.155091	0.357021	-0.0979295	0.241782	0.605868	-0.00675862	0.933807	0.985332
ENSG00000088038	CNOT3	-0.19765	0.000638048	0.0158782	-0.139477	0.0187713	0.395633	0.0384806	0.425309	0.999926	-0.178918	0.00147529	0.0184292	-0.120692	0.0204926	0.192428	-0.0961772	0.0572179	0.382945
ENSG00000088053	GP6	-0.408788	0.229204	0.51061	-0.158357	0.702664	0.907405	0.152211	0.637258	0.999926	-0.789881	0.029926	0.127467	-0.809214	0.0275402	0.227317	0.0802605	0.801104	0.947633
ENSG00000088179	PTPN4	-0.151919	0.0835325	0.295324	-0.0958917	0.316647	0.723313	-0.0649368	0.437271	0.999926	-0.0493676	0.554882	0.74231	0.0456987	0.584063	0.846344	-0.0394763	0.63578	0.885046
ENSG00000088205	DDX18	0.0420706	0.442544	0.701081	0.0814534	0.195334	0.638414	0.00208239	0.969362	0.999926	0.0449421	0.411842	0.631696	0.0741362	0.183295	0.541611	0.0963449	0.0886735	0.455218
ENSG00000088247	KHSRP	-0.0660499	0.198901	0.474482	-0.084585	0.150693	0.59345	-0.0113673	0.820637	0.999926	-0.0910918	0.0826713	0.242585	-0.0765799	0.139519	0.477845	-0.00796345	0.873742	0.970055
ENSG00000088256	GNA11	0.0133297	0.828544	0.930225	-0.0205348	0.769192	0.931912	0.037023	0.548934	0.999926	-0.10166	0.111971	0.2917	0.0204869	0.739322	0.919437	0.0417971	0.498911	0.819141
ENSG00000088280	ASAP3	-0.112466	0.114149	0.352772	-0.0698703	0.37197	0.754604	0.0402942	0.556548	0.999926	-0.157594	0.0319024	0.132844	-0.0477618	0.487596	0.797322	-0.0589018	0.392897	0.755396
ENSG00000088298	EDEM2	-0.138197	0.0179563	0.11984	0.0983568	0.114795	0.552608	0.00333308	0.950007	0.999926	-0.0999888	0.0741331	0.226295	0.0185821	0.727487	0.914979	0.144217	0.0133312	0.223109
ENSG00000088305	DNMT3B	-0.0871821	0.53729	0.769679	0.0301951	0.846664	0.959988	0.0440531	0.751677	0.999926	-0.0907548	0.518289	0.716364	-0.111964	0.429122	0.764162	-0.0352972	0.799565	0.947387
ENSG00000088325	TPX2	-0.521275	0.00108135	0.0220074	0.0438221	0.771478	0.932748	0.0139119	0.916716	0.999926	-0.63144	0.000185077	0.00482272	-0.746763	3.22449e-05	0.00411686	-0.26908	0.0568594	0.382542
ENSG00000088340	FER1L4	-0.0982617	0.475973	0.726136	0.139619	0.361644	0.748468	0.0903954	0.508712	0.999926	-0.273767	0.0594072	0.195652	-0.141622	0.307866	0.673145	-0.161338	0.24585	0.645387
ENSG00000088356	PDRG1	-0.046031	0.425867	0.688978	-0.000370403	0.995433	0.998569	-0.0602649	0.297069	0.999926	-0.15683	0.0128719	0.074121	0.00541676	0.924382	0.980965	0.0408894	0.475506	0.80433
ENSG00000088367	EPB41L1	0.00366077	0.957188	0.986441	0.0417746	0.589366	0.862035	-0.0136535	0.840768	0.999926	-0.0436518	0.524211	0.720357	0.180542	0.0150904	0.16723	0.235866	0.00249642	0.115623
ENSG00000088387	DOCK9	0.127717	0.0284482	0.15763	0.0255924	0.677585	0.895572	-0.0464141	0.396123	0.999926	0.21756	0.00077774	0.0123074	-0.108226	0.058672	0.322407	-0.122889	0.0342409	0.318183
ENSG00000088448	ANKRD10	0.148779	0.0406294	0.195041	0.0083861	0.913428	0.978439	-0.032763	0.631606	0.999926	0.23792	0.00241399	0.0255542	-0.176854	0.0181346	0.183999	-0.266247	0.00107023	0.0849419
ENSG00000088451	TGDS	-0.00643703	0.944017	0.980228	-0.142317	0.181017	0.624919	0.023854	0.79383	0.999926	-0.0464835	0.612278	0.783601	0.0508903	0.578599	0.843308	-0.0357561	0.695684	0.907592
ENSG00000088538	DOCK3	-0.00939525	0.970314	0.989879	-0.325691	0.278877	0.697619	0.101321	0.68987	0.999926	0.122611	0.624015	0.792126	0.0644393	0.798078	0.940321	0.309758	0.216632	0.621926
ENSG00000088543	C3orf18	0.189634	0.174937	0.442988	0.0472642	0.756139	0.929407	0.0117223	0.931572	0.999926	0.277684	0.0507302	0.176879	0.617448	0.00018466	0.0122588	0.630532	0.000141075	0.0302574
ENSG00000088682	COQ9	-0.0726512	0.308151	0.590428	-0.000528987	0.994662	0.998569	0.00918098	0.895371	0.999926	-0.0309026	0.659208	0.813964	0.0761784	0.283341	0.65006	0.075032	0.289414	0.682117
ENSG00000088727	KIF9	0.0714076	0.47679	0.726741	0.10684	0.343927	0.737532	-0.0331687	0.738307	0.999926	0.207218	0.0473579	0.169417	0.0900183	0.370066	0.723879	0.0251981	0.799445	0.947387
ENSG00000088756	ARHGAP28	-0.807125	0.000839314	0.0188049	-0.199659	0.352346	0.742787	-0.0152434	0.936016	0.999926	-0.701966	0.00224705	0.0243027	-0.444371	0.0335399	0.247696	-0.0457983	0.809218	0.950725
ENSG00000088766	CRLS1	-0.134107	0.783787	0.909163	-0.737274	0.214555	0.65497	1.122	0.0422293	0.999926	-1.43103	0.0148459	0.0810362	0.110433	0.819152	0.948619	-0.504288	0.316239	0.702245
ENSG00000088808	PPP1R13B	-0.0868917	0.362228	0.638732	-0.0977301	0.363215	0.749142	0.00943993	0.919604	0.999926	0.00321804	0.972559	0.987002	-0.0592567	0.530447	0.819012	-0.0974135	0.30653	0.69462
ENSG00000088812	ATRN	0.0355888	0.434377	0.694706	-0.00818492	0.872912	0.966665	0.026641	0.556535	0.999926	0.043921	0.336334	0.565396	0.00176564	0.96877	0.993369	0.00807582	0.857781	0.965241
ENSG00000088826	SMOX	0.155203	0.0901527	0.307893	0.0227155	0.818907	0.951286	-0.0128869	0.883162	0.999926	0.172315	0.0615149	0.200322	-0.0633919	0.47492	0.78961	-0.0491912	0.576943	0.858854
ENSG00000088832	FKBP1A	0.150173	0.0275611	0.155182	0.0257508	0.720353	0.915235	-0.0260053	0.681532	0.999926	0.164139	0.0173985	0.090001	0.0464617	0.465936	0.785194	0.0226879	0.720161	0.918311
ENSG00000088833	NSFL1C	0.0298342	0.504862	0.747163	0.0402834	0.428132	0.784042	-0.0375847	0.402078	0.999926	0.079813	0.085639	0.24785	0.0798094	0.085761	0.386674	0.105526	0.0273342	0.289983
ENSG00000088836	SLC4A11	-0.344944	0.0045774	0.0515041	-0.331023	0.0131721	0.36948	0.047721	0.653178	0.999926	-0.374052	0.00246383	0.0258647	-0.103902	0.334771	0.696582	-0.140995	0.195144	0.59876
ENSG00000088854	DNAAF9	0.0747695	0.329476	0.611284	-0.014755	0.862766	0.964138	-0.108957	0.160207	0.999926	0.0503312	0.50722	0.707209	-0.0410242	0.589426	0.849537	0.0313354	0.678399	0.900701
ENSG00000088876	ZNF343	-0.0313869	0.707977	0.871363	-0.120973	0.210955	0.652169	0.0128133	0.877489	0.999926	0.0301702	0.716888	0.849566	-0.0410628	0.624016	0.867168	0.0601706	0.471217	0.802935
ENSG00000088881	EBF4	-0.0895421	0.649543	0.839074	-0.0476107	0.825661	0.954282	-0.0305027	0.874401	0.999926	-0.0401503	0.836234	0.922562	-0.133507	0.498337	0.80288	-0.355828	0.0860841	0.450073
ENSG00000088882	CPXM1	-0.420752	0.0687935	0.263838	-0.214078	0.372307	0.754628	0.217565	0.316381	0.999926	-0.855041	0.00133517	0.0174448	-0.514465	0.0300422	0.235954	-0.0378236	0.85705	0.965178
ENSG00000088888	MAVS	0.0556423	0.210235	0.489787	-0.0253409	0.608348	0.870808	-0.05966	0.180194	0.999926	0.0894839	0.0513376	0.178402	-0.00957938	0.825285	0.950145	-0.0439535	0.317879	0.703688
ENSG00000088899	LZTS3	0.216213	0.0611465	0.247228	-0.111372	0.383924	0.761565	-0.095981	0.38481	0.999926	0.147216	0.189483	0.40311	0.287473	0.0158921	0.173232	-0.000580695	0.995793	0.999018
ENSG00000088930	XRN2	0.0654701	0.159211	0.421809	0.110355	0.0422112	0.44547	0.0252225	0.577741	0.999926	0.0999223	0.0379117	0.147633	-0.115165	0.0192892	0.188547	-0.0796392	0.0911705	0.460677
ENSG00000088970	KIZ	0.141314	0.246573	0.530731	0.254458	0.0678779	0.487777	-0.153639	0.205544	0.999926	0.163012	0.180724	0.391284	0.030112	0.801707	0.941125	-0.100294	0.408529	0.764557
ENSG00000088986	DYNLL1	0.0517426	0.373348	0.648013	0.206989	0.00482057	0.329144	0.0228719	0.691076	0.999926	0.0412452	0.475823	0.681432	0.0317928	0.581541	0.845299	0.113825	0.0601992	0.390836
ENSG00000088992	TESC	-1.25889	0.0117145	0.0927738	0.0677307	0.883366	0.970467	0.0942436	0.814239	0.999926	-1.36451	0.00669488	0.0489425	-0.654847	0.134904	0.470525	-0.639594	0.140657	0.534259
ENSG00000089006	SNX5	-0.0934538	0.124361	0.371039	-0.036385	0.584351	0.860342	0.030583	0.602073	0.999926	-0.1571	0.0145778	0.0801133	-0.180292	0.00629545	0.10703	-0.102179	0.0942788	0.467455
ENSG00000089009	RPL6	0.0667981	0.147354	0.405202	0.11773	0.0304934	0.404925	0.0248514	0.579495	0.999926	0.06355	0.166726	0.373727	-0.086906	0.0647599	0.341646	-0.0288021	0.521399	0.832816
ENSG00000089022	MAPKAPK5	0.0286104	0.67046	0.851172	-0.0297487	0.695271	0.903557	0.0599826	0.376084	0.999926	-0.0499179	0.459908	0.670124	-0.081768	0.233604	0.596719	-0.0597549	0.377692	0.74213
ENSG00000089041	P2RX7	-0.053774	0.813983	0.923802	-0.494043	0.0728679	0.494031	0.280469	0.232959	0.999926	0.00735031	0.974171	0.988278	0.00807571	0.971611	0.99407	-0.314736	0.18352	0.587366
ENSG00000089048	ESF1	0.0638304	0.389939	0.661229	0.101398	0.230545	0.665056	0.0108862	0.881954	0.999926	0.138692	0.0710759	0.219558	-0.0624748	0.400886	0.743581	-0.0603609	0.415529	0.770025
ENSG00000089050	RBBP9	-0.0420081	0.61356	0.817757	-0.00236667	0.979705	0.995786	0.0176368	0.830625	0.999926	-0.029402	0.722026	0.853103	0.15165	0.0784417	0.36951	0.138341	0.104995	0.488302
ENSG00000089053	ANAPC5	-0.066717	0.126527	0.374999	-0.0316329	0.510798	0.827547	0.00763833	0.855975	0.999926	-0.0996705	0.0280322	0.122392	-0.123592	0.0084813	0.125441	-0.0689257	0.114839	0.50361
ENSG00000089057	SLC23A2	-0.299613	0.00318091	0.0416778	0.0421628	0.672149	0.893869	-0.0429593	0.625361	0.999926	-0.241274	0.0129701	0.0745941	-0.148165	0.106204	0.425727	0.0112168	0.898254	0.977208
ENSG00000089060	SLC8B1	0.00336343	0.968103	0.989503	0.0195343	0.837303	0.957261	-0.0355647	0.672005	0.999926	-0.0168469	0.84103	0.924555	0.0697408	0.410456	0.75071	0.139451	0.108674	0.493159
ENSG00000089063	TMEM230	-0.0295427	0.488703	0.735747	0.045104	0.35234	0.742787	-0.00601089	0.886972	0.999926	0.0256266	0.546614	0.736275	0.00823314	0.845803	0.956778	0.0324133	0.447044	0.790614
ENSG00000089091	DZANK1	0.012371	0.983004	0.994489	0.020869	0.956561	0.988473	-0.098754	0.498095	0.999926	0.274657	0.0594807	0.195848	0.350893	0.0193464	0.188547	0.260384	0.0722251	0.414107
ENSG00000089094	KDM2B	0.00287132	0.958393	0.986441	0.0410728	0.510588	0.827547	-0.0216242	0.694033	0.999926	-0.00288254	0.958121	0.980937	-0.0168276	0.759908	0.926329	0.046276	0.403284	0.76068
ENSG00000089123	TASP1	-0.210372	0.06412	0.253804	-0.0324483	0.786843	0.940125	0.154038	0.161184	0.999926	-0.146312	0.182323	0.393434	-0.0977108	0.366128	0.72221	-0.0773955	0.469662	0.802596
ENSG00000089127	OAS1	0.579471	0.286367	0.570496	-0.0624159	0.918007	0.979584	0.0258136	0.962213	0.999926	0.918295	0.0953258	0.265045	0.69984	0.196422	0.556946	0.0624707	0.908613	0.979562
ENSG00000089154	GCN1	0.0611912	0.274855	0.560527	-0.0621713	0.327521	0.729843	-0.0417602	0.451631	0.999926	0.0779863	0.16835	0.375573	0.0613377	0.273628	0.640687	0.0313472	0.570585	0.8542
ENSG00000089157	RPLP0	0.0586039	0.185008	0.455227	0.176125	0.00191386	0.30748	0.00621249	0.885259	0.999926	0.0649511	0.14408	0.34108	-0.0584517	0.186075	0.544789	-0.0353859	0.415665	0.770174
ENSG00000089159	PXN	0.116695	0.335861	0.616751	-0.252435	0.0788134	0.504581	0.0255303	0.831011	0.999926	0.100336	0.405924	0.626548	0.107999	0.372047	0.72546	0.0310439	0.795219	0.945753
ENSG00000089163	SIRT4	-0.197798	0.369578	0.645246	-0.41649	0.112618	0.549843	0.218182	0.319011	0.999926	-0.09022	0.674281	0.823635	0.111789	0.599231	0.855405	-0.245626	0.265405	0.663519
ENSG00000089177	KIF16B	-0.0566391	0.524535	0.76177	0.0870564	0.386269	0.76296	0.0964225	0.282471	0.999926	-0.0130428	0.882201	0.943953	0.0344238	0.696375	0.900468	0.0998085	0.263393	0.6617
ENSG00000089195	TRMT6	-0.144972	0.0770226	0.282497	0.0570347	0.518365	0.832166	-0.0325327	0.67458	0.999926	-0.0323048	0.677552	0.825678	-0.028991	0.709443	0.908267	0.157553	0.0532362	0.374003
ENSG00000089220	PEBP1	-0.0659192	0.221994	0.502862	0.100507	0.105857	0.541258	0.00829983	0.874887	0.999926	-0.0269633	0.610393	0.782338	-0.0398292	0.453957	0.778256	0.0396716	0.455178	0.796053
ENSG00000089234	BRAP	-0.0185968	0.82645	0.929845	-0.110198	0.260794	0.688597	0.166104	0.0632243	0.999926	-0.19712	0.030825	0.129725	-0.0213683	0.800853	0.941029	-0.139469	0.11316	0.500861
ENSG00000089248	ERP29	-0.0983539	0.073633	0.275702	0.0955452	0.118418	0.55736	-0.0303301	0.562947	0.999926	-0.0153047	0.769673	0.88493	0.0498835	0.345777	0.706065	0.101066	0.0656738	0.402242
ENSG00000089280	FUS	-0.119876	0.0271773	0.154329	-0.0520613	0.368697	0.753114	-0.0261775	0.604142	0.999926	-0.120098	0.026894	0.119176	-0.0839924	0.108513	0.428792	-0.00188129	0.970158	0.992877
ENSG00000089289	IGBP1	0.052555	0.367234	0.64366	0.120454	0.0755599	0.499449	0.019256	0.738071	0.999926	0.0250654	0.663364	0.816605	-0.144474	0.0213946	0.197003	-0.0637972	0.276043	0.670087
ENSG00000089327	FXYD5	-0.0276923	0.535027	0.769027	0.0038035	0.939729	0.984557	0.0237818	0.593042	0.999926	-0.0215054	0.628782	0.794761	0.0879667	0.0600048	0.326768	0.0743996	0.106285	0.488853
ENSG00000089335	ZNF302	0.041028	0.578385	0.797712	0.0265007	0.748342	0.926193	-0.0717259	0.333444	0.999926	0.0100477	0.890994	0.94876	0.0747577	0.315242	0.680157	-0.102025	0.177047	0.579284
ENSG00000089351	GRAMD1A	0.0106169	0.877772	0.952964	-0.10268	0.201609	0.644204	0.110079	0.123949	0.999926	-0.0548685	0.430615	0.646619	-0.0133317	0.846875	0.957097	-0.16904	0.0237102	0.274409
ENSG00000089472	HEPH	-0.342569	0.161624	0.425373	-0.458592	0.0913641	0.520666	0.241614	0.304797	0.999926	-0.25203	0.287549	0.519331	-0.279514	0.241895	0.605868	0.0529723	0.815485	0.953591
ENSG00000089486	CDIP1	-0.132697	0.041732	0.197819	0.00041365	0.995261	0.998569	-0.0626565	0.309937	0.999926	-0.0862807	0.169155	0.376467	0.0113671	0.852066	0.958961	-0.0382849	0.531869	0.836788
ENSG00000089505	CMTM1	-0.0677272	0.717427	0.876338	-0.124273	0.553654	0.847532	-0.11732	0.522429	0.999926	-0.272281	0.160659	0.365494	0.0928152	0.614845	0.864104	0.197563	0.284228	0.67838
ENSG00000089597	GANAB	-0.0236207	0.596447	0.808308	0.0160419	0.750839	0.92739	-0.0514321	0.256103	0.999926	0.0283047	0.526424	0.721762	-0.0449686	0.318676	0.682877	-0.0387142	0.388726	0.75121
ENSG00000089639	GMIP	0.0772089	0.2297	0.510674	-0.0265832	0.709763	0.910675	0.00412259	0.947677	0.999926	0.0563434	0.375127	0.599779	0.0822462	0.201437	0.562403	0.0252746	0.687887	0.903764
ENSG00000089682	RBM41	0.0121104	0.880197	0.954185	0.124664	0.178866	0.62215	-0.0651608	0.419324	0.999926	0.0424591	0.59711	0.77273	-0.0278633	0.729066	0.914979	-0.0645831	0.424952	0.775151
ENSG00000089685	BIRC5	-0.527656	0.000869058	0.0192616	0.260201	0.0891862	0.518606	0.0551668	0.673164	0.999926	-0.685417	6.98695e-05	0.00258369	-0.892268	3.59341e-06	0.00139155	-0.322571	0.0234462	0.27216
ENSG00000089692	LAG3	-0.448252	0.111424	0.348366	-0.347492	0.24441	0.677533	0.327288	0.224268	0.999926	-0.225484	0.394259	0.616008	-0.702357	0.0187657	0.186599	-0.539401	0.0571639	0.382914
ENSG00000089693	MLF2	-0.118941	0.0576026	0.239014	0.0352113	0.602146	0.867799	0.0225673	0.703697	0.999926	-0.116268	0.0627478	0.203221	0.0467832	0.433747	0.767151	0.0127789	0.829209	0.957414
ENSG00000089723	OTUB2	0.296114	0.108102	0.342305	-0.209031	0.314524	0.721655	-0.0122584	0.945346	0.999926	0.239532	0.186422	0.39884	0.400405	0.0332734	0.247519	0.282289	0.121399	0.510715
ENSG00000089737	DDX24	-0.0728084	0.0733537	0.275195	0.000268563	0.995115	0.998569	0.0196308	0.612809	0.999926	-0.0628965	0.117202	0.300728	-0.041563	0.290725	0.657224	0.0307227	0.430703	0.779759
ENSG00000089775	ZBTB25	0.00408775	0.980077	0.992896	0.00408731	0.98213	0.996099	0.0325979	0.840841	0.999926	-0.095002	0.562535	0.748168	-0.0183226	0.91059	0.97616	0.0821017	0.612137	0.87482
ENSG00000089818	NECAP1	-0.190964	0.00945821	0.0810147	0.0109309	0.883333	0.970467	-0.0835355	0.211956	0.999926	-0.137685	0.0489992	0.173243	0.0640015	0.335775	0.696688	0.0527773	0.42428	0.774809
ENSG00000089820	ARHGAP4	-0.455626	0.0348203	0.179066	-0.149186	0.491327	0.818733	0.0670742	0.730152	0.999926	-0.455554	0.033378	0.13622	-0.252104	0.21261	0.571868	0.137396	0.477635	0.806334
ENSG00000089876	DHX32	-0.0805581	0.425773	0.688978	0.0168547	0.881838	0.970175	0.06899	0.492558	0.999926	-0.054	0.590094	0.767987	0.0543746	0.587277	0.848078	-0.0975981	0.335204	0.71679
ENSG00000089902	RCOR1	0.00754388	0.889166	0.958467	0.113676	0.0758326	0.49985	-0.0159099	0.76842	0.999926	0.0103332	0.848322	0.927129	0.0161341	0.765599	0.927299	-0.0212303	0.694824	0.907086
ENSG00000089916	GPATCH2L	0.147964	0.0108907	0.0880158	-0.111013	0.0770005	0.502997	-0.000861664	0.986915	0.999926	0.19276	0.00164975	0.0198098	-0.0239538	0.650267	0.880475	-0.0866103	0.113302	0.500861
ENSG00000090006	LTBP4	0.0264115	0.710268	0.872333	-0.119226	0.151478	0.59427	0.0615469	0.390717	0.999926	-0.0486003	0.496015	0.698127	-0.154035	0.0421037	0.276061	-0.0736461	0.306576	0.69462
ENSG00000090013	BLVRB	0.106446	0.0624777	0.249714	0.272551	0.000293117	0.229797	-0.0349895	0.520134	0.999926	0.0709875	0.200584	0.417149	0.225639	0.000549371	0.0250287	0.31883	1.39414e-05	0.00640713
ENSG00000090020	SLC9A1	0.164276	0.0219709	0.13595	-0.209794	0.0119249	0.366786	0.0553023	0.407984	0.999926	0.133739	0.0556716	0.187831	0.183044	0.0120245	0.146585	-0.0169378	0.797999	0.946959
ENSG00000090054	SPTLC1	-0.0204321	0.704812	0.869693	0.0661286	0.2848	0.702033	-0.0145894	0.786096	0.999926	0.0395985	0.464551	0.673353	0.0433116	0.424723	0.760867	0.0611007	0.263952	0.66257
ENSG00000090060	PAPOLA	0.0935616	0.124003	0.370436	0.141797	0.0447105	0.454638	-0.0538792	0.364157	0.999926	0.12385	0.046832	0.16853	0.0452773	0.44426	0.772559	-0.0316635	0.590982	0.864437
ENSG00000090061	CCNK	0.0617433	0.377773	0.651457	-0.280383	0.00227161	0.30748	0.029826	0.666899	0.999926	0.140088	0.0544763	0.185442	-0.051929	0.457553	0.780466	-0.0521437	0.454494	0.796053
ENSG00000090097	PCBP4	0.0892577	0.265535	0.550211	-0.00972402	0.913213	0.978439	0.0235344	0.765036	0.999926	0.0810371	0.309368	0.541192	-0.0217773	0.782502	0.93491	0.0372547	0.636105	0.885201
ENSG00000090238	YPEL3	0.0402704	0.748158	0.892892	-0.0564104	0.689571	0.901219	0.187941	0.147498	0.999926	-0.1264	0.320613	0.550587	0.000493739	0.996895	0.999627	-0.125173	0.325032	0.709086
ENSG00000090263	MRPS33	-0.00108026	0.991101	0.997048	0.171433	0.12404	0.56277	-0.037558	0.696532	0.999926	-0.0927011	0.344242	0.572476	0.0220635	0.81917	0.948619	0.219722	0.0319289	0.310546
ENSG00000090266	NDUFB2	-0.0446395	0.683232	0.858062	-0.14647	0.246721	0.678797	0.0770238	0.482163	0.999926	-0.264258	0.0256262	0.115318	0.0175962	0.871454	0.964761	0.0285117	0.792729	0.94467
ENSG00000090273	NUDC	0.0450174	0.40493	0.673241	-0.0201406	0.740724	0.923675	0.00722578	0.892511	0.999926	-0.00114603	0.9829	0.991937	0.0405387	0.45225	0.777724	0.116599	0.0407387	0.337456
ENSG00000090316	MAEA	-0.00606293	0.923846	0.972821	-0.0213693	0.766735	0.931726	0.0270082	0.670606	0.999926	0.0116788	0.85375	0.929781	-0.0565865	0.377893	0.728424	-0.026567	0.675595	0.900363
ENSG00000090339	ICAM1	2.24418	2.10675e-12	2.93702e-08	-0.309984	0.046729	0.458392	-0.0925412	0.470132	0.999926	2.3796	8.51447e-13	1.187e-08	1.23768	1.69155e-08	4.71638e-05	0.0504618	0.692292	0.905961
ENSG00000090372	STRN4	-0.225437	0.00153261	0.0270474	-0.123743	0.0866817	0.515429	-2.96385e-05	0.999608	0.999926	-0.219121	0.00191426	0.0218555	0.0668658	0.277965	0.645624	0.020361	0.73698	0.925373
ENSG00000090376	IRAK3	-0.0279948	0.885149	0.95695	0.303601	0.166864	0.610205	-0.00840275	0.965053	0.999926	-0.0711614	0.712837	0.847192	-0.11201	0.566193	0.838464	-0.0411305	0.830882	0.957775
ENSG00000090432	MUL1	0.0343837	0.520677	0.759284	0.0238465	0.69177	0.90204	-0.0217286	0.682746	0.999926	0.100095	0.0720714	0.221798	0.0583411	0.280242	0.647473	0.197685	0.00143925	0.097078
ENSG00000090447	TFAP4	-0.173405	0.185017	0.455227	0.0948101	0.503288	0.824922	0.120697	0.345047	0.999926	-0.098175	0.440343	0.654214	0.0279602	0.824091	0.949802	0.0604792	0.629572	0.882753
ENSG00000090470	PDCD7	-0.0288764	0.73282	0.88483	-0.061829	0.520095	0.833032	0.038309	0.649846	0.999926	-0.143698	0.102446	0.27663	0.100344	0.241883	0.605868	0.00046987	0.99554	0.999018
ENSG00000090487	SPG21	0.114934	0.105453	0.336951	0.080239	0.306357	0.716599	-0.0070264	0.917914	0.999926	0.0787969	0.256605	0.485985	0.0757675	0.275157	0.642541	0.0281528	0.680223	0.901341
ENSG00000090520	DNAJB11	0.0022175	0.967093	0.98948	0.0342113	0.575421	0.85599	-0.0506559	0.351087	0.999926	0.0397869	0.461873	0.671808	0.0659935	0.22893	0.590583	0.0790705	0.152599	0.549286
ENSG00000090530	P3H2	-0.193278	0.227325	0.50899	0.259545	0.154491	0.599272	0.0934037	0.549693	0.999926	-0.248515	0.125835	0.314159	-0.419849	0.0150602	0.167028	-0.46405	0.00828596	0.187807
ENSG00000090539	CHRD	-0.265975	0.307	0.589554	-0.142404	0.606424	0.869882	0.0524361	0.833129	0.999926	-0.338851	0.196978	0.412322	-0.234756	0.361323	0.718393	-0.701854	0.0149554	0.233188
ENSG00000090565	RAB11FIP3	0.0554893	0.338255	0.618215	0.00959662	0.88236	0.970185	0.0140699	0.805516	0.999926	0.0615754	0.288751	0.52029	0.00869079	0.879144	0.967794	-0.0404628	0.481867	0.809287
ENSG00000090581	GNPTG	-0.023773	0.758935	0.898097	-0.0295882	0.735937	0.921723	-0.00745879	0.922949	0.999926	-0.0659185	0.398627	0.619607	0.0232954	0.76316	0.926561	-0.00121351	0.987442	0.998191
ENSG00000090612	ZNF268	0.0964099	0.294597	0.577121	0.185479	0.0788253	0.504581	0.0277958	0.758856	0.999926	0.139913	0.132461	0.323291	0.0506239	0.577351	0.842877	-0.0800928	0.38229	0.746116
ENSG00000090615	GOLGA3	-0.0735643	0.0889073	0.305737	0.00949499	0.839722	0.958141	-0.0228191	0.582334	0.999926	-0.0184017	0.657055	0.812417	0.00284136	0.945191	0.984809	-0.0356794	0.393059	0.755603
ENSG00000090621	PABPC4	-0.000330029	0.994168	0.997917	-0.0530494	0.309351	0.71908	0.0449982	0.325699	0.999926	-0.106132	0.0290314	0.124993	-0.0636549	0.170791	0.527587	-0.0961481	0.0452458	0.351273
ENSG00000090661	CERS4	0.212808	0.0468681	0.212948	0.0218579	0.847472	0.960144	0.146089	0.163627	0.999926	0.095414	0.350109	0.578359	0.00790952	0.937849	0.983345	-0.00372128	0.970669	0.993035
ENSG00000090674	MCOLN1	-0.145956	0.0351593	0.179971	-0.255924	0.00273061	0.311884	-0.00209297	0.974074	0.999926	-0.0570762	0.381753	0.6056	0.10449	0.118105	0.444445	-0.00390563	0.951657	0.988483
ENSG00000090686	USP48	-0.00208848	0.971301	0.990235	0.0175279	0.790308	0.940972	0.0175649	0.762373	0.999926	-0.0370857	0.525272	0.72106	-0.0825002	0.167557	0.522077	-0.134347	0.0312486	0.307431
ENSG00000090776	EFNB1	0.732275	0.000502241	0.0138529	-0.0541462	0.783831	0.938267	-0.077594	0.659531	0.999926	0.842141	0.00012261	0.00373641	0.421755	0.0250665	0.213994	0.150156	0.396526	0.756969
ENSG00000090857	PDPR	-0.0611748	0.307673	0.590158	-0.0835968	0.221198	0.657615	-0.0253697	0.66661	0.999926	-0.000732069	0.990062	0.995774	-0.0785994	0.193948	0.55479	-0.0516933	0.38497	0.748787
ENSG00000090861	AARS1	0.0103293	0.855166	0.943478	0.0935164	0.156737	0.601949	0.0017721	0.974976	0.999926	0.0542358	0.343591	0.572009	-0.0305989	0.590124	0.850071	-0.049293	0.388517	0.75121
ENSG00000090863	GLG1	-0.0130913	0.826961	0.929845	0.0541402	0.429501	0.784042	-0.0370119	0.538329	0.999926	0.0168032	0.779027	0.89045	-0.00933857	0.876021	0.966187	0.00284134	0.962114	0.99117
ENSG00000090889	KIF4A	-0.722687	0.000368905	0.0114577	0.0149433	0.934624	0.983291	0.0753917	0.64012	0.999926	-0.741462	0.000281063	0.00621422	-0.953321	2.21148e-05	0.00331508	-0.413284	0.0196171	0.2558
ENSG00000090905	TNRC6A	0.0027672	0.961591	0.987488	-0.0835687	0.210272	0.652169	-0.017286	0.763389	0.999926	0.0344517	0.550147	0.739452	-0.0959335	0.108741	0.429186	-0.0978887	0.101818	0.484903
ENSG00000090924	PLEKHG2	0.0613962	0.431238	0.692472	-0.275664	0.00565514	0.330686	-0.0517117	0.505614	0.999926	0.0717692	0.358355	0.585128	-0.0985141	0.21378	0.573247	-0.109947	0.167134	0.56955
ENSG00000090932	DLL3	0.297176	0.315514	0.598194	-0.0717143	0.828477	0.954725	0.211792	0.48509	0.999926	0.121972	0.679315	0.826726	0.00844633	0.977396	0.994681	0.495315	0.0933334	0.464487
ENSG00000090971	NAT14	-0.0807431	0.395945	0.666049	-0.203705	0.0702908	0.491904	0.132802	0.169467	0.999926	-0.306695	0.0042723	0.0365733	-0.0490401	0.602884	0.858122	-0.0842369	0.374685	0.739893
ENSG00000090975	PITPNM2	0.0514187	0.470344	0.722388	-0.140844	0.0940796	0.523997	0.0799241	0.266983	0.999926	-0.0107148	0.879382	0.942746	0.158137	0.0358963	0.25653	0.0589169	0.407689	0.763719
ENSG00000090989	EXOC1	0.114633	0.0602078	0.245211	0.031926	0.62553	0.87688	-0.0306556	0.596828	0.999926	0.120064	0.0494784	0.17423	-0.0366496	0.529526	0.818333	0.101833	0.0904937	0.459183
ENSG00000091009	RBM27	0.0929716	0.283661	0.56788	0.143119	0.146229	0.587566	-0.0403386	0.635936	0.999926	0.00919225	0.913994	0.959472	0.00225568	0.978931	0.994681	0.0632193	0.459659	0.798477
ENSG00000091039	OSBPL8	0.386547	7.40878e-05	0.0040346	0.0866742	0.320065	0.725362	-0.0742183	0.3333	0.999926	0.395508	5.68988e-05	0.00227661	0.086849	0.260465	0.624873	-0.00558368	0.941215	0.986902
ENSG00000091073	DTX2	0.058956	0.566718	0.790553	0.036631	0.751027	0.927457	0.070302	0.495313	0.999926	-0.00373007	0.970879	0.986374	0.0349787	0.732837	0.915961	-0.0516148	0.615424	0.876259
ENSG00000091127	PUS7	0.0121649	0.883355	0.955751	-0.068452	0.469748	0.807014	-0.0286028	0.729174	0.999926	0.0153724	0.852423	0.929335	-0.161281	0.0659481	0.344437	-0.120848	0.157258	0.556404
ENSG00000091129	NRCAM	0.242577	0.0160413	0.112209	0.130144	0.223703	0.66045	0.0210105	0.819631	0.999926	0.277061	0.0071461	0.0508804	0.594142	4.98853e-06	0.00160439	0.494091	4.31985e-05	0.0150558
ENSG00000091136	LAMB1	0.0401606	0.494219	0.740452	-0.0620771	0.355545	0.744802	-0.00622321	0.915051	0.999926	0.0546853	0.354753	0.582316	-0.0638413	0.282318	0.649211	-0.0852452	0.156457	0.555665
ENSG00000091137	SLC26A4	-0.77761	0.00501328	0.054347	0.0361656	0.884372	0.970613	0.0201063	0.929314	0.999926	-0.675615	0.0108853	0.0661231	-0.302807	0.20483	0.565548	0.0723556	0.748154	0.928921
ENSG00000091140	DLD	0.133071	0.0205143	0.130585	0.177995	0.00764872	0.339447	-0.0504353	0.346046	0.999926	0.192405	0.00177804	0.0209002	0.102538	0.0654315	0.343571	0.0570919	0.287859	0.681333
ENSG00000091157	WDR7	-0.227653	0.00986368	0.0834297	0.105385	0.243541	0.676384	-0.0365296	0.642165	0.999926	-0.048794	0.537307	0.729296	-0.012688	0.871938	0.964761	0.0186492	0.812077	0.952319
ENSG00000091164	TXNL1	0.100561	0.0806083	0.290753	0.180195	0.00889147	0.342858	-0.0376551	0.49538	0.999926	0.109138	0.0593376	0.195561	0.0875696	0.123804	0.452293	0.128432	0.0292732	0.29938
ENSG00000091317	CMTM6	0.00183015	0.969788	0.989762	0.0516732	0.349743	0.741673	-0.0168284	0.727619	0.999926	0.0538618	0.272635	0.503689	0.0272329	0.574442	0.841791	0.0776236	0.120502	0.510548
ENSG00000091409	ITGA6	0.339649	0.0140357	0.103695	0.031087	0.827636	0.954725	-0.0681322	0.590155	0.999926	0.348989	0.0119341	0.070707	0.18022	0.164483	0.517736	0.195413	0.133451	0.52836
ENSG00000091428	RAPGEF4	-0.187028	0.0561381	0.235162	0.145944	0.164984	0.608545	-0.00450975	0.960658	0.999926	-0.160133	0.0953501	0.26506	0.0783289	0.396528	0.741316	0.166262	0.0805699	0.437252
ENSG00000091436	MAP3K20	-0.0190396	0.79723	0.916558	0.0276039	0.742603	0.923675	-0.00717556	0.922476	0.999926	-0.161944	0.0405506	0.154163	-0.168398	0.0342061	0.249147	-0.108768	0.153921	0.550639
ENSG00000091483	FH	0.0456447	0.495067	0.740872	0.130502	0.0965353	0.527294	0.023647	0.722061	0.999926	-0.0196742	0.767279	0.883435	0.0381489	0.567372	0.838793	0.00837495	0.899573	0.977208
ENSG00000091490	SEL1L3	-0.216212	0.00716203	0.0675045	-0.010152	0.901009	0.975856	-0.0193288	0.787571	0.999926	-0.171222	0.0269068	0.119195	0.193467	0.01398	0.160715	0.130574	0.0818854	0.43974
ENSG00000091527	CDV3	0.270622	3.86417e-05	0.00254106	0.0679385	0.23966	0.671821	0.0281105	0.57465	0.999926	0.235202	0.000171228	0.00459803	-0.0137312	0.783288	0.935285	-0.0737934	0.151526	0.547937
ENSG00000091542	ALKBH5	-0.0682127	0.342536	0.622108	-0.0192665	0.810927	0.948262	0.0318078	0.653663	0.999926	-0.145628	0.0524521	0.181268	0.0496401	0.485674	0.796526	0.0379724	0.592278	0.865215
ENSG00000091592	NLRP1	0.0982639	0.149191	0.407656	-0.0632681	0.403125	0.77261	-0.0344391	0.602846	0.999926	0.0783954	0.243979	0.471116	0.000928877	0.988777	0.997212	-0.0683156	0.308399	0.695403
ENSG00000091622	PITPNM3	-0.545952	0.0397255	0.192832	-0.116873	0.677691	0.895594	0.0859031	0.715191	0.999926	-0.392447	0.117581	0.301157	0.08982	0.699016	0.901995	-0.0574932	0.805858	0.949342
ENSG00000091640	SPAG7	-0.0379658	0.44719	0.704764	0.0385564	0.493553	0.820098	-0.0131168	0.790572	0.999926	-0.00507031	0.918214	0.960959	-0.0309499	0.533776	0.821018	0.0144924	0.769213	0.93605
ENSG00000091651	ORC6	-0.681979	0.00120602	0.0235519	-0.275173	0.179692	0.623448	-0.0350596	0.838989	0.999926	-0.717175	0.000766255	0.0122504	-0.452269	0.0183736	0.185553	0.100676	0.560659	0.850513
ENSG00000091656	ZFHX4	0.0936801	0.462481	0.715667	0.250336	0.0925046	0.523379	-0.0195642	0.876437	0.999926	0.124419	0.328859	0.55936	-0.175834	0.181892	0.540512	-0.0437427	0.729448	0.922643
ENSG00000091732	ZC3HC1	0.0031643	0.967225	0.98948	0.161605	0.0740478	0.497104	0.0422079	0.584177	0.999926	-0.0288493	0.707747	0.843885	0.0349217	0.650156	0.880411	0.0958032	0.220282	0.624893
ENSG00000091844	RGS17	0.600147	0.00132453	0.0248713	0.0499207	0.78229	0.937438	-0.284075	0.0911496	0.999926	0.866727	2.78894e-05	0.00147234	0.484078	0.00678654	0.111385	0.407147	0.0190623	0.253093
ENSG00000091879	ANGPT2	-0.548812	0.000955897	0.0202534	-0.557068	0.00246575	0.30748	-0.0526971	0.703983	0.999926	-0.388541	0.0114388	0.0686183	-0.143201	0.309109	0.674592	-0.016728	0.903794	0.978044
ENSG00000091947	TMEM101	0.195125	0.00883333	0.0776943	0.115527	0.136577	0.57527	-0.0239536	0.721313	0.999926	0.112022	0.107221	0.284069	0.121189	0.0839063	0.381644	0.20887	0.00547548	0.157065
ENSG00000091972	CD200	-0.12896	0.484135	0.732647	-0.189158	0.339596	0.735711	0.100173	0.583137	0.999926	0.077982	0.665038	0.817913	-0.767212	0.000829269	0.0327496	-0.221818	0.235811	0.639241
ENSG00000091986	CCDC80	-0.126417	0.0285346	0.157858	0.196408	0.00428682	0.329144	-0.062137	0.254381	0.999926	-0.0959819	0.0865384	0.249366	-0.0373964	0.487893	0.797481	0.00272716	0.959321	0.990733
ENSG00000092010	PSME1	0.47791	3.4075e-08	1.4107e-05	0.304701	5.04801e-05	0.203528	-0.0703405	0.182236	0.999926	0.533692	6.53409e-09	3.30852e-06	0.200485	0.000995905	0.0365792	0.0435887	0.400696	0.759099
ENSG00000092020	PPP2R3C	0.0200024	0.820815	0.927332	0.146306	0.150758	0.59354	0.0131369	0.88115	0.999926	0.0436616	0.619937	0.788626	-0.217738	0.0238776	0.209488	-0.166468	0.0731618	0.416529
ENSG00000092036	HAUS4	-0.360247	0.054847	0.231394	-0.0325578	0.865205	0.964477	0.185438	0.292253	0.999926	-0.455681	0.0181964	0.0931977	-0.208986	0.240555	0.604249	0.0229518	0.893003	0.975884
ENSG00000092068	SLC7A8	-0.956797	0.000470833	0.0133724	0.191821	0.397532	0.770043	0.0668237	0.744941	0.999926	-0.51053	0.0265313	0.118057	-0.0629882	0.759893	0.926329	0.132185	0.515871	0.829116
ENSG00000092094	OSGEP	-0.00428179	0.974227	0.990891	-0.072309	0.628879	0.87855	0.0354595	0.788412	0.999926	0.0338801	0.797155	0.901309	-0.0810677	0.542884	0.826148	-0.0199341	0.879831	0.97123
ENSG00000092096	SLC22A17	-0.37479	0.0845672	0.29704	-0.468613	0.0592359	0.472701	-0.0250728	0.89988	0.999926	-0.84158	0.000945783	0.0140717	-0.0921475	0.650005	0.880341	0.132919	0.504821	0.822272
ENSG00000092108	SCFD1	0.0733031	0.243881	0.528372	0.0558201	0.427322	0.783959	-0.115758	0.0725529	0.999926	0.0772782	0.219064	0.440433	0.129636	0.0471051	0.290829	0.190364	0.00580824	0.160495
ENSG00000092140	G2E3	-0.0429829	0.652623	0.841025	0.0775352	0.471672	0.807413	-0.00823418	0.930679	0.999926	-0.0911364	0.344166	0.57242	-0.232666	0.0245244	0.212102	-0.203795	0.0444557	0.34916
ENSG00000092148	HECTD1	0.0484393	0.33347	0.615098	0.0932049	0.10934	0.546542	-0.0277224	0.576028	0.999926	0.0871109	0.0909989	0.257079	0.00227781	0.963202	0.991726	-0.0326793	0.51068	0.825272
ENSG00000092199	HNRNPC	0.0742119	0.13467	0.388459	0.144076	0.0153649	0.386185	0.0120293	0.802038	0.999926	0.0605241	0.217302	0.438028	-0.0481638	0.322382	0.686157	-0.0806549	0.106025	0.488553
ENSG00000092201	SUPT16H	-0.138551	0.0154774	0.109658	0.0619331	0.301604	0.713986	-0.00220623	0.966228	0.999926	-0.130752	0.0210633	0.102137	-0.11127	0.0450964	0.283997	0.0397482	0.449301	0.792214
ENSG00000092203	TOX4	0.0468334	0.281157	0.565193	0.00811031	0.866815	0.964736	-0.0331233	0.441209	0.999926	0.0894424	0.0480839	0.171005	0.0259009	0.546112	0.827144	0.0276193	0.519596	0.83162
ENSG00000092208	GEMIN2	-0.123991	0.241824	0.526104	0.0690139	0.550514	0.846443	-0.0851071	0.408055	0.999926	-0.0484902	0.637719	0.799788	-0.0120196	0.906886	0.975601	0.0361097	0.723819	0.92
ENSG00000092295	TGM1	0.331826	0.197693	0.473464	-0.0833612	0.775508	0.934349	0.418274	0.129355	0.999926	0.0650246	0.798657	0.902267	0.156914	0.539326	0.824792	0.0251297	0.921487	0.983442
ENSG00000092330	TINF2	0.073183	0.258086	0.543632	0.0188973	0.793033	0.941822	0.0231692	0.715364	0.999926	0.0990686	0.130549	0.320808	0.111901	0.0907713	0.396194	0.0723593	0.261849	0.660114
ENSG00000092421	SEMA6A	0.169206	0.395233	0.665718	0.160556	0.459581	0.801379	-0.144939	0.461694	0.999926	0.172195	0.382728	0.606251	-0.133985	0.507707	0.807612	0.229008	0.247041	0.645668
ENSG00000092439	TRPM7	0.139332	0.041888	0.198087	0.121432	0.108729	0.545446	-0.0999407	0.13213	0.999926	0.229694	0.00202826	0.0226752	0.0582114	0.370974	0.724841	-0.106043	0.112961	0.500735
ENSG00000092445	TYRO3	0.120575	0.113078	0.351251	0.0287225	0.729538	0.918744	-0.0791648	0.286615	0.999926	0.0556058	0.451061	0.662861	0.274801	0.00134172	0.0436152	0.289335	0.000842562	0.0777891
ENSG00000092470	WDR76	-0.542457	0.000427937	0.0126128	-0.0242179	0.862946	0.964138	0.0288457	0.814065	0.999926	-0.55138	0.000349467	0.00712864	-0.28587	0.0322109	0.245062	0.317231	0.0167033	0.242383
ENSG00000092531	SNAP23	0.182978	0.0399506	0.193453	-0.0594128	0.534509	0.83866	-0.0102801	0.902078	0.999926	0.152865	0.0801561	0.237706	-0.0117718	0.888217	0.970909	-0.0960875	0.260281	0.65845
ENSG00000092621	PHGDH	-0.287909	0.0832605	0.295052	0.0550991	0.75423	0.928534	-0.00986291	0.949143	0.999926	-0.331799	0.0479629	0.170618	-0.420522	0.0160645	0.174148	-0.103542	0.50892	0.824983
ENSG00000092820	EZR	0.0633528	0.253521	0.53795	0.0173225	0.779199	0.935977	-0.00616602	0.909711	0.999926	0.0667803	0.229354	0.453792	-0.0238139	0.662551	0.884715	0.0160573	0.767956	0.935518
ENSG00000092841	MYL6	0.000336258	0.996034	0.998423	0.0224082	0.771144	0.932638	0.024464	0.718082	0.999926	-0.0752534	0.274767	0.505947	-0.0176806	0.794017	0.9388	0.0017549	0.979302	0.996421
ENSG00000092847	AGO1	-0.0733841	0.119058	0.361372	0.0494113	0.340857	0.73624	-0.0620458	0.181075	0.999926	-0.0467132	0.309416	0.541192	-0.032288	0.479103	0.792123	-0.00999494	0.825066	0.955653
ENSG00000092853	CLSPN	-0.643008	0.00472388	0.0523514	-0.0979424	0.662107	0.891485	-0.0584013	0.763996	0.999926	-0.746177	0.00153151	0.0188444	-0.393316	0.0596718	0.326229	0.247017	0.212366	0.617048
ENSG00000092871	RFFL	0.0187523	0.860699	0.945824	-0.0648678	0.592045	0.863357	0.0195247	0.854412	0.999926	-0.0302863	0.77635	0.888595	0.0218018	0.837925	0.953486	0.00472946	0.964442	0.992014
ENSG00000092929	UNC13D	-0.0600376	0.588462	0.803416	0.183935	0.151669	0.59427	-0.00487092	0.964465	0.999926	-0.387927	0.00265956	0.0271476	-0.114137	0.308999	0.674558	0.00905018	0.934115	0.98544
ENSG00000092931	MFSD11	-0.189716	0.0117746	0.0929498	-0.152965	0.0600943	0.476279	0.109636	0.118807	0.999926	-0.0745948	0.279091	0.510124	-0.0900449	0.195796	0.556495	-0.0801486	0.245719	0.645387
ENSG00000092964	DPYSL2	-0.0106124	0.897199	0.962056	-0.159634	0.101159	0.533984	-0.0324829	0.692668	0.999926	0.0551896	0.503671	0.703998	0.0696439	0.400826	0.743581	0.0336681	0.682053	0.902332
ENSG00000092969	TGFB2	0.0851447	0.51633	0.755886	0.164094	0.277143	0.695949	-0.100335	0.444997	0.999926	0.105603	0.422166	0.63907	-0.439545	0.0033528	0.0750082	-0.59337	0.000260748	0.0447536
ENSG00000092978	GPATCH2	-0.016788	0.84911	0.940898	0.139174	0.169016	0.611468	-0.0261246	0.765729	0.999926	0.000912326	0.991703	0.996587	0.150274	0.0992012	0.413524	0.0760028	0.389824	0.751976
ENSG00000093000	NUP50	-0.00987646	0.847997	0.940263	-0.110028	0.0734467	0.495601	0.00910995	0.859403	0.999926	-0.0305615	0.554557	0.742056	-0.0154339	0.76457	0.926858	0.0342225	0.508148	0.824785
ENSG00000093009	CDC45	-0.877096	0.000185262	0.00745214	-0.103383	0.616632	0.873544	0.0725492	0.687435	0.999926	-0.867296	0.000196642	0.00496799	-0.690712	0.00146414	0.0456491	-0.067015	0.710145	0.915311
ENSG00000093010	COMT	0.0103204	0.823026	0.928539	0.0799264	0.138434	0.577179	-0.0068569	0.881667	0.999926	0.0117017	0.799619	0.903069	-0.011799	0.798155	0.940321	-0.0472516	0.312492	0.698485
ENSG00000093072	ADA2	-0.249384	0.0381782	0.188075	-0.142162	0.279581	0.698232	0.00194647	0.985824	0.999926	-0.306449	0.0133077	0.075916	-0.206867	0.0782466	0.368899	0.0401854	0.715952	0.916726
ENSG00000093144	ECHDC1	-0.0174812	0.775154	0.904921	0.115241	0.107296	0.543559	-0.0065132	0.914843	0.999926	-0.0119177	0.845122	0.925828	0.00600585	0.921608	0.980202	0.0754442	0.225035	0.63141
ENSG00000093167	LRRFIP2	0.0653842	0.373083	0.647817	0.0172962	0.834074	0.956157	0.0604061	0.409605	0.999926	0.0179352	0.80473	0.905913	0.104376	0.161989	0.514769	0.0301555	0.677974	0.900701
ENSG00000093183	SEC22C	0.136296	0.00873446	0.0772394	0.0532321	0.321064	0.725362	-0.0476867	0.314004	0.999926	0.145843	0.00552437	0.0431458	-0.00209329	0.964288	0.992208	0.0201269	0.667062	0.896713
ENSG00000093217	XYLB	-0.05592	0.644072	0.835841	-0.0396204	0.770696	0.932376	0.249404	0.0520617	0.999926	-0.0517082	0.667094	0.819452	-0.0488812	0.685172	0.895361	0.216928	0.0795288	0.434233
ENSG00000094631	HDAC6	-0.0788596	0.383544	0.656475	-0.101107	0.321849	0.726269	-0.0451554	0.612358	0.999926	-0.0556101	0.534605	0.727329	-0.111021	0.224501	0.58586	-0.0405208	0.649537	0.890682
ENSG00000094804	CDC6	-0.704869	0.000472898	0.0133998	-0.153303	0.413604	0.777724	0.096071	0.554162	0.999926	-0.868781	6.02268e-05	0.00237853	-0.356379	0.0406834	0.270595	0.202886	0.217113	0.622416
ENSG00000094841	UPRT	0.121384	0.103816	0.334172	0.175266	0.0406376	0.439956	-0.0822772	0.258519	0.999926	0.0932838	0.202714	0.419749	0.0459675	0.524102	0.815717	0.109432	0.137866	0.531301
ENSG00000094880	CDC23	0.0739993	0.176148	0.444069	0.0672534	0.271769	0.694416	-0.0248874	0.640327	0.999926	0.0612256	0.257851	0.487153	0.0267231	0.61671	0.864432	0.0463592	0.387511	0.750297
ENSG00000094914	AAAS	-0.184902	0.0508532	0.222868	-0.00983876	0.921754	0.980032	0.028355	0.749177	0.999926	-0.178058	0.0581902	0.193426	-0.067151	0.453506	0.778228	0.00894922	0.919427	0.983392
ENSG00000094916	CBX5	-0.378211	1.89261e-05	0.00171254	-0.0183868	0.802594	0.94514	-0.032206	0.620749	0.999926	-0.319922	0.000115941	0.00360066	-0.227288	0.00252531	0.0622003	-0.0211766	0.744496	0.927637
ENSG00000094975	SUCO	-0.00940937	0.861582	0.946138	0.0494862	0.420495	0.781102	-0.076222	0.168083	0.999926	-0.0173437	0.747664	0.870994	0.0320913	0.553268	0.832801	0.155419	0.00916221	0.19276
ENSG00000095002	MSH2	-0.274071	0.00203022	0.0315895	-0.0968989	0.268661	0.692771	0.017967	0.812281	0.999926	-0.275617	0.00189927	0.0218336	-0.14255	0.0739782	0.360235	0.131352	0.0947722	0.468518
ENSG00000095015	MAP3K1	0.257087	0.0475117	0.215052	-0.0232711	0.868169	0.96535	0.00779322	0.949253	0.999926	0.396266	0.00412157	0.0357054	0.0964918	0.434901	0.767699	-0.344072	0.011832	0.214778
ENSG00000095059	DHPS	-0.130602	0.569959	0.792334	-0.41955	0.119318	0.55736	0.229123	0.323125	0.999926	-0.347696	0.144461	0.341509	-0.431422	0.0773608	0.366179	-0.295706	0.207156	0.611901
ENSG00000095066	HOOK2	-0.0916868	0.293162	0.576323	-0.209944	0.042845	0.448762	0.0260957	0.759857	0.999926	-0.0773742	0.370828	0.596213	0.167991	0.0610479	0.330373	0.0444333	0.602847	0.869373
ENSG00000095139	ARCN1	-0.00212859	0.965196	0.989015	0.0778739	0.171283	0.614358	0.00644397	0.89488	0.999926	0.00919575	0.850499	0.928328	-0.0225242	0.645287	0.87848	-0.00509067	0.916859	0.982371
ENSG00000095209	TMEM38B	-0.0970702	0.426157	0.688978	0.206742	0.138979	0.578074	-0.0471628	0.693916	0.999926	-0.0931835	0.442536	0.656039	0.133152	0.274344	0.641716	0.154545	0.205482	0.610099
ENSG00000095261	PSMD5	0.0509744	0.422347	0.686937	0.100575	0.169682	0.612198	0.00115398	0.985342	0.999926	0.0673248	0.291579	0.523558	0.11526	0.0798633	0.372352	-0.00597018	0.924285	0.9841
ENSG00000095303	PTGS1	0.0268904	0.585827	0.802497	0.125184	0.0356144	0.424237	-0.0329747	0.504768	0.999926	0.0836068	0.102219	0.276468	0.131577	0.0146174	0.164616	0.186711	0.00126448	0.0907123
ENSG00000095319	NUP188	-0.103966	0.0186158	0.122532	-0.0171625	0.709046	0.910508	0.039181	0.339023	0.999926	-0.0863034	0.0450077	0.164729	-0.0459163	0.265551	0.630779	0.0102812	0.799247	0.947387
ENSG00000095321	CRAT	-0.0574252	0.314877	0.597794	-0.0161312	0.800194	0.944571	0.0236065	0.674623	0.999926	-0.0336821	0.550591	0.739692	-0.00963782	0.863786	0.961901	-0.0569249	0.317639	0.703688
ENSG00000095370	SH2D3C	0.118905	0.42722	0.689851	-0.0849128	0.615113	0.873247	-0.0136999	0.926438	0.999926	0.16956	0.260862	0.490722	0.0697462	0.6393	0.874716	0.00224627	0.987907	0.998191
ENSG00000095380	NANS	0.0702107	0.208356	0.487099	0.162949	0.0155117	0.386185	0.0178678	0.743031	0.999926	0.0722425	0.195224	0.41075	0.0104386	0.84817	0.95777	0.0189761	0.727599	0.921965
ENSG00000095383	TBC1D2	-0.125142	0.0818762	0.293277	-0.0405018	0.60664	0.869882	0.117766	0.0986071	0.999926	-0.147267	0.043663	0.161289	-0.0585776	0.396896	0.741638	-0.102774	0.145357	0.539797
ENSG00000095397	WHRN	0.176718	0.114005	0.352724	-0.128715	0.304187	0.71589	-0.00126256	0.990652	0.999926	0.18072	0.105394	0.281367	0.183022	0.101878	0.417974	-0.0580063	0.592732	0.865484
ENSG00000095485	CWF19L1	-0.181804	0.0723277	0.272593	-0.0324929	0.76262	0.93156	0.113155	0.245273	0.999926	-0.135842	0.167586	0.37483	-0.0224927	0.813781	0.946356	-0.0411131	0.666488	0.896345
ENSG00000095539	SEMA4G	-0.114827	0.335152	0.616325	-0.0843561	0.520565	0.833167	-0.0522455	0.651852	0.999926	-0.209486	0.0877142	0.251259	0.182971	0.125336	0.45503	0.131877	0.260338	0.65845
ENSG00000095564	BTAF1	0.0104598	0.865529	0.947846	-0.0920165	0.200625	0.64328	-0.00806501	0.89584	0.999926	0.0450571	0.467834	0.675771	-0.0234174	0.704985	0.905062	-0.158896	0.0183344	0.250228
ENSG00000095574	IKZF5	0.0698138	0.457103	0.71196	0.104829	0.324447	0.727864	-0.0863681	0.357249	0.999926	0.081422	0.38524	0.608157	0.0521986	0.57659	0.842562	0.0464354	0.617859	0.877451
ENSG00000095596	CYP26A1	-0.845654	0.0878396	0.303571	-0.159947	0.721231	0.915655	-0.305696	0.459423	0.999926	-0.794299	0.0972283	0.268312	-0.41495	0.360119	0.717511	-0.115861	0.784948	0.941301
ENSG00000095637	SORBS1	-0.307574	0.00284658	0.0389787	0.0802024	0.428678	0.784042	-0.00964592	0.912768	0.999926	-0.413972	0.000213494	0.00517537	-0.154317	0.0958044	0.407642	-0.0828503	0.35511	0.729116
ENSG00000095713	CRTAC1	0.466788	0.00817772	0.0739336	-0.0207693	0.908947	0.97775	-0.0126226	0.937718	0.999926	0.673655	0.00040042	0.00787343	-0.0705611	0.666542	0.886751	-0.179475	0.280895	0.675048
ENSG00000095739	BAMBI	-0.320907	0.109037	0.3443	0.0490581	0.819946	0.952017	0.366614	0.0687358	0.999926	-0.510806	0.015929	0.0846614	-0.246462	0.208416	0.56981	-0.364918	0.0699165	0.41057
ENSG00000095752	IL11	0.387285	0.0757737	0.279943	-0.742575	0.0119332	0.366786	0.259412	0.237199	0.999926	0.187317	0.375158	0.599779	0.119488	0.570954	0.840583	0.0692392	0.740332	0.926413
ENSG00000095787	WAC	0.0581771	0.363004	0.639654	-0.0417988	0.562731	0.851004	0.0118154	0.851563	0.999926	0.0391663	0.53711	0.729204	-0.0147225	0.815847	0.94722	-0.0645565	0.313987	0.700548
ENSG00000095794	CREM	0.192848	0.0160044	0.112176	0.0715944	0.393029	0.767397	0.0363932	0.62095	0.999926	0.18695	0.0187133	0.0950393	0.241775	0.00371315	0.0793942	0.192506	0.0158523	0.239175
ENSG00000095906	NUBP2	-0.106631	0.0921705	0.31215	0.0603567	0.382385	0.761287	0.00975985	0.871631	0.999926	-0.11342	0.0742532	0.226364	-0.0125752	0.83531	0.95295	0.0638145	0.297693	0.689048
ENSG00000095951	HIVEP1	0.325397	2.36542e-05	0.00189604	0.0434839	0.50683	0.827316	-0.0816442	0.167807	0.999926	0.419812	9.70646e-07	0.000139503	0.0948757	0.112783	0.434437	-0.00746527	0.896892	0.977208
ENSG00000096060	FKBP5	0.00576845	0.951199	0.983729	0.0449432	0.673169	0.894081	0.000782106	0.993353	0.999926	-0.0411772	0.662608	0.816387	-0.221161	0.0300233	0.235938	0.0373447	0.691236	0.905268
ENSG00000096063	SRPK1	0.169826	0.00329104	0.0425115	0.0340618	0.554265	0.847817	-0.0207363	0.681702	0.999926	0.170186	0.00319518	0.0307251	0.0917664	0.0824154	0.378318	-0.0533663	0.298562	0.689799
ENSG00000096070	BRPF3	0.00742893	0.889306	0.958545	0.0213084	0.72545	0.91733	-0.0329159	0.538705	0.999926	0.0376624	0.482797	0.687412	-0.0738178	0.178574	0.537439	-0.10388	0.0646342	0.401903
ENSG00000096080	MRPS18A	-0.0877366	0.373744	0.648266	-0.0320722	0.769516	0.932043	0.145354	0.147353	0.999926	-0.167296	0.0992406	0.271543	-0.011581	0.904945	0.975601	0.0574176	0.553173	0.846338
ENSG00000096092	TMEM14A	-0.0142199	0.841241	0.937245	0.138085	0.0953116	0.525609	-0.0752685	0.292992	0.999926	-0.00943994	0.893736	0.949926	0.123879	0.0922852	0.399793	0.229596	0.00400693	0.138135
ENSG00000096093	EFHC1	0.00678115	0.934661	0.977098	-0.0768787	0.41636	0.779547	0.0683399	0.412598	0.999926	-0.0325864	0.693735	0.835862	-0.101944	0.228792	0.590445	-0.162929	0.0621517	0.394196
ENSG00000096384	HSP90AB1	0.0551135	0.384245	0.65711	0.0722702	0.31621	0.723149	0.0135546	0.828734	0.999926	0.0519891	0.411158	0.630868	0.00378938	0.951751	0.987001	0.0735207	0.249812	0.64773
ENSG00000096401	CDC5L	0.0139213	0.769682	0.902603	0.115766	0.04239	0.445526	-0.0220541	0.642571	0.999926	-0.00236394	0.960236	0.98193	-0.0732565	0.136197	0.47267	-0.010164	0.830256	0.957681
ENSG00000096433	ITPR3	0.129827	0.0686616	0.263695	-0.0721159	0.356003	0.744891	0.0118119	0.861687	0.999926	0.12002	0.0899229	0.255215	0.142697	0.0474041	0.291642	0.133387	0.0618751	0.393881
ENSG00000096654	ZNF184	0.0550332	0.497359	0.74308	0.0737542	0.417762	0.780072	-0.0638866	0.428984	0.999926	-0.0120376	0.880969	0.943358	0.149675	0.0747039	0.361112	0.19213	0.0253633	0.28073
ENSG00000096717	SIRT1	0.052558	0.516145	0.755886	0.066994	0.46454	0.802795	-0.0333837	0.677811	0.999926	0.0802242	0.323684	0.553951	0.0569669	0.481437	0.793759	0.00785705	0.921952	0.983618
ENSG00000096746	HNRNPH3	-0.1097	0.0905938	0.308794	0.00807018	0.908428	0.977719	-0.0283144	0.648083	0.999926	-0.0688802	0.274717	0.505923	-0.198615	0.00475778	0.0912356	-0.172715	0.0116333	0.213115
ENSG00000096872	IFT74	-0.0893245	0.434851	0.694852	-0.159107	0.219936	0.657111	0.179271	0.126516	0.999926	-0.0422996	0.70716	0.843856	-0.166194	0.155736	0.50538	0.00766305	0.945407	0.987826
ENSG00000096968	JAK2	-0.13463	0.145372	0.402669	-0.131871	0.20448	0.644765	0.153739	0.0983822	0.999926	-0.17053	0.0694834	0.216707	-0.00302319	0.972902	0.994568	-0.0723593	0.420487	0.772706
ENSG00000097007	ABL1	0.0360507	0.597597	0.808487	0.00677106	0.930133	0.982521	-0.00490759	0.942442	0.999926	0.0402366	0.555915	0.743205	-0.0588124	0.392651	0.738762	-0.0453619	0.507449	0.824419
ENSG00000097021	ACOT7	0.00656131	0.907182	0.966058	0.0783874	0.228491	0.663033	-0.0282887	0.615557	0.999926	0.00686068	0.902829	0.95503	0.0853232	0.141469	0.481168	0.130322	0.0305244	0.303774
ENSG00000097033	SH3GLB1	0.0833437	0.113327	0.351687	0.122714	0.0443914	0.454638	-0.0204658	0.686799	0.999926	0.109067	0.0430892	0.160301	0.0364545	0.475091	0.78961	0.011385	0.822234	0.955184
ENSG00000097046	CDC7	-0.43684	0.00116909	0.0231839	-0.0717555	0.570349	0.854879	0.0446069	0.687941	0.999926	-0.412915	0.00175438	0.0206923	-0.211047	0.0731024	0.359567	-0.00655402	0.952735	0.988644
ENSG00000097096	SYDE2	-0.289839	0.0762009	0.280863	0.174237	0.319673	0.725362	0.181848	0.24364	0.999926	-0.469038	0.00736955	0.0518949	-0.289252	0.0756015	0.363201	-0.321482	0.0498179	0.364764
ENSG00000099139	PCSK5	-0.116595	0.283838	0.56788	-0.12195	0.317506	0.723718	0.0845946	0.429633	0.999926	-0.161626	0.142305	0.338694	-0.120716	0.266774	0.632306	-0.0380531	0.719591	0.918311
ENSG00000099194	SCD	-0.0645977	0.491626	0.738173	0.232495	0.0390591	0.434923	0.0188804	0.839503	0.999926	-0.0816865	0.386287	0.609327	-0.497755	4.91058e-05	0.00539042	-0.478353	7.50535e-05	0.0213535
ENSG00000099203	TMED1	-0.20413	0.038717	0.189587	0.0326249	0.751373	0.927572	0.0520848	0.570065	0.999926	-0.176187	0.0683466	0.214551	0.00174523	0.984759	0.995903	0.125576	0.17752	0.58026
ENSG00000099204	ABLIM1	-0.0150755	0.87015	0.950221	0.0733415	0.48353	0.813924	-0.0131642	0.886213	0.999926	0.0354527	0.700375	0.839813	-0.0981344	0.295453	0.661779	-0.0332854	0.718019	0.918105
ENSG00000099219	ERMP1	-0.348013	0.00168162	0.0284316	-0.00498408	0.962354	0.991071	0.0257834	0.783495	0.999926	-0.444298	0.000181822	0.00476463	-0.0191183	0.838676	0.953591	0.0145386	0.876642	0.970867
ENSG00000099246	RAB18	0.0842725	0.061861	0.248337	0.0247895	0.611285	0.87228	0.0147923	0.729845	0.999926	0.135213	0.00512232	0.0412776	0.0666623	0.132074	0.466493	0.0325006	0.450833	0.793099
ENSG00000099250	NRP1	0.0284337	0.800015	0.918019	-0.0758216	0.553941	0.847632	-0.0311087	0.781577	0.999926	0.0472609	0.673995	0.823557	0.0858411	0.447694	0.773812	0.17162	0.138447	0.531926
ENSG00000099256	PRTFDC1	-0.412521	0.00212753	0.032481	0.0384078	0.764611	0.931726	0.113433	0.324384	0.999926	-0.263025	0.032033	0.133106	-0.287795	0.0208895	0.194927	-0.0470259	0.678567	0.900701
ENSG00000099260	PALMD	-0.245792	0.000548272	0.0145037	0.0881309	0.194645	0.638239	0.025516	0.663835	0.999926	-0.257405	0.000353492	0.00717327	-0.3764	5.60013e-06	0.00164698	-0.187223	0.00481549	0.148196
ENSG00000099282	TSPAN15	-0.152332	0.307594	0.590158	-0.185398	0.271921	0.694578	-0.00751456	0.958984	0.999926	-0.0704708	0.630903	0.796037	-0.129734	0.3824	0.731187	0.0636642	0.663242	0.895412
ENSG00000099290	WASHC2A	0.109668	0.03749	0.185929	0.0802619	0.163119	0.608217	-0.027892	0.573158	0.999926	0.154634	0.00540211	0.0426207	0.00575	0.907231	0.975601	-0.0167916	0.733815	0.923963
ENSG00000099308	MAST3	-0.272973	0.00991087	0.0836646	-0.344693	0.00493336	0.330686	0.160291	0.103054	0.999926	-0.309058	0.00427357	0.0365733	-0.0302163	0.748763	0.92241	-0.0381628	0.685288	0.902731
ENSG00000099326	MZF1	-0.103898	0.251093	0.535182	-0.262218	0.0172289	0.391017	0.0354496	0.688138	0.999926	-0.0705096	0.428869	0.645317	-0.145372	0.114631	0.438557	-0.221315	0.0214732	0.265624
ENSG00000099330	OCEL1	0.379126	0.00254203	0.0363844	0.0290382	0.813772	0.949515	-0.282625	0.017182	0.999926	0.316342	0.00882311	0.058075	0.412621	0.0012525	0.0420744	0.332841	0.00629408	0.166505
ENSG00000099331	MYO9B	0.0943968	0.0990933	0.325285	-0.0435907	0.48882	0.817157	0.00256536	0.962717	0.999926	0.0932932	0.102644	0.276884	0.0536197	0.335517	0.696688	-0.0109588	0.841823	0.96046
ENSG00000099337	KCNK6	-0.133347	0.186436	0.457025	-0.0621888	0.575925	0.856042	0.0286689	0.769176	0.999926	-0.17357	0.0900912	0.255555	-0.0214736	0.826277	0.950423	-0.0791153	0.422778	0.774002
ENSG00000099341	PSMD8	0.0153288	0.753995	0.896193	0.0124251	0.822845	0.953081	-0.0470958	0.340989	0.999926	-0.0012344	0.979826	0.991389	0.0859975	0.0915994	0.398474	0.0807801	0.111086	0.497
ENSG00000099364	FBXL19	0.00578611	0.931408	0.975637	-0.102361	0.192112	0.634835	-0.00124171	0.985238	0.999926	-0.0270191	0.688024	0.831785	0.0988734	0.15299	0.499961	-0.0160703	0.810826	0.951813
ENSG00000099377	HSD3B7	-0.312483	0.2798	0.564419	-0.258889	0.409154	0.773846	0.278871	0.324185	0.999926	-0.420941	0.150282	0.349564	-0.31174	0.27865	0.646365	-0.224044	0.423589	0.774633
ENSG00000099381	SETD1A	-0.121298	0.0491326	0.218968	-0.0731314	0.275452	0.695306	0.0314913	0.587778	0.999926	-0.13971	0.0257241	0.115572	-0.087553	0.143883	0.485287	-0.0649549	0.270497	0.666633
ENSG00000099385	BCL7C	-0.114178	0.348564	0.627739	-0.0816405	0.547503	0.846041	-0.0626832	0.598779	0.999926	-0.137853	0.259057	0.488835	-0.14275	0.244135	0.608962	0.077868	0.513648	0.826974
ENSG00000099617	EFNA2	0.324166	0.150194	0.409178	-0.243825	0.329026	0.730015	-0.101009	0.647091	0.999926	0.232125	0.295097	0.527294	-0.0568753	0.798567	0.940425	0.0420769	0.848976	0.963223
ENSG00000099622	CIRBP	0.0206362	0.825652	0.929684	-0.0850194	0.427428	0.78399	-0.0201349	0.829569	0.999926	-0.000566096	0.995168	0.998103	-0.00284798	0.97573	0.994681	0.138827	0.149704	0.545057
ENSG00000099624	ATP5F1D	-0.011192	0.934737	0.977098	-0.28852	0.0797546	0.507235	0.258095	0.0730175	0.999926	-0.400521	0.00896194	0.0586323	0.0707307	0.605485	0.859433	-0.0389012	0.775576	0.93704
ENSG00000099625	CBARP	-0.0808244	0.496403	0.742209	-0.494386	0.00187515	0.30748	0.216547	0.0800697	0.999926	-0.282412	0.0270295	0.119531	0.261704	0.0361868	0.25752	-0.0610161	0.604573	0.869889
ENSG00000099725	PRKY	-0.140874	0.228068	0.509768	-0.266685	0.0516616	0.462803	0.00265543	0.981306	0.999926	-0.0858311	0.454257	0.66542	-0.184812	0.119171	0.446406	-0.217308	0.0699277	0.41057
ENSG00000099783	HNRNPM	0.0194079	0.759524	0.898246	0.13353	0.0756763	0.499508	0.0317081	0.617772	0.999926	-0.0199794	0.752641	0.873702	-0.161238	0.0194088	0.188547	-0.109009	0.0987076	0.477807
ENSG00000099785	MARCHF2	0.024529	0.765765	0.900736	-0.0672773	0.473687	0.809075	0.0955301	0.254642	0.999926	-0.187574	0.033908	0.137616	0.0138898	0.86577	0.962707	-0.0238411	0.771592	0.936573
ENSG00000099795	NDUFB7	-0.00967112	0.85249	0.942764	0.0777739	0.19619	0.638944	-0.0333505	0.522396	0.999926	0.0563064	0.285551	0.517197	0.153209	0.00803068	0.122913	0.175099	0.00315224	0.125001
ENSG00000099797	TECR	-0.155749	0.0405844	0.194898	0.0506292	0.530203	0.837147	0.017947	0.800327	0.999926	-0.193075	0.0136278	0.077167	-0.120946	0.102641	0.42001	-0.0528804	0.459627	0.798477
ENSG00000099800	TIMM13	-0.0132024	0.806471	0.920351	0.0627383	0.31169	0.719892	0.0448697	0.408986	0.999926	-0.0392158	0.469684	0.677074	0.054457	0.318504	0.682877	0.0343746	0.524845	0.834246
ENSG00000099804	CDC34	0.050072	0.489764	0.736707	-0.0566043	0.492973	0.819818	0.0507507	0.483753	0.999926	-0.0362668	0.615752	0.785379	0.0863332	0.239671	0.60339	-0.00466179	0.948284	0.988432
ENSG00000099810	MTAP	0.131341	0.166331	0.431568	-0.0103074	0.921474	0.979851	0.0128934	0.888781	0.999926	0.100674	0.281965	0.51337	0.131765	0.164369	0.517551	0.126284	0.180593	0.584683
ENSG00000099814	CEP170B	0.0757647	0.226443	0.508512	-0.0959735	0.180934	0.624919	0.0361166	0.557448	0.999926	0.107798	0.091759	0.258177	0.100174	0.115246	0.43956	0.0512732	0.407054	0.763522
ENSG00000099817	POLR2E	-0.0189759	0.794945	0.915049	0.018141	0.826834	0.954725	-0.0127597	0.861134	0.999926	-0.00550359	0.939836	0.971832	0.0255024	0.727036	0.914979	0.0231233	0.75144	0.930047
ENSG00000099821	POLRMT	-0.0570927	0.255477	0.540293	-0.0704355	0.218051	0.656233	0.0870718	0.0900486	0.999926	-0.178551	0.00186822	0.0216177	0.0775382	0.127361	0.458797	0.0429255	0.386872	0.749914
ENSG00000099822	HCN2	-0.257515	0.156355	0.417561	-0.170196	0.397991	0.7701	0.135643	0.437147	0.999926	-0.299515	0.101758	0.275885	0.0754901	0.660723	0.884337	0.079943	0.639723	0.887003
ENSG00000099840	IZUMO4	0.132936	0.529185	0.765238	-0.0354404	0.880843	0.970117	0.0618827	0.769766	0.999926	-0.287261	0.194294	0.410029	0.00668568	0.974785	0.994681	-0.249316	0.254646	0.652937
ENSG00000099849	RASSF7	-0.145089	0.0315466	0.16818	-0.0910664	0.212224	0.652524	-0.0267408	0.668567	0.999926	-0.16978	0.013753	0.0775221	0.019607	0.753827	0.924014	0.0876795	0.170634	0.573485
ENSG00000099860	GADD45B	-0.349942	0.000639399	0.0158782	0.260915	0.012674	0.366786	-0.0458788	0.587757	0.999926	-0.373406	0.000343957	0.00705162	-0.541642	6.19575e-06	0.00166664	-0.360339	0.000476916	0.0578147
ENSG00000099864	PALM	-0.140148	0.19697	0.472708	-0.0551018	0.643828	0.885734	-0.0486663	0.643885	0.999926	-0.106318	0.320135	0.550444	-0.0176437	0.867036	0.962934	0.0856183	0.418506	0.770933
ENSG00000099866	MADCAM1	-0.110799	0.677325	0.855257	-0.558717	0.0894048	0.518606	0.180793	0.49719	0.999926	-1.02158	0.00217887	0.0238038	-0.0778005	0.76862	0.928619	-0.394357	0.155069	0.552754
ENSG00000099875	MKNK2	0.0617285	0.233439	0.515178	0.102356	0.0870409	0.516627	-0.0414808	0.417116	0.999926	0.0836653	0.111624	0.29114	0.00750439	0.882346	0.968831	-0.0373865	0.464116	0.800672
ENSG00000099889	ARVCF	-0.00586555	0.920504	0.971221	0.0229339	0.730077	0.918974	-0.0494198	0.404357	0.999926	0.0189942	0.74643	0.869919	-0.208033	0.00228956	0.0585635	-0.268803	0.000239347	0.0433342
ENSG00000099899	TRMT2A	-0.0202743	0.67033	0.851172	-0.0171753	0.749913	0.926637	-0.0247864	0.601818	0.999926	-0.0747287	0.128398	0.317883	0.126481	0.0147613	0.165424	0.120182	0.0193616	0.254883
ENSG00000099901	RANBP1	-0.163661	0.323597	0.606254	-0.283158	0.142727	0.582353	0.269972	0.111939	0.999926	-0.529978	0.00451248	0.0381032	-0.0585891	0.719899	0.912412	-0.0713278	0.662724	0.895412
ENSG00000099904	ZDHHC8	0.0672952	0.343212	0.622771	-0.209763	0.0166168	0.39024	-0.0129646	0.853132	0.999926	0.049966	0.478678	0.683734	0.0838567	0.240766	0.604561	-0.0494531	0.483277	0.810072
ENSG00000099910	KLHL22	-0.0244354	0.768801	0.902226	0.0749895	0.422927	0.781483	-0.0714467	0.390511	0.999926	-0.0134661	0.870589	0.93808	0.149372	0.0830946	0.379935	0.257346	0.00533144	0.155168
ENSG00000099917	MED15	0.0278655	0.654805	0.841974	-0.0882781	0.22226	0.658583	0.0201382	0.746114	0.999926	0.00526698	0.93242	0.968756	-0.017063	0.783853	0.93551	-0.0620089	0.325242	0.709128
ENSG00000099937	SERPIND1	0.959525	0.000771227	0.01807	-0.451558	0.148982	0.59155	0.0718056	0.777541	0.999926	1.05567	0.000285555	0.00627097	0.59123	0.024599	0.212102	0.112344	0.653693	0.892902
ENSG00000099940	SNAP29	-0.0265912	0.624614	0.825071	-0.0888953	0.160064	0.60588	0.104556	0.0663217	0.999926	-0.0679266	0.219318	0.440569	-0.0256936	0.63573	0.872763	-0.00283561	0.958033	0.990284
ENSG00000099942	CRKL	0.017431	0.722769	0.879243	-0.00696998	0.900217	0.975541	0.00633244	0.897067	0.999926	-0.0378658	0.443669	0.65705	0.0161034	0.742797	0.920356	0.0339558	0.490539	0.814534
ENSG00000099949	LZTR1	-0.0135178	0.884827	0.956824	-0.235736	0.0382459	0.432989	-0.0821187	0.381145	0.999926	0.0347091	0.709162	0.844859	0.140024	0.143727	0.485038	0.0683507	0.464279	0.800672
ENSG00000099953	MMP11	0.113306	0.429707	0.69175	-0.00440041	0.977643	0.995462	0.128068	0.376479	0.999926	-0.0907297	0.526945	0.722012	-0.270138	0.0756687	0.363201	-0.227813	0.126129	0.519306
ENSG00000099956	SMARCB1	-0.0974609	0.077998	0.284727	0.0732838	0.228569	0.663033	0.0876524	0.10934	0.999926	-0.176847	0.00338173	0.0318545	-0.148475	0.0109144	0.140631	-0.059526	0.266787	0.663997
ENSG00000099968	BCL2L13	-7.17262e-05	0.998971	0.999507	0.112372	0.0875175	0.517166	-0.0525613	0.349812	0.999926	0.0543089	0.334592	0.563555	-0.0166948	0.764129	0.926647	-0.0304186	0.585504	0.861854
ENSG00000099974	DDTL	0.166783	0.496659	0.742434	0.584243	0.0336168	0.416749	-0.0298472	0.902376	0.999926	0.204438	0.400221	0.621254	0.314058	0.200221	0.561061	0.325144	0.182265	0.586554
ENSG00000099984	GSTT2	-0.165285	0.559592	0.785152	-0.636375	0.0647178	0.481703	-0.239398	0.379465	0.999926	-0.719841	0.0243135	0.111733	-0.154612	0.584634	0.846375	-0.26155	0.357861	0.731323
ENSG00000099991	CABIN1	-0.136191	0.00518769	0.0553354	0.0400646	0.415931	0.779356	0.0029427	0.945398	0.999926	-0.133919	0.00576851	0.0443417	-0.0326562	0.451625	0.777229	-0.100807	0.0294085	0.299751
ENSG00000099992	TBC1D10A	-0.0144662	0.891115	0.959678	-0.0924901	0.443066	0.792301	0.0534103	0.61295	0.999926	0.0498717	0.635474	0.79848	0.123911	0.246338	0.611285	0.00621021	0.952771	0.988644
ENSG00000099995	SF3A1	-0.105841	0.264496	0.549493	-0.0149402	0.887226	0.971475	0.0537023	0.564941	0.999926	-0.117976	0.21505	0.435125	-0.117463	0.217303	0.577969	-0.0399399	0.667858	0.896975
ENSG00000099998	GGT5	-0.244989	0.0977378	0.3225	-0.015821	0.920497	0.979628	0.0747306	0.595843	0.999926	-0.430944	0.00692437	0.0499393	-0.305895	0.0430128	0.278539	-0.0635785	0.651337	0.891711
ENSG00000099999	RNF215	-0.229649	0.0181246	0.120421	-0.00812179	0.934582	0.983291	-0.0450587	0.609168	0.999926	-0.223838	0.0202687	0.0996804	0.0427762	0.628169	0.869043	0.19965	0.0331229	0.314802
ENSG00000100003	SEC14L2	0.152481	0.0813492	0.292219	0.0998327	0.296306	0.709149	-0.0727739	0.387966	0.999926	0.318974	0.00112126	0.0156628	0.0752168	0.373852	0.725787	0.0159996	0.848087	0.962643
ENSG00000100014	SPECC1L	-0.176549	0.00799681	0.0729127	0.094367	0.170831	0.614125	-0.0361512	0.543209	0.999926	-0.185071	0.00576855	0.0443417	-0.113252	0.0700703	0.352908	-0.0127421	0.829663	0.957414
ENSG00000100023	PPIL2	-0.0144144	0.852241	0.942721	-0.103493	0.245608	0.678676	-0.072715	0.351001	0.999926	-0.0258692	0.737745	0.864277	0.0280257	0.716954	0.911293	0.0960281	0.221853	0.626957
ENSG00000100027	YPEL1	0.138806	0.520042	0.758676	0.191564	0.40768	0.773846	-0.179172	0.402045	0.999926	0.185234	0.388464	0.610756	-0.161186	0.506246	0.80741	-0.493264	0.0398824	0.33494
ENSG00000100028	SNRPD3	0.100736	0.222847	0.503436	0.0749868	0.41645	0.779547	-0.0397454	0.623185	0.999926	0.131141	0.116585	0.299763	0.0253806	0.753881	0.924014	-0.0103413	0.898059	0.977208
ENSG00000100029	PES1	0.0596929	0.265423	0.550144	0.0855827	0.16234	0.607997	0.00704738	0.893367	0.999926	0.0658272	0.220667	0.442127	0.0427405	0.420887	0.757692	0.0640777	0.232485	0.63732
ENSG00000100030	MAPK1	0.186189	0.00580103	0.059117	0.0578299	0.399916	0.770192	-0.0245734	0.682383	0.999926	0.138725	0.0310355	0.130321	0.0967732	0.119529	0.446958	0.0368372	0.540758	0.842181
ENSG00000100034	PPM1F	0.153947	0.164248	0.428798	0.0429791	0.724566	0.917297	-0.075379	0.486058	0.999926	0.157471	0.154855	0.356537	0.181199	0.105036	0.42348	0.186935	0.0950801	0.469297
ENSG00000100036	SLC35E4	0.18668	0.0371745	0.185215	0.0884888	0.357031	0.74545	0.0438793	0.603033	0.999926	0.0499941	0.553168	0.741154	0.239304	0.00986077	0.133465	0.0903172	0.288675	0.681719
ENSG00000100038	TOP3B	-0.179761	0.38391	0.65685	-0.558947	0.0283751	0.404925	-0.0491489	0.804425	0.999926	-0.183382	0.370496	0.596053	0.150275	0.45181	0.777422	-0.323605	0.125881	0.519306
ENSG00000100056	ESS2	-0.130347	0.0369157	0.184724	-0.0984659	0.149259	0.591651	-0.0192998	0.739448	0.999926	-0.137779	0.0281141	0.122513	0.0208731	0.719709	0.912412	0.100171	0.0966859	0.472886
ENSG00000100058	CRYBB2P1	0.0110835	0.875407	0.952208	-0.120759	0.145298	0.586451	-0.0455824	0.51931	0.999926	-0.0301379	0.669937	0.820958	0.0231243	0.743344	0.920356	-0.0173732	0.805272	0.94921
ENSG00000100060	MFNG	-0.277731	0.000377929	0.0116564	0.0371758	0.606641	0.869882	0.0263408	0.679137	0.999926	-0.297104	0.000194225	0.00495872	-0.129519	0.05448	0.311406	0.0543814	0.396748	0.756969
ENSG00000100065	CARD10	-0.119107	0.0471672	0.213771	-0.0581142	0.368318	0.753001	-0.0113154	0.840589	0.999926	-0.187453	0.00363669	0.033329	-0.0205952	0.715122	0.910043	-0.0838746	0.148922	0.544358
ENSG00000100068	LRP5L	-0.162348	0.264236	0.549152	0.0822228	0.613173	0.872609	0.158313	0.270868	0.999926	-0.243115	0.101227	0.275089	0.121526	0.412027	0.751546	0.000431458	0.997542	0.999693
ENSG00000100075	SLC25A1	-0.0969267	0.133798	0.387308	0.0841285	0.2431	0.675839	0.0368271	0.55645	0.999926	-0.199008	0.00491482	0.0403281	-0.140772	0.0353496	0.253716	-0.0386887	0.536924	0.839864
ENSG00000100077	GRK3	-0.0665512	0.680231	0.856624	-0.163886	0.380833	0.760458	0.0515509	0.74629	0.999926	0.0693228	0.662519	0.816349	-0.337638	0.0513829	0.303401	-0.363382	0.0369149	0.324347
ENSG00000100083	GGA1	0.083123	0.274641	0.560338	-0.0786607	0.360405	0.747985	-0.0316774	0.671953	0.999926	0.0737412	0.329755	0.559872	0.0298751	0.689974	0.897242	-0.0037547	0.95988	0.990767
ENSG00000100084	HIRA	-0.129277	0.349406	0.628444	0.0380909	0.801694	0.944798	-0.1312	0.333092	0.999926	0.0571547	0.670989	0.821454	0.0400904	0.76627	0.927706	0.017094	0.898694	0.977208
ENSG00000100097	LGALS1	0.194244	0.0448677	0.207051	0.0342606	0.741225	0.923675	0.0199217	0.826797	0.999926	0.166731	0.0804953	0.238408	0.0551819	0.546471	0.827273	0.0424527	0.641853	0.887953
ENSG00000100099	HPS4	-0.364927	0.0143583	0.10513	-0.070212	0.64478	0.885734	-0.0256984	0.847491	0.999926	-0.260516	0.0666375	0.211279	-0.158389	0.248754	0.613107	-0.126779	0.350662	0.726711
ENSG00000100100	PIK3IP1	0.735333	0.000161709	0.0067757	0.15893	0.37048	0.753757	-0.0488605	0.757371	0.999926	0.800528	6.2785e-05	0.00243135	0.0219093	0.890215	0.971961	-0.164821	0.30786	0.695266
ENSG00000100104	SRRD	0.0877268	0.347209	0.626431	-0.0842328	0.425049	0.781743	0.0679883	0.464229	0.999926	0.0133837	0.884311	0.944768	-0.0189158	0.837567	0.953263	-0.140715	0.140403	0.534029
ENSG00000100105	PATZ1	-0.23451	0.0159706	0.112096	0.00156108	0.987473	0.996383	0.0464922	0.599215	0.999926	-0.223226	0.0204171	0.100084	-0.0102321	0.907626	0.975601	-0.0712311	0.423467	0.774633
ENSG00000100106	TRIOBP	-0.0323796	0.537467	0.769679	0.0515166	0.389302	0.76559	0.0937662	0.0858695	0.999926	-0.156514	0.00739135	0.0519369	-0.057818	0.27661	0.643776	-0.0257049	0.623285	0.880098
ENSG00000100109	TFIP11	0.0715258	0.153039	0.413152	0.0589258	0.290369	0.70511	0.00280757	0.95379	0.999926	0.0362816	0.45763	0.668184	0.095413	0.0618681	0.333155	0.0392216	0.422243	0.77397
ENSG00000100116	GCAT	-0.332955	0.00158797	0.0275005	0.0857582	0.394607	0.768603	0.0458913	0.605643	0.999926	-0.32813	0.00171833	0.0203528	-0.0451021	0.612746	0.863657	0.10789	0.230675	0.636548
ENSG00000100124	ANKRD54	-0.0990971	0.128484	0.37805	-0.0908955	0.214527	0.65497	0.169756	0.0139145	0.999926	-0.267241	0.00048777	0.00901856	0.0946803	0.142838	0.48356	-0.0173858	0.781441	0.940198
ENSG00000100129	EIF3L	0.0335838	0.56116	0.786182	0.104131	0.121939	0.5603	-0.056648	0.330525	0.999926	0.066366	0.256755	0.486136	-0.0754169	0.201096	0.561932	-0.0801061	0.175389	0.577852
ENSG00000100138	SNU13	-0.0826075	0.146908	0.404431	-0.0545678	0.387197	0.76375	0.0337219	0.541792	0.999926	-0.0137003	0.803356	0.905642	-0.0059436	0.913986	0.977174	0.0963763	0.0923798	0.462928
ENSG00000100139	MICALL1	-0.052913	0.377509	0.651213	-0.0721201	0.293675	0.707452	0.0151717	0.797842	0.999926	-0.016106	0.785822	0.894006	0.00806059	0.891746	0.972435	-0.133648	0.0351491	0.318849
ENSG00000100142	POLR2F	0.0221502	0.727498	0.882148	0.0562973	0.436628	0.788721	0.00846049	0.893745	0.999926	-0.0508053	0.427497	0.644239	0.107905	0.10163	0.417697	0.131252	0.0500462	0.365016
ENSG00000100147	CCDC134	-0.20533	0.0742205	0.276684	-0.0300121	0.806384	0.946359	-0.186348	0.0940341	0.999926	-0.246083	0.0351825	0.140942	4.88968e-05	0.999625	0.999978	0.051973	0.629237	0.882658
ENSG00000100150	DEPDC5	-0.015706	0.900082	0.963063	-0.15262	0.287445	0.703895	0.0238317	0.848155	0.999926	-0.0893847	0.477488	0.682734	-0.0505209	0.686767	0.896295	0.0259065	0.834542	0.958229
ENSG00000100151	PICK1	-0.42903	0.00240561	0.035069	-0.0722854	0.591417	0.863158	0.0255587	0.829972	0.999926	-0.572629	0.000187478	0.0048637	-0.217817	0.0842039	0.382195	0.0606882	0.609941	0.87331
ENSG00000100154	TTC28	-0.220335	0.00461413	0.0517086	0.0258923	0.735864	0.921723	-0.0639859	0.351692	0.999926	-0.142964	0.048289	0.171515	-0.102188	0.146836	0.489933	-0.0702573	0.309067	0.69587
ENSG00000100162	CENPM	-0.735511	4.81267e-05	0.00298193	0.156141	0.304257	0.71589	0.0238385	0.857366	0.999926	-0.878505	6.27219e-06	0.000523596	-0.676515	0.000110575	0.00885938	-0.226314	0.104307	0.487969
ENSG00000100167	SEPTIN3	-0.787834	0.00444212	0.050512	0.0733144	0.774086	0.933511	-0.316895	0.163058	0.999926	-0.0752809	0.739988	0.865483	-0.318741	0.181504	0.540509	-0.0814257	0.720354	0.918311
ENSG00000100196	KDELR3	-0.0294645	0.544234	0.774516	-0.00366195	0.946694	0.985508	-0.0283685	0.558079	0.999926	0.0305355	0.528918	0.723397	0.206032	0.000444158	0.0218799	0.171367	0.00214318	0.106707
ENSG00000100201	DDX17	0.04435	0.334141	0.615551	-0.0585418	0.264439	0.691272	-0.0504314	0.273915	0.999926	0.0803907	0.0892776	0.254211	-0.12776	0.0108021	0.140277	-0.201105	0.000314134	0.0465888
ENSG00000100207	TCF20	0.141584	0.0358335	0.181788	0.0809604	0.264719	0.691272	-0.0796148	0.216294	0.999926	0.147297	0.0294136	0.126015	0.00970803	0.877874	0.966979	0.0172563	0.784369	0.941301
ENSG00000100209	HSCB	-0.167161	0.147759	0.405595	-0.128589	0.313617	0.721544	0.136649	0.227818	0.999926	-0.0723783	0.515523	0.714049	0.0646057	0.55936	0.835241	0.0144322	0.895537	0.977162
ENSG00000100211	CBY1	-0.0218415	0.862964	0.946694	0.127487	0.367562	0.752781	0.0569979	0.651627	0.999926	-0.23995	0.0725481	0.222903	-0.042497	0.736943	0.918234	0.14218	0.262624	0.66115
ENSG00000100216	TOMM22	0.0570404	0.277046	0.562976	0.112081	0.0673658	0.48689	-0.0482751	0.354226	0.999926	0.0834351	0.118085	0.301782	0.023955	0.643103	0.877038	0.0707931	0.180282	0.584364
ENSG00000100219	XBP1	0.0738573	0.427065	0.689726	-0.00956134	0.927261	0.981619	0.201139	0.0410495	0.999926	-0.15944	0.0975422	0.268752	-0.0203062	0.825686	0.950258	-0.121226	0.1996	0.605725
ENSG00000100220	RTCB	0.0629167	0.147825	0.405595	0.084159	0.0913861	0.520666	0.0114646	0.785503	0.999926	0.0600676	0.16552	0.372481	-0.0111112	0.7921	0.938204	-0.0134937	0.748823	0.929098
ENSG00000100221	JOSD1	0.175193	0.00470954	0.0522736	-0.0480087	0.443825	0.792301	0.0497774	0.369046	0.999926	0.169078	0.00595747	0.0452359	0.175594	0.00461213	0.0899987	0.10972	0.0574174	0.38336
ENSG00000100225	FBXO7	0.0416104	0.543722	0.774167	0.0191578	0.804424	0.94564	0.0313656	0.646091	0.999926	0.00266128	0.968814	0.985497	0.0407863	0.551308	0.83125	0.00881975	0.896875	0.977208
ENSG00000100226	GTPBP1	0.0193589	0.711957	0.873177	-0.0911157	0.137823	0.576474	-0.037	0.481281	0.999926	0.0504606	0.339959	0.569153	-0.175099	0.00353957	0.0773341	-0.159017	0.00678616	0.171954
ENSG00000100228	RAB36	0.175915	0.288314	0.572091	0.0401092	0.828155	0.954725	-0.238761	0.150368	0.999926	0.153725	0.349119	0.577556	0.121892	0.458091	0.781097	0.378296	0.027755	0.291584
ENSG00000100234	TIMP3	-0.128452	0.55302	0.780449	0.188122	0.412991	0.777622	-0.246318	0.243624	0.999926	-0.221313	0.309724	0.541317	-0.135589	0.526352	0.817009	-0.0812742	0.701247	0.910505
ENSG00000100239	PPP6R2	-0.00171176	0.972143	0.99044	-0.0374827	0.502623	0.824554	0.0548256	0.271455	0.999926	-0.12029	0.023437	0.10924	0.00891598	0.855553	0.960096	-0.0546763	0.272623	0.667764
ENSG00000100241	SBF1	0.0234441	0.686134	0.859116	0.0472727	0.475359	0.810091	-0.024341	0.674591	0.999926	0.0252605	0.663242	0.816605	0.00976691	0.866014	0.962707	-0.115366	0.0591398	0.388716
ENSG00000100242	SUN2	-0.0899777	0.149593	0.408428	-0.041815	0.544445	0.843908	0.04702	0.44	0.999926	-0.130056	0.0433199	0.160746	-0.209879	0.00265974	0.06353	-0.19939	0.003845	0.135414
ENSG00000100243	CYB5R3	0.0102331	0.886977	0.95744	-0.130512	0.125042	0.564075	-0.00570483	0.936743	0.999926	-0.0831598	0.257359	0.486618	0.111881	0.132623	0.466892	0.0849989	0.246186	0.645387
ENSG00000100246	DNAL4	0.0347699	0.738085	0.887497	0.00265102	0.981745	0.996099	-0.0272742	0.791727	0.999926	-0.0801645	0.443841	0.657205	0.0407966	0.694074	0.899573	0.161835	0.127502	0.521313
ENSG00000100258	LMF2	-0.122014	0.0377515	0.186828	-0.129829	0.0505104	0.460161	0.02591	0.637668	0.999926	-0.104165	0.0710708	0.219558	0.0521315	0.348183	0.707492	0.0913519	0.108869	0.493159
ENSG00000100263	RHBDD3	-0.0366136	0.657475	0.84338	-0.0274993	0.76762	0.931912	-0.0165275	0.840192	0.999926	-0.00935685	0.909198	0.956902	0.080035	0.335493	0.696688	0.0639724	0.438402	0.785247
ENSG00000100266	PACSIN2	0.100269	0.195778	0.471222	-0.0608431	0.482784	0.813451	-0.000978361	0.989664	0.999926	0.159881	0.04618	0.167016	-0.0547085	0.473089	0.788674	-0.0070913	0.925192	0.984297
ENSG00000100271	TTLL1	0.18534	0.186119	0.456597	0.0901367	0.556559	0.849245	-0.115138	0.402622	0.999926	0.15852	0.252921	0.481033	0.15255	0.271738	0.63862	0.450331	0.00331482	0.127716
ENSG00000100280	AP1B1	0.0291414	0.648882	0.838841	-0.0368336	0.612813	0.872609	-0.039254	0.540342	0.999926	0.0376099	0.557309	0.743857	0.0931118	0.156681	0.506295	0.161746	0.0196319	0.2558
ENSG00000100281	HMGXB4	0.0653426	0.261042	0.546343	0.00316226	0.960935	0.990557	0.00464423	0.934996	0.999926	0.108385	0.0697442	0.217032	-0.0347	0.545572	0.827144	0.0443462	0.439565	0.786041
ENSG00000100284	TOM1	0.0368026	0.551252	0.779952	0.111968	0.119195	0.55736	-0.0098019	0.873003	0.999926	0.0229876	0.708302	0.844258	0.00648648	0.915894	0.977903	0.0282538	0.645677	0.888845
ENSG00000100285	NEFH	-0.104069	0.543807	0.774167	0.0876643	0.64731	0.886224	0.263407	0.136301	0.999926	-0.336925	0.0638388	0.205206	-0.0827647	0.626743	0.868444	0.0428333	0.798065	0.946959
ENSG00000100292	HMOX1	0.392784	0.00120986	0.0235898	0.321777	0.0115681	0.365	0.000529747	0.9959	0.999926	0.5208	7.99812e-05	0.00283	1.94775	7.32422e-13	1.02107e-08	1.97607	5.90718e-13	8.23519e-09
ENSG00000100294	MCAT	0.0638048	0.466324	0.71899	-0.173476	0.0939463	0.523997	0.197674	0.0344998	0.999926	-0.198455	0.0340223	0.137889	0.0606948	0.487356	0.797202	0.0166478	0.847723	0.962543
ENSG00000100296	THOC5	-0.0742993	0.254864	0.539651	-0.069855	0.34137	0.736291	-0.00177573	0.977773	0.999926	-0.000815035	0.989801	0.995774	-0.0359793	0.575016	0.842037	-0.0258641	0.685671	0.902811
ENSG00000100297	MCM5	-0.526509	0.00107024	0.0218555	-0.0398318	0.793961	0.941953	0.0571854	0.670063	0.999926	-0.64025	0.000174883	0.00465274	-0.385021	0.0100994	0.135903	0.0777356	0.562634	0.851278
ENSG00000100299	ARSA	0.0117836	0.87975	0.954072	-0.0921391	0.304308	0.71589	-0.0414319	0.594872	0.999926	0.035295	0.650345	0.807861	0.0699723	0.373323	0.72546	0.0667082	0.394655	0.756088
ENSG00000100300	TSPO	0.0532755	0.369192	0.64502	0.00561623	0.932756	0.98281	-0.00491639	0.933121	0.999926	0.0733353	0.220985	0.44251	0.122914	0.0481729	0.293833	0.0946177	0.119476	0.509052
ENSG00000100304	TTLL12	0.00408781	0.926683	0.974275	-0.0100896	0.841637	0.958782	0.115854	0.0169809	0.999926	-0.15778	0.00221195	0.0240349	0.00381466	0.931528	0.982332	-0.0174092	0.695437	0.907537
ENSG00000100307	CBX7	-0.0616846	0.679156	0.856455	-0.0518691	0.754461	0.928655	0.196297	0.198682	0.999926	-0.269331	0.0856914	0.24795	-0.245993	0.114671	0.438557	-0.108268	0.467976	0.801738
ENSG00000100311	PDGFB	0.537336	0.000365317	0.011419	-0.119871	0.396261	0.76938	0.00911316	0.940967	0.999926	0.486953	0.000884695	0.0134352	0.0977534	0.431415	0.765868	-0.128745	0.303319	0.691937
ENSG00000100312	ACR	-0.30396	0.388744	0.660316	0.150493	0.676563	0.895298	-0.165737	0.614799	0.999926	-0.119432	0.724462	0.854533	0.138997	0.675164	0.890573	0.265136	0.418014	0.770933
ENSG00000100316	RPL3	0.0503467	0.411448	0.677693	0.152677	0.0377705	0.432781	0.0086628	0.88649	0.999926	0.0607245	0.324006	0.554365	-0.187036	0.00615639	0.106051	-0.155725	0.0185552	0.25127
ENSG00000100319	ZMAT5	-0.194385	0.0968392	0.321668	-0.150665	0.243085	0.675839	-0.00932316	0.932577	0.999926	-0.0209972	0.849315	0.927773	0.143801	0.2018	0.562864	0.00257794	0.981331	0.996557
ENSG00000100320	RBFOX2	0.0558267	0.264936	0.549923	-0.00127686	0.981745	0.996099	-0.0205782	0.676042	0.999926	0.0597369	0.23393	0.459086	-0.0288092	0.559757	0.83538	-0.0567475	0.257361	0.654887
ENSG00000100321	SYNGR1	-0.16006	0.0182034	0.120615	-0.163913	0.0305248	0.404925	0.0371714	0.549085	0.999926	-0.257606	0.000597607	0.0104271	-0.0927056	0.147176	0.490387	-0.116214	0.0735279	0.417019
ENSG00000100324	TAB1	-0.125399	0.0646842	0.254807	0.106164	0.153255	0.596796	0.0271086	0.672573	0.999926	-0.0902775	0.17128	0.379212	-0.00167066	0.979194	0.994681	0.00340918	0.957457	0.990128
ENSG00000100325	ASCC2	-0.0469845	0.463391	0.716611	-0.0903156	0.220846	0.657346	0.0164446	0.795443	0.999926	-0.0239124	0.706697	0.843856	-0.0463303	0.46909	0.786442	0.0469945	0.46141	0.799857
ENSG00000100330	MTMR3	0.240434	0.0493153	0.219271	0.0519829	0.69136	0.90203	0.0270669	0.815839	0.999926	-0.0793874	0.499186	0.700188	0.0201203	0.862741	0.961901	-0.0353494	0.761198	0.93289
ENSG00000100335	MIEF1	0.0170079	0.743171	0.890081	0.0814693	0.175546	0.619253	-0.021046	0.684446	0.999926	0.164229	0.00489037	0.04023	0.107915	0.0490283	0.296274	0.0885638	0.0995375	0.479991
ENSG00000100342	APOL1	0.568276	1.94469e-05	0.00173788	0.251533	0.0342252	0.418027	-0.0102085	0.918441	0.999926	0.67871	2.08692e-06	0.000246557	0.236661	0.0270175	0.224732	0.0273125	0.78404	0.941301
ENSG00000100344	PNPLA3	-0.211471	0.289672	0.573479	-0.29225	0.204306	0.644765	0.260104	0.193506	0.999926	-0.134547	0.490342	0.693581	-0.688184	0.00314745	0.0715908	-0.600283	0.00737516	0.178247
ENSG00000100345	MYH9	0.104106	0.304324	0.586802	-0.015526	0.89132	0.972596	-0.0131981	0.894749	0.999926	0.0981272	0.332117	0.561232	-0.109486	0.28093	0.647619	-0.114639	0.259611	0.657565
ENSG00000100347	SAMM50	-0.0309816	0.554915	0.781342	0.112812	0.0680327	0.488385	-0.0438165	0.403887	0.999926	-0.0168703	0.746225	0.869753	0.080976	0.132419	0.466765	0.0964017	0.076563	0.425754
ENSG00000100348	TXN2	-0.130973	0.0365582	0.183926	0.000728793	0.991186	0.997352	0.02101	0.718867	0.999926	-0.149056	0.0191549	0.0961956	-0.0271312	0.643024	0.877038	0.0893083	0.137347	0.531021
ENSG00000100350	FOXRED2	-0.283243	0.0322263	0.170177	0.0869964	0.529531	0.836504	0.0380567	0.754644	0.999926	-0.339601	0.0123069	0.0719075	-0.069319	0.571896	0.840656	0.175966	0.158021	0.557107
ENSG00000100353	EIF3D	0.185603	0.00396563	0.0475641	0.127992	0.0582634	0.471454	0.0252529	0.656305	0.999926	0.163966	0.0090704	0.0588816	-0.0336544	0.554365	0.833148	-0.0175022	0.757332	0.932067
ENSG00000100354	TNRC6B	-0.183172	0.0301828	0.16389	0.0738445	0.407387	0.773846	-0.0579894	0.459967	0.999926	0.00508984	0.947955	0.975346	-0.0232248	0.766604	0.927829	0.0347336	0.656524	0.893124
ENSG00000100359	SGSM3	-0.0602484	0.737579	0.887462	-0.33422	0.114776	0.552608	-0.230717	0.195446	0.999926	-0.00759775	0.965797	0.983949	0.20484	0.250928	0.615253	-0.0518518	0.770078	0.93605
ENSG00000100360	IFT27	-0.107581	0.25188	0.53616	-0.154672	0.146767	0.587881	0.0303481	0.740068	0.999926	-0.0878652	0.343697	0.572037	-0.149739	0.116909	0.443036	-0.108311	0.246609	0.645387
ENSG00000100364	KIAA0930	0.023744	0.606974	0.813568	0.0890893	0.100724	0.532902	0.0237601	0.606348	0.999926	0.0395824	0.393837	0.615663	0.221242	0.000137207	0.0102353	0.205368	0.000286815	0.0447536
ENSG00000100368	CSF2RB	-0.083073	0.484907	0.733199	-0.0196581	0.884243	0.970613	0.0652105	0.581203	0.999926	-0.0415814	0.72496	0.85483	0.0203503	0.862833	0.961901	-0.0442568	0.707634	0.913776
ENSG00000100372	SLC25A17	0.0206541	0.765757	0.900736	0.157438	0.0563518	0.467341	-0.058305	0.402022	0.999926	0.0296151	0.668601	0.820219	0.0660552	0.345062	0.705523	0.0676736	0.332436	0.714592
ENSG00000100376	FAM118A	0.20485	0.0244769	0.144651	-0.0118501	0.901414	0.975856	-0.058717	0.488964	0.999926	0.254769	0.00675024	0.0491667	-0.0858349	0.318952	0.682877	-0.17254	0.0546926	0.3779
ENSG00000100379	KCTD17	0.0471819	0.371476	0.646631	-0.0224827	0.704145	0.907913	0.0559823	0.290986	0.999926	-0.0793333	0.141299	0.337418	0.109694	0.0471837	0.290984	0.119856	0.0315692	0.30864
ENSG00000100380	ST13	0.0344262	0.4357	0.695215	0.103926	0.0482649	0.458392	-0.0287412	0.513846	0.999926	0.0766337	0.0933104	0.260846	-0.00781958	0.858245	0.960421	0.055664	0.213788	0.618598
ENSG00000100387	RBX1	0.0270485	0.627317	0.826209	0.127136	0.0547552	0.464881	-0.00248313	0.964246	0.999926	-0.0133736	0.80952	0.90895	-0.0310017	0.578276	0.843102	0.0212277	0.702006	0.910762
ENSG00000100393	EP300	0.00841328	0.881193	0.95482	0.0174855	0.783874	0.938267	0.0197633	0.725587	0.999926	0.0705903	0.219328	0.440569	-0.0948913	0.105494	0.423952	-0.0698812	0.224267	0.630374
ENSG00000100395	L3MBTL2	-0.0491601	0.576042	0.796107	-0.0413606	0.676467	0.895298	0.00208962	0.980842	0.999926	-0.11773	0.189482	0.40311	0.0368244	0.673311	0.889696	0.0519282	0.552061	0.845653
ENSG00000100401	RANGAP1	0.490903	8.107e-05	0.00422442	-0.0159078	0.885052	0.970613	0.00391201	0.967693	0.999926	0.490974	8.07324e-05	0.00283356	0.0179161	0.852965	0.959213	-0.201164	0.0498764	0.364848
ENSG00000100403	ZC3H7B	0.717015	8.40972e-06	0.00101069	0.0111165	0.93255	0.98281	-0.0199145	0.863024	0.999926	0.722371	7.66029e-06	0.000603345	0.158515	0.181315	0.540509	-0.162628	0.171074	0.573651
ENSG00000100410	PHF5A	-0.0333383	0.574204	0.794839	0.0060317	0.927866	0.981887	0.00446882	0.9394	0.999926	-0.114734	0.0650451	0.20798	-0.0102235	0.862311	0.961777	0.0379135	0.521019	0.832816
ENSG00000100412	ACO2	-0.0755957	0.0929128	0.313555	0.0244535	0.616638	0.873544	-0.00152535	0.971662	0.999926	-0.0668626	0.133057	0.324328	-0.0568781	0.197481	0.557921	-0.00487309	0.909659	0.979881
ENSG00000100413	POLR3H	-0.0903032	0.142449	0.398692	-0.0761636	0.268596	0.692771	-0.0240174	0.68597	0.999926	-0.214609	0.00197978	0.0223302	0.163539	0.012215	0.148206	0.0767163	0.205755	0.610298
ENSG00000100416	TRMU	-0.0512269	0.361276	0.637896	-0.0709003	0.267583	0.691651	0.0471523	0.398427	0.999926	-0.063376	0.260856	0.490722	-0.0833462	0.145103	0.48662	-0.0765643	0.177792	0.580739
ENSG00000100417	PMM1	0.00304758	0.984036	0.994884	0.103485	0.551064	0.846443	0.126876	0.410631	0.999926	0.00378645	0.980072	0.991451	0.099245	0.515587	0.811539	0.0426637	0.778287	0.938996
ENSG00000100418	DESI1	0.226487	0.0004638	0.0132769	-0.0273981	0.651976	0.887877	-0.0115524	0.828173	0.999926	0.204384	0.00114363	0.0158326	0.296601	2.80632e-05	0.00369084	0.193356	0.00179986	0.103103
ENSG00000100422	CERK	0.25187	0.0133043	0.100203	-0.0483872	0.646482	0.886086	0.0196521	0.831893	0.999926	0.231305	0.0212015	0.102664	0.0753966	0.419555	0.757115	-0.0798858	0.393248	0.755654
ENSG00000100425	BRD1	-0.00130439	0.982349	0.994278	0.0300815	0.651841	0.887866	-0.0126273	0.829947	0.999926	0.0572728	0.336276	0.565396	-0.105938	0.0862966	0.387709	-0.102405	0.0956859	0.470594
ENSG00000100426	ZBED4	0.118934	0.057878	0.239501	0.0224911	0.738248	0.922958	-0.0479633	0.422847	0.999926	0.174574	0.00815538	0.0551445	0.0114669	0.847003	0.957097	-0.0726661	0.231257	0.636637
ENSG00000100429	HDAC10	0.450722	0.0281643	0.156864	-0.0238351	0.913609	0.978468	-0.120983	0.534189	0.999926	0.11628	0.550927	0.739752	0.352408	0.078773	0.370005	0.351312	0.0780179	0.430833
ENSG00000100439	ABHD4	0.0144452	0.881536	0.954935	0.282757	0.0174448	0.391624	-0.0623453	0.520958	0.999926	0.0137814	0.886664	0.945938	0.132137	0.182863	0.541321	0.0945467	0.334229	0.71612
ENSG00000100441	KHNYN	0.282826	0.00489682	0.0534167	0.0335213	0.739312	0.923296	-0.0502098	0.574064	0.999926	0.301971	0.00300133	0.0294245	-0.0328399	0.713287	0.909382	-0.159332	0.0878877	0.453954
ENSG00000100442	FKBP3	0.115685	0.100835	0.328185	0.0467422	0.544128	0.843847	-0.0703248	0.305558	0.999926	0.112373	0.109586	0.28798	0.0744848	0.279301	0.647014	0.107425	0.124717	0.516574
ENSG00000100445	SDR39U1	-0.0167614	0.859421	0.945439	-0.158993	0.148487	0.591217	-0.0361976	0.699798	0.999926	-0.116578	0.227891	0.451548	0.164349	0.0921101	0.399353	0.0506304	0.589962	0.863753
ENSG00000100461	RBM23	-0.0354601	0.529701	0.765238	0.129283	0.0527021	0.462803	0.0410014	0.46702	0.999926	-0.0368837	0.512413	0.711946	-0.0492336	0.385038	0.732487	-0.0351996	0.531356	0.836788
ENSG00000100462	PRMT5	-0.0799494	0.227734	0.50945	-0.0583776	0.42956	0.784042	-0.0331077	0.608423	0.999926	-0.106166	0.114108	0.29563	0.049276	0.44865	0.774567	0.15845	0.0226469	0.268241
ENSG00000100478	AP4S1	-0.0469706	0.701183	0.867779	0.155008	0.256849	0.686359	0.0205779	0.865061	0.999926	-0.0997769	0.416691	0.634057	-0.128607	0.300798	0.666091	-0.00269452	0.982224	0.996951
ENSG00000100479	POLE2	-0.615359	0.00295398	0.0400664	-0.158797	0.429597	0.784042	-0.0153729	0.928341	0.999926	-0.425722	0.0255783	0.115251	-0.430287	0.0243813	0.211249	-0.0672219	0.696582	0.907744
ENSG00000100483	VCPKMT	-0.0785815	0.45993	0.714086	0.0453733	0.699823	0.906355	0.0250284	0.810712	0.999926	-0.0831439	0.432047	0.648071	0.0758178	0.47079	0.78748	-0.00385409	0.970535	0.992983
ENSG00000100485	SOS2	0.217989	0.0041876	0.048894	0.0586891	0.442567	0.792301	-0.0992195	0.150712	0.999926	0.231854	0.00259189	0.0266472	0.00155313	0.98156	0.99501	-0.0384086	0.568983	0.853673
ENSG00000100490	CDKL1	0.0514642	0.793011	0.913742	-0.206045	0.360891	0.748131	-0.0152723	0.937342	0.999926	0.0636261	0.743681	0.86796	0.204183	0.297919	0.66442	0.178261	0.360199	0.731663
ENSG00000100503	NIN	0.182938	0.00188514	0.0302077	0.073024	0.212836	0.653003	-0.0300295	0.554372	0.999926	0.227296	0.000271495	0.0060753	0.0101293	0.84141	0.954688	-0.0341106	0.50284	0.821662
ENSG00000100504	PYGL	0.0812555	0.299129	0.581263	-0.0404526	0.64378	0.885734	-0.0237174	0.757936	0.999926	0.0392799	0.610613	0.782475	0.135732	0.0905502	0.395829	0.243113	0.00493783	0.150243
ENSG00000100519	PSMC6	0.0873136	0.165841	0.430712	0.142427	0.0517003	0.462803	0.0397712	0.518454	0.999926	0.094453	0.135063	0.327295	-0.0693806	0.266706	0.632306	-0.0500345	0.418178	0.770933
ENSG00000100522	GNPNAT1	0.037853	0.613764	0.817784	0.0195827	0.81677	0.950596	-0.0853918	0.260013	0.999926	0.0537293	0.474031	0.680304	0.170809	0.0323981	0.245841	0.140559	0.0717179	0.41355
ENSG00000100523	DDHD1	0.0966303	0.185451	0.455733	-0.0322873	0.688986	0.901089	0.0536441	0.454382	0.999926	0.0748078	0.29896	0.530986	0.100062	0.170438	0.527181	0.00802197	0.909997	0.980089
ENSG00000100526	CDKN3	-0.514756	0.000470974	0.0133724	0.38338	0.00843653	0.339447	0.0150689	0.897724	0.999926	-0.425849	0.00218044	0.0238038	-0.722412	1.45074e-05	0.00265011	-0.361775	0.00679867	0.171954
ENSG00000100528	CNIH1	0.000898795	0.989664	0.996332	0.124576	0.1243	0.563265	-0.0634347	0.36521	0.999926	0.0619871	0.376143	0.600597	0.0853885	0.22782	0.589464	0.112289	0.117718	0.507482
ENSG00000100532	CGRRF1	0.0545452	0.527944	0.764234	-0.0201511	0.835103	0.956393	-0.00701524	0.93468	0.999926	0.136366	0.122499	0.308478	0.1036	0.23553	0.598746	0.0746079	0.386851	0.749914
ENSG00000100554	ATP6V1D	0.117103	0.0399071	0.193403	0.0869049	0.163955	0.608217	-0.0263987	0.621964	0.999926	0.212768	0.000830199	0.0128313	0.0671675	0.21884	0.579786	0.0119708	0.822626	0.955184
ENSG00000100558	PLEK2	0.116433	0.630808	0.827756	-0.304078	0.29186	0.706397	0.166329	0.499028	0.999926	0.218543	0.364929	0.591521	0.0314063	0.896831	0.973939	0.00234692	0.992389	0.998379
ENSG00000100564	PIGH	-0.13861	0.104814	0.33622	-0.104391	0.26715	0.691651	0.0194423	0.81085	0.999926	-0.149996	0.0798926	0.237126	0.0495207	0.544114	0.826847	0.163879	0.0545173	0.3779
ENSG00000100567	PSMA3	0.142955	0.0179862	0.11984	0.127406	0.0545551	0.464881	-0.0221732	0.689559	0.999926	0.141307	0.0189983	0.0957591	0.125077	0.0349389	0.252506	0.108273	0.063381	0.396943
ENSG00000100568	VTI1B	-0.0936211	0.141704	0.397724	-0.0547623	0.435918	0.788563	0.0120243	0.844477	0.999926	-0.0257758	0.675114	0.824003	-0.0750611	0.232413	0.594967	0.032669	0.594879	0.866402
ENSG00000100575	TIMM9	0.0646736	0.538353	0.770552	0.0912551	0.439146	0.790521	0.132906	0.215922	0.999926	0.00741304	0.943345	0.973152	0.183449	0.0898681	0.394551	0.0522501	0.615852	0.876259
ENSG00000100577	GSTZ1	-0.117744	0.305588	0.588101	0.0839028	0.50332	0.824922	-0.0791953	0.480005	0.999926	0.075885	0.498411	0.699713	-0.107623	0.346348	0.706428	0.120023	0.287626	0.681333
ENSG00000100578	KIAA0586	-0.255562	0.00389205	0.0469776	0.00588699	0.945781	0.985508	0.0263653	0.731528	0.999926	-0.199216	0.0179793	0.0924565	-0.114535	0.150212	0.4963	0.0104842	0.891182	0.975347
ENSG00000100580	TMED8	-0.00541315	0.938742	0.978255	-0.0450154	0.574707	0.855617	-0.0393063	0.576735	0.999926	-0.00376191	0.957273	0.980604	0.00219752	0.975075	0.994681	0.079827	0.263404	0.6617
ENSG00000100583	SAMD15	0.12458	0.639861	0.833128	0.0670173	0.816762	0.950596	-0.384282	0.147459	0.999926	0.105872	0.689205	0.832528	-0.241428	0.384491	0.732487	0.365741	0.166115	0.568011
ENSG00000100591	AHSA1	0.0293214	0.479747	0.728795	0.0407561	0.387958	0.764671	-0.0180489	0.661691	0.999926	0.017446	0.672368	0.822523	0.092994	0.034805	0.252191	0.11411	0.011867	0.215133
ENSG00000100592	DAAM1	0.41946	1.06604e-05	0.00116811	-0.00862286	0.912892	0.978439	-0.0191371	0.783318	0.999926	0.471251	2.43748e-06	0.000270324	0.112266	0.119478	0.446958	0.0126506	0.855646	0.965079
ENSG00000100596	SPTLC2	0.202121	0.00702785	0.0665593	0.0947957	0.22132	0.657637	-0.0848121	0.215479	0.999926	0.249626	0.0014607	0.0183621	0.00444261	0.947179	0.985252	-0.0667069	0.326805	0.709767
ENSG00000100599	RIN3	-0.188513	0.0280753	0.156643	-0.0762806	0.401371	0.771225	0.0439548	0.580187	0.999926	-0.304965	0.00119833	0.0164266	-0.126801	0.123567	0.451708	-0.185039	0.0301325	0.302868
ENSG00000100600	LGMN	0.114253	0.0919464	0.311652	0.0200454	0.785764	0.939739	-0.0202532	0.755204	0.999926	0.142747	0.0390417	0.15042	0.0646732	0.326097	0.689017	0.0573547	0.381749	0.745582
ENSG00000100601	ALKBH1	-0.0843495	0.37939	0.652649	-0.040234	0.706614	0.909142	0.125762	0.194408	0.999926	-0.0241163	0.798118	0.901958	-0.171774	0.0840817	0.381943	0.0161381	0.863505	0.965939
ENSG00000100603	SNW1	-0.00701499	0.909589	0.967392	0.0236257	0.735559	0.921722	0.0114802	0.852208	0.999926	-0.0118423	0.847693	0.926732	-0.111977	0.0837008	0.381206	-0.0633044	0.31201	0.697771
ENSG00000100605	ITPK1	-0.208868	0.00408887	0.0482666	0.0530839	0.463943	0.80256	0.0918374	0.160578	0.999926	-0.282741	0.000322633	0.00680457	-0.136817	0.0436619	0.280373	-0.0464577	0.467589	0.801692
ENSG00000100612	DHRS7	0.377652	0.000191948	0.00762695	-0.0314687	0.733323	0.920268	-0.0149242	0.854455	0.999926	0.429843	4.74392e-05	0.00202868	0.254424	0.00540311	0.0984015	0.145605	0.0858541	0.450073
ENSG00000100614	PPM1A	0.157458	0.0524144	0.226877	0.121339	0.173727	0.617365	0.0309387	0.687471	0.999926	0.151491	0.06044	0.198071	0.0489012	0.52626	0.817009	0.0119408	0.876154	0.970621
ENSG00000100625	SIX4	0.132821	0.184599	0.45473	-0.0412144	0.709218	0.910508	0.0352823	0.718322	0.999926	0.0504449	0.605701	0.779118	-0.112808	0.259738	0.624335	-0.289186	0.00848133	0.187807
ENSG00000100626	GALNT16	0.000402046	0.999013	0.999507	-0.424965	0.24914	0.681299	-0.0440764	0.886103	0.999926	-0.281044	0.379792	0.603708	-0.325384	0.315431	0.680174	0.265393	0.385043	0.748787
ENSG00000100629	CEP128	-0.390096	0.0523035	0.226659	-0.109151	0.610482	0.872008	0.0722799	0.696684	0.999926	-0.530666	0.0114939	0.0688892	-0.596901	0.00572564	0.101943	-0.101969	0.584637	0.861854
ENSG00000100632	ERH	-0.0353181	0.586228	0.802559	0.0449104	0.539919	0.841996	0.00306181	0.962084	0.999926	-0.0522075	0.422638	0.639231	0.0293811	0.649544	0.880082	0.146678	0.03328	0.315616
ENSG00000100644	HIF1A	-0.377028	0.0131396	0.0993377	0.0884129	0.573278	0.85543	-0.0833644	0.546628	0.999926	-0.328762	0.0271222	0.119784	-0.127922	0.359083	0.716881	0.0250951	0.855293	0.965066
ENSG00000100647	SUSD6	0.175318	0.00237469	0.0347018	-0.0908808	0.122407	0.561526	-0.0347463	0.489118	0.999926	0.212926	0.000442191	0.00844711	0.128495	0.0181146	0.183929	-0.0171167	0.732106	0.923229
ENSG00000100650	SRSF5	0.12046	0.172408	0.44029	-0.0599794	0.541198	0.842748	0.00812398	0.924571	0.999926	0.168553	0.0623908	0.202418	-0.0940351	0.282025	0.648905	-0.134448	0.130554	0.524067
ENSG00000100664	EIF5	0.220715	0.000801821	0.0183562	0.0926745	0.150108	0.592762	-0.0749409	0.184895	0.999926	0.258892	0.000176756	0.00466696	0.0712365	0.206577	0.567803	0.0535056	0.337655	0.718638
ENSG00000100697	DICER1	-0.0191415	0.801884	0.918621	0.073371	0.398418	0.770192	-0.0116827	0.877791	0.999926	0.0250116	0.742443	0.866952	-0.0897428	0.248716	0.613107	-0.0231432	0.761068	0.93289
ENSG00000100711	ZFYVE21	-0.00118932	0.986244	0.99596	0.0102193	0.895569	0.973955	0.0106747	0.876601	0.999926	0.0170466	0.804178	0.905797	-0.0991264	0.163374	0.516663	0.0292416	0.670821	0.898373
ENSG00000100714	MTHFD1	-0.210164	0.00413759	0.0486359	-0.0271639	0.709109	0.910508	0.0372187	0.562842	0.999926	-0.244525	0.00126853	0.0169231	-0.120806	0.0732793	0.359587	0.045528	0.479567	0.807055
ENSG00000100722	ZC3H14	-0.00341508	0.935631	0.977111	-0.0191677	0.689513	0.901219	-0.035009	0.410945	0.999926	0.0287357	0.498637	0.699713	0.00802563	0.849369	0.958549	-0.0105611	0.802443	0.948051
ENSG00000100726	TELO2	-0.203921	0.00877488	0.0773755	-0.0657319	0.409181	0.773846	0.0609941	0.385445	0.999926	-0.168524	0.0252024	0.114259	-0.097495	0.173503	0.531254	0.0337742	0.627445	0.882571
ENSG00000100731	PCNX1	-0.0261215	0.697318	0.865424	0.152218	0.0560786	0.466954	-0.0471034	0.483689	0.999926	0.0215941	0.746919	0.870344	-0.0835441	0.222935	0.584881	-0.0409327	0.542561	0.842473
ENSG00000100744	GSKIP	0.0300962	0.605542	0.812576	0.0549083	0.405441	0.773846	-0.0281466	0.627668	0.999926	0.103874	0.0855121	0.247704	0.113058	0.0635994	0.337937	0.136535	0.0279205	0.292993
ENSG00000100749	VRK1	-0.381483	0.000720069	0.0174289	-0.0759416	0.472737	0.808344	0.0010721	0.990726	0.999926	-0.515108	3.54541e-05	0.00169354	-0.345692	0.00161025	0.0481125	0.0554166	0.549113	0.844219
ENSG00000100764	PSMC1	0.0433002	0.270414	0.555871	-0.00603123	0.890391	0.972339	0.0529275	0.181485	0.999926	0.0709211	0.0788974	0.235174	0.0846808	0.0394537	0.266667	0.0763277	0.060226	0.390836
ENSG00000100767	PAPLN	0.915776	0.00117236	0.0232157	-0.605807	0.0539052	0.464881	-0.166612	0.508241	0.999926	1.05219	0.000285986	0.00627097	0.510577	0.0494505	0.297536	0.323509	0.200725	0.607154
ENSG00000100784	RPS6KA5	-0.129683	0.525578	0.762443	0.44825	0.0526446	0.462803	0.0335576	0.867036	0.999926	-0.0442217	0.825366	0.916482	-0.446414	0.0430849	0.278852	-0.112518	0.577221	0.859016
ENSG00000100796	PPP4R3A	-0.00940822	0.893115	0.960053	0.00790973	0.920551	0.979628	0.0243958	0.727461	0.999926	0.00032682	0.996269	0.998632	-0.0397641	0.571708	0.840656	-0.0865278	0.226283	0.632643
ENSG00000100802	C14orf93	-0.17679	0.333206	0.615018	-0.0588537	0.764446	0.931726	0.0769075	0.663707	0.999926	-0.00809558	0.963337	0.982875	-0.175322	0.333942	0.69516	0.105222	0.547537	0.844195
ENSG00000100804	PSMB5	0.0142874	0.735595	0.886415	0.0892677	0.0757092	0.499508	0.0135	0.749442	0.999926	-0.00654424	0.876864	0.941494	0.0578691	0.182109	0.540512	0.0564531	0.192266	0.59601
ENSG00000100811	YY1	0.0443974	0.603986	0.81213	-0.0201775	0.835023	0.956393	0.0737432	0.392221	0.999926	-0.0821761	0.341914	0.570721	0.0291738	0.732539	0.915961	-0.0310904	0.715772	0.916726
ENSG00000100813	ACIN1	-0.0636816	0.182454	0.451986	-0.0662101	0.220494	0.657346	-0.0646107	0.176048	0.999926	-0.0215504	0.643814	0.803989	-0.120712	0.0174005	0.181437	-0.150671	0.00433926	0.142267
ENSG00000100814	CCNB1IP1	0.143642	0.178756	0.447773	0.188153	0.120387	0.558742	-0.13193	0.213022	0.999926	0.136674	0.197952	0.413205	-0.0684928	0.514969	0.811451	-0.0575567	0.582049	0.860755
ENSG00000100815	TRIP11	0.0414946	0.539979	0.772234	0.187333	0.0223982	0.399029	-0.109287	0.116632	0.999926	0.103638	0.135601	0.328026	-0.000377306	0.995529	0.999413	-0.015384	0.819142	0.95403
ENSG00000100823	APEX1	-0.0304159	0.605014	0.812295	0.0804708	0.234497	0.667104	0.0275933	0.638414	0.999926	-0.0754971	0.208094	0.425373	-0.129448	0.0386602	0.265368	-0.00543296	0.926019	0.984357
ENSG00000100836	PABPN1	-0.0202663	0.839754	0.936261	-0.33856	0.00807429	0.339447	0.00412277	0.966973	0.999926	-0.170787	0.102105	0.27645	-0.0772396	0.444685	0.772559	-0.243975	0.0246911	0.27782
ENSG00000100852	ARHGAP5	0.0926014	0.210571	0.490146	-0.0390065	0.63626	0.882742	-0.0756432	0.301448	0.999926	0.174297	0.0249215	0.113577	0.043864	0.545898	0.827144	-0.00641886	0.929115	0.984642
ENSG00000100865	CINP	0.0223489	0.738466	0.8876	0.0432595	0.567036	0.852296	0.0816311	0.231594	0.999926	0.117194	0.091167	0.25733	0.132096	0.0598779	0.326621	0.170489	0.0182476	0.249892
ENSG00000100883	SRP54	0.0267772	0.523959	0.761283	0.0565067	0.241658	0.674195	-0.00900826	0.829118	0.999926	0.0195442	0.640506	0.801802	0.10172	0.0241626	0.210269	0.0644311	0.135126	0.528959
ENSG00000100888	CHD8	-0.0779597	0.0691894	0.26483	0.00752457	0.870632	0.965952	-0.0314407	0.443641	0.999926	-0.0296711	0.469641	0.677074	-0.0212104	0.604009	0.858883	0.0130304	0.74911	0.929258
ENSG00000100889	PCK2	0.246987	0.0548109	0.231394	-0.155325	0.272892	0.694899	-0.0341515	0.779872	0.999926	0.121916	0.323367	0.553799	0.140554	0.258001	0.622391	0.0939962	0.443505	0.788234
ENSG00000100890	PRORP	0.315219	0.00541239	0.0566898	-0.038762	0.736121	0.921842	-0.104921	0.305159	0.999926	0.234906	0.0294105	0.126015	-0.0230717	0.820434	0.948869	-0.144007	0.16908	0.571859
ENSG00000100897	DCAF11	-0.0676069	0.402079	0.671143	0.126409	0.169318	0.611468	-0.0248847	0.754072	0.999926	-0.0784652	0.331025	0.560458	-0.145208	0.0825511	0.378443	-0.11988	0.144889	0.539688
ENSG00000100902	PSMA6	-0.0169218	0.909884	0.967485	-0.474484	0.012501	0.366786	-0.00336246	0.981868	0.999926	-0.00758744	0.95918	0.981282	0.183931	0.222078	0.584253	0.0822795	0.57819	0.859063
ENSG00000100906	NFKBIA	0.651994	0.000240031	0.00899534	-0.101686	0.538086	0.841087	0.0424832	0.767222	0.999926	0.5792	0.000714325	0.0116883	0.535554	0.00141468	0.044925	0.0800756	0.577452	0.859016
ENSG00000100908	EMC9	-0.213294	0.0320198	0.169601	0.0554146	0.591988	0.863357	-0.0411087	0.652727	0.999926	-0.307003	0.00369507	0.0335231	-0.128748	0.173901	0.531414	-0.00800671	0.930076	0.984642
ENSG00000100911	PSME2	0.464478	3.54882e-08	1.41355e-05	0.0620886	0.28137	0.699497	-0.0143771	0.774144	0.999926	0.492989	1.45387e-08	5.19702e-06	0.214241	0.000434429	0.0215236	0.0520552	0.30546	0.693666
ENSG00000100916	BRMS1L	0.0713396	0.47105	0.723148	0.0860705	0.439298	0.79063	0.041108	0.675989	0.999926	0.154249	0.126008	0.314422	-0.105206	0.295129	0.661556	0.0817648	0.406487	0.763522
ENSG00000100918	REC8	-0.0506487	0.767595	0.901606	-0.191281	0.328148	0.729869	0.015736	0.925893	0.999926	0.165339	0.330438	0.560214	-0.283126	0.1159	0.4408	-0.448821	0.0182212	0.249819
ENSG00000100926	TM9SF1	0.119598	0.237982	0.521652	-0.020584	0.854838	0.962413	-0.121927	0.226667	0.999926	0.128092	0.205518	0.422087	0.161182	0.116187	0.441626	0.105355	0.293703	0.685734
ENSG00000100934	SEC23A	0.0344856	0.497739	0.743287	0.135919	0.0275499	0.404925	-0.0466463	0.361424	0.999926	0.0706666	0.173469	0.382163	-0.009175	0.855905	0.96015	-0.00724728	0.88588	0.973671
ENSG00000100938	GMPR2	-0.109378	0.0731709	0.274731	0.12126	0.0769384	0.502997	-0.0230402	0.691013	0.999926	-0.046366	0.427804	0.644283	-0.0965745	0.109505	0.429951	-0.0675881	0.252541	0.650648
ENSG00000100941	PNN	-0.0467765	0.457476	0.71196	-0.123227	0.0964012	0.527088	-0.0166956	0.789014	0.999926	-0.0185159	0.766819	0.883124	-0.102972	0.112542	0.434143	-0.0882439	0.169307	0.571859
ENSG00000100949	RABGGTA	-0.078678	0.299236	0.581263	-0.00283218	0.973121	0.993895	0.0846389	0.26374	0.999926	-0.121679	0.115492	0.297867	-0.00913259	0.902196	0.975077	-0.039047	0.600266	0.868506
ENSG00000100968	NFATC4	0.136358	0.130673	0.381431	0.00922337	0.925695	0.981041	-0.0796691	0.366061	0.999926	0.187972	0.0425688	0.158932	-0.137078	0.129656	0.462263	-0.13699	0.129465	0.523888
ENSG00000100979	PLTP	0.333796	0.000800685	0.0183562	-0.0444513	0.640767	0.88496	0.015393	0.853871	0.999926	0.385681	0.000201914	0.00501762	0.196245	0.0287467	0.231344	0.0759152	0.368324	0.736255
ENSG00000100982	PCIF1	-0.208582	0.0200425	0.128702	0.0308957	0.737956	0.922842	0.10332	0.217227	0.999926	-0.186107	0.0343356	0.138859	-0.213168	0.0176454	0.182115	-0.108683	0.195324	0.59876
ENSG00000100983	GSS	-0.0738322	0.148745	0.407317	0.00559423	0.920183	0.979628	-0.0205625	0.677344	0.999926	-0.0871768	0.0913183	0.257445	-0.00633111	0.898051	0.973962	0.0629206	0.212023	0.617048
ENSG00000100991	TRPC4AP	-0.0118085	0.767984	0.901901	0.037901	0.407661	0.773846	0.0154903	0.698791	0.999926	-0.0323139	0.423122	0.639639	-0.010329	0.796235	0.939431	-0.0107001	0.788972	0.94275
ENSG00000100994	PYGB	0.00040399	0.992776	0.997355	0.031442	0.536973	0.840174	0.00825693	0.853183	0.999926	0.0133456	0.765068	0.882227	0.0231828	0.604742	0.858996	0.0252222	0.573413	0.855791
ENSG00000100997	ABHD12	-0.250839	0.0125006	0.0969436	-0.158433	0.138523	0.577326	0.212724	0.0293381	0.999926	-0.457608	9.36092e-05	0.00315982	-0.0778878	0.395164	0.740143	-0.0645371	0.4786	0.806499
ENSG00000101000	PROCR	-0.314289	0.000641037	0.0158782	0.106024	0.229948	0.664531	0.0346669	0.650113	0.999926	-0.407066	4.81047e-05	0.0020322	-0.106484	0.174559	0.532732	-0.090254	0.246119	0.645387
ENSG00000101003	GINS1	-0.555693	0.00467937	0.0521047	-0.186312	0.342123	0.73695	0.0879013	0.602668	0.999926	-0.730146	0.000531886	0.00960142	-0.446309	0.0172804	0.180589	0.0508864	0.761402	0.93289
ENSG00000101004	NINL	-0.026908	0.756732	0.89738	0.00961031	0.921484	0.979851	-0.00824151	0.923974	0.999926	-0.0686084	0.432281	0.648351	-0.136247	0.129835	0.462331	-0.0986381	0.263518	0.661809
ENSG00000101017	CD40	0.0868922	0.676611	0.854852	0.0654038	0.774919	0.933721	0.0774995	0.710584	0.999926	0.19822	0.340164	0.569363	-0.211367	0.32299	0.686812	0.0592087	0.774477	0.937012
ENSG00000101019	UQCC1	-0.0899529	0.0842417	0.296532	-0.0315528	0.576457	0.856392	0.0138591	0.77967	0.999926	-0.0620728	0.221039	0.442555	-0.0903944	0.0824108	0.378318	-0.0215658	0.663875	0.895418
ENSG00000101040	ZMYND8	-0.286708	2.69521e-05	0.00203188	0.0530175	0.363992	0.74953	-0.0309045	0.5462	0.999926	-0.28732	2.59557e-05	0.00140797	-0.21511	0.000515889	0.0238937	-0.121618	0.026996	0.288835
ENSG00000101052	IFT52	-0.0771188	0.211201	0.490733	0.159417	0.0276317	0.404925	0.028832	0.631492	0.999926	-0.0545929	0.368603	0.594343	-0.102298	0.10269	0.420071	-0.0484106	0.423628	0.774633
ENSG00000101057	MYBL2	-0.516176	0.00218227	0.0328542	0.0515378	0.751	0.927457	0.091102	0.526503	0.999926	-0.735915	8.68473e-05	0.00298484	-0.716604	0.000115664	0.00911003	-0.0818103	0.569368	0.853673
ENSG00000101079	NDRG3	0.075859	0.270315	0.555871	0.129929	0.102453	0.534744	0.0135097	0.84142	0.999926	0.104963	0.132247	0.323051	0.0766173	0.265169	0.630178	0.0926305	0.18055	0.584683
ENSG00000101084	RAB5IF	-0.00941061	0.97874	0.992408	-0.884022	0.0500188	0.460161	0.622392	0.0987961	0.999926	-1.01486	0.0131442	0.0752228	0.405056	0.253531	0.617916	-0.00654439	0.985164	0.997616
ENSG00000101096	NFATC2	0.499465	0.00053612	0.0142634	0.00899962	0.945635	0.985508	-0.0660153	0.585225	0.999926	0.679117	2.00816e-05	0.00117449	0.199385	0.109754	0.430644	-0.00165574	0.989098	0.998253
ENSG00000101104	PABPC1L	-0.00800102	0.965601	0.989133	-0.353326	0.111436	0.549329	0.0613405	0.739773	0.999926	-0.0467255	0.800187	0.90338	0.099472	0.589387	0.849537	-0.00807593	0.96494	0.992035
ENSG00000101109	STK4	0.0208206	0.714534	0.874961	0.0460339	0.475728	0.810236	-0.0841527	0.149148	0.999926	0.200353	0.00219503	0.0239256	-0.0517986	0.367917	0.723342	-0.0696967	0.229357	0.6353
ENSG00000101126	ADNP	-0.0351993	0.491281	0.738077	0.116389	0.054774	0.464881	-0.0112263	0.824698	0.999926	0.00626503	0.901605	0.954464	-0.0817988	0.120483	0.448107	-0.0117884	0.816116	0.953646
ENSG00000101132	PFDN4	-0.0464906	0.636086	0.83059	0.151407	0.17917	0.622275	0.105678	0.287812	0.999926	-0.0107894	0.911904	0.958665	-0.151361	0.135857	0.472147	-0.116407	0.243388	0.645027
ENSG00000101134	DOK5	0.314228	0.0102844	0.0854945	0.0856664	0.505189	0.826585	-0.113461	0.31203	0.999926	0.261397	0.0279583	0.122171	0.198476	0.0867673	0.388696	-0.0188069	0.865804	0.966852
ENSG00000101138	CSTF1	-0.179395	0.0129306	0.0985763	0.0733674	0.323975	0.727864	0.0653846	0.321888	0.999926	-0.105737	0.117953	0.3015	-0.0303309	0.64246	0.876932	0.0470602	0.471287	0.802935
ENSG00000101146	RAE1	0.0184306	0.742398	0.889385	0.106363	0.104552	0.53886	0.0288729	0.606624	0.999926	0.0552574	0.328721	0.559207	0.024357	0.663891	0.884819	0.0424793	0.449885	0.792701
ENSG00000101150	TPD52L2	0.0557407	0.252447	0.536816	-0.0168477	0.756523	0.929507	-0.0315293	0.511506	0.999926	0.0993666	0.049661	0.174477	0.136661	0.00984066	0.133347	0.114799	0.0258253	0.282602
ENSG00000101152	DNAJC5	0.00889638	0.837399	0.934682	0.0196586	0.690094	0.901724	0.00658551	0.87914	0.999926	0.0426967	0.330956	0.560411	0.0793556	0.0803096	0.373199	0.0330066	0.449671	0.792624
ENSG00000101160	CTSZ	-0.00291809	0.974259	0.990891	-0.154063	0.148331	0.59116	0.16774	0.077146	0.999926	-0.251134	0.011972	0.0707981	0.0363372	0.688522	0.897207	-0.0485302	0.593198	0.865484
ENSG00000101161	PRPF6	-0.0252252	0.643283	0.835398	0.0712066	0.255017	0.685619	0.0378736	0.487968	0.999926	0.037585	0.49101	0.694165	-0.0272962	0.616215	0.864164	0.00382382	0.943735	0.987437
ENSG00000101166	PRELID3B	-0.0269388	0.685447	0.859025	0.0923061	0.227297	0.662024	-0.0284769	0.667438	0.999926	0.0420265	0.527442	0.722306	0.0123875	0.851683	0.958874	-0.0232781	0.725388	0.920754
ENSG00000101181	MTG2	-0.0853916	0.289591	0.573479	-0.0746034	0.408129	0.773846	-0.00846472	0.91432	0.999926	-0.00999016	0.899105	0.953188	0.0479919	0.544533	0.826853	0.169054	0.0426926	0.342859
ENSG00000101182	PSMA7	-0.0551885	0.374404	0.648421	0.0512697	0.465325	0.803454	0.0824154	0.190766	0.999926	-0.0488985	0.429937	0.646255	0.0199591	0.745372	0.920796	0.0199373	0.745579	0.927908
ENSG00000101187	SLCO4A1	-0.321264	0.240647	0.5251	-0.160377	0.600771	0.867192	-0.134066	0.611197	0.999926	-0.245341	0.362929	0.589464	0.298117	0.26487	0.630124	0.109562	0.677872	0.900701
ENSG00000101188	NTSR1	0.443416	0.13755	0.391825	-0.270172	0.423035	0.781483	0.192076	0.524572	0.999926	-0.0339373	0.909063	0.956902	0.366731	0.217456	0.577969	0.122776	0.676201	0.900625
ENSG00000101189	MRGBP	0.0248999	0.639438	0.832889	0.00943051	0.875162	0.967352	-0.0405562	0.446303	0.999926	0.0466682	0.38237	0.605873	0.0990127	0.0742112	0.36059	0.0734874	0.175456	0.577852
ENSG00000101190	TCFL5	-0.0766719	0.445051	0.703273	-0.385222	0.0030973	0.311884	0.0490055	0.621777	0.999926	-0.081389	0.416056	0.633945	0.0159667	0.871909	0.964761	-0.0986321	0.326798	0.709767
ENSG00000101191	DIDO1	-0.0276514	0.448177	0.705538	-0.022417	0.585946	0.860832	-0.0348	0.341149	0.999926	-0.0265751	0.46518	0.673867	-0.0653347	0.0841255	0.382017	-0.0139333	0.699963	0.909787
ENSG00000101193	GID8	-0.000655222	0.989007	0.996332	0.0527006	0.332275	0.732465	-0.0458596	0.339829	0.999926	-0.0441862	0.358277	0.585128	-0.0104341	0.826269	0.950423	0.0797161	0.10574	0.488553
ENSG00000101194	SLC17A9	0.0145062	0.80102	0.918436	-0.183791	0.011359	0.362118	-0.0661476	0.258116	0.999926	0.00395944	0.94505	0.973582	0.181124	0.00520921	0.0962887	0.132631	0.0312702	0.307431
ENSG00000101199	ARFGAP1	0.00201942	0.974499	0.99097	-0.0547819	0.44956	0.79603	-0.0224449	0.722679	0.999926	0.0309989	0.624688	0.792356	0.0237119	0.70788	0.907036	-0.0437202	0.4918	0.815333
ENSG00000101210	EEF1A2	-0.255954	0.000569246	0.0148586	0.0280681	0.685695	0.899804	-0.0195637	0.748594	0.999926	-0.215005	0.00240663	0.0255318	-0.00390287	0.949036	0.985733	0.0987876	0.117935	0.507482
ENSG00000101216	GMEB2	-0.00172014	0.975057	0.99097	0.00679065	0.913033	0.978439	0.0250589	0.648705	0.999926	-0.0130742	0.811769	0.910156	-0.0561707	0.314479	0.679664	-0.093362	0.102636	0.484973
ENSG00000101220	C20orf27	-0.0997892	0.0896589	0.307109	0.0879297	0.177374	0.621244	-0.0399116	0.479149	0.999926	-0.146062	0.0173144	0.0897378	-0.000475827	0.993233	0.998678	0.119657	0.0443077	0.348979
ENSG00000101224	CDC25B	-0.452004	2.15553e-05	0.00184357	-0.0747456	0.405474	0.773846	0.0961325	0.229307	0.999926	-0.507775	5.30903e-06	0.000480605	-0.386336	0.000116915	0.00915683	-0.250623	0.00481408	0.148196
ENSG00000101236	RNF24	-0.266607	0.0460626	0.211167	0.017784	0.899958	0.975456	-0.035686	0.773976	0.999926	-0.296559	0.0281451	0.122513	-0.0406835	0.744489	0.92077	-0.0162007	0.896322	0.977208
ENSG00000101246	ARFRP1	0.0975748	0.131873	0.383808	-0.0664614	0.356113	0.744983	0.0127982	0.83795	0.999926	0.118327	0.0712956	0.219945	0.0569822	0.368068	0.723342	0.0106371	0.86489	0.966218
ENSG00000101247	NDUFAF5	-0.115472	0.145691	0.402993	0.13807	0.119587	0.557646	0.0441801	0.564099	0.999926	-0.0409569	0.592969	0.7699	-0.135974	0.0900117	0.394732	0.060453	0.43003	0.779287
ENSG00000101255	TRIB3	0.391907	0.00154181	0.0270474	-0.0359995	0.765453	0.931726	0.055213	0.605735	0.999926	0.289829	0.012664	0.0733788	0.33612	0.00492193	0.0931248	0.0518	0.626786	0.882089
ENSG00000101265	RASSF2	-0.616899	0.00170875	0.0286663	-0.066913	0.724867	0.91733	-0.039622	0.811729	0.999926	-0.5264	0.00538735	0.0426076	-0.350782	0.0480654	0.293716	-0.308301	0.0781647	0.430833
ENSG00000101266	CSNK2A1	0.0398343	0.31971	0.60239	-0.00594392	0.894275	0.973866	-0.0263451	0.506512	0.999926	0.0702128	0.0881929	0.252024	0.0150075	0.704068	0.904466	0.0113399	0.773726	0.936797
ENSG00000101290	CDS2	0.101518	0.0998362	0.326562	0.0169202	0.800862	0.944713	-0.00115784	0.984384	0.999926	0.0774757	0.200947	0.417586	0.0708041	0.241168	0.605134	-0.0217426	0.713793	0.916213
ENSG00000101294	HM13	0.0421411	0.312327	0.595236	0.0258889	0.58035	0.858335	-0.0448352	0.28296	0.999926	0.0377466	0.36377	0.590443	0.1617	0.000933172	0.035228	0.147961	0.00194195	0.104126
ENSG00000101298	SNPH	0.0465884	0.450151	0.707238	0.0654149	0.349635	0.741673	-0.0571575	0.354167	0.999926	0.0809645	0.195039	0.410732	0.273978	0.000266154	0.0154822	0.154536	0.0193544	0.254883
ENSG00000101306	MYLK2	-0.00932943	0.943497	0.979871	0.348116	0.02495	0.404925	-0.0381619	0.770417	0.999926	-0.0851633	0.519322	0.717204	-0.132436	0.323655	0.687292	0.0526053	0.687545	0.903702
ENSG00000101310	SEC23B	-0.0543949	0.412125	0.678356	-0.044863	0.548501	0.846041	0.0297091	0.650944	0.999926	-0.0582239	0.379807	0.603708	0.0643004	0.332738	0.694074	0.110531	0.104184	0.487722
ENSG00000101311	FERMT1	0.437741	0.0648883	0.255096	0.54381	0.0422849	0.445526	0.386287	0.121064	0.999926	0.0884593	0.700646	0.840016	-0.00278129	0.990255	0.997409	0.0993491	0.665184	0.895659
ENSG00000101331	CCM2L	-0.966277	0.00161131	0.0277324	-0.233097	0.369218	0.753421	-0.185729	0.426781	0.999926	-1.26811	0.000149993	0.00420187	-0.210782	0.386144	0.733604	0.344544	0.143856	0.537667
ENSG00000101333	PLCB4	-0.018075	0.911424	0.968161	-0.350564	0.0817619	0.511806	-0.135809	0.400826	0.999926	0.0382505	0.812789	0.910589	-0.231411	0.169441	0.525726	-0.164936	0.31741	0.703611
ENSG00000101335	MYL9	-0.0961025	0.136589	0.390684	-0.0645131	0.371319	0.754051	-0.0395861	0.527259	0.999926	-0.110618	0.0899045	0.255214	-0.231621	0.00156331	0.0475853	-0.114153	0.0806869	0.437252
ENSG00000101337	TM9SF4	-0.0102682	0.807573	0.920867	0.045468	0.346669	0.739919	0.00762375	0.856213	0.999926	-0.0110985	0.792123	0.897902	0.0428672	0.315587	0.680174	0.0188962	0.654048	0.892902
ENSG00000101343	CRNKL1	0.0676417	0.272894	0.558814	0.139461	0.0529284	0.462803	-0.0252984	0.676267	0.999926	-0.0116463	0.847481	0.926646	0.0270146	0.656482	0.88341	0.0364004	0.548805	0.844219
ENSG00000101346	POFUT1	-0.105449	0.0309125	0.166583	-0.025876	0.616371	0.873544	0.032733	0.473729	0.999926	-0.0357704	0.434542	0.650193	0.00546363	0.90414	0.97548	0.0671756	0.150505	0.546689
ENSG00000101347	SAMHD1	0.120147	0.308814	0.591361	0.0277702	0.832009	0.955362	-0.0869137	0.457058	0.999926	0.237326	0.052612	0.18164	0.208794	0.0847253	0.383617	-0.0198977	0.864011	0.965939
ENSG00000101350	KIF3B	0.230506	0.000130104	0.005987	0.145474	0.0137017	0.377465	-0.0534899	0.269553	0.999926	0.265271	2.75408e-05	0.0014646	0.104596	0.0394704	0.266667	-0.000666498	0.988828	0.998191
ENSG00000101361	NOP56	-0.0249609	0.71727	0.8763	-0.106747	0.184234	0.626877	0.0376539	0.58527	0.999926	-0.11436	0.109928	0.288135	-0.031651	0.646354	0.878737	-0.003507	0.959259	0.990733
ENSG00000101363	MANBAL	0.0963233	0.14575	0.403076	0.13146	0.0824198	0.511806	-0.0302056	0.638161	0.999926	0.163696	0.0186799	0.0949213	0.153504	0.0261898	0.220478	0.107829	0.105009	0.488302
ENSG00000101365	IDH3B	-0.0789739	0.169666	0.435843	0.117636	0.0749074	0.497776	-0.0176605	0.751373	0.999926	-0.0502887	0.372731	0.597613	0.0141739	0.79945	0.940711	0.0508919	0.366167	0.735095
ENSG00000101367	MAPRE1	0.0679452	0.220634	0.501772	0.0783472	0.212914	0.653003	-0.0338056	0.535138	0.999926	0.089121	0.113435	0.294597	-0.0416174	0.446913	0.773812	-0.0242309	0.655837	0.892902
ENSG00000101384	JAG1	1.0383	5.47637e-07	0.000115676	-0.204042	0.202112	0.644204	0.0716345	0.602495	0.999926	0.999891	8.89107e-07	0.000131862	0.685407	8.37515e-05	0.0073144	0.16804	0.227604	0.633702
ENSG00000101391	CDK5RAP1	-0.022663	0.763419	0.900238	-0.0125493	0.882656	0.970358	-0.0150913	0.840159	0.999926	-0.0613962	0.417767	0.634916	-0.0880273	0.251373	0.615495	0.0118788	0.873835	0.970055
ENSG00000101400	SNTA1	-0.149206	0.184121	0.453985	0.0845961	0.492963	0.819818	0.137387	0.216294	0.999926	-0.280226	0.0188758	0.0955509	-0.0978314	0.374306	0.726465	0.000621815	0.995383	0.999018
ENSG00000101407	TTI1	0.041061	0.677497	0.855257	-0.0316009	0.776455	0.935086	0.0110804	0.910235	0.999926	-0.000783713	0.993637	0.997429	-0.00906358	0.926688	0.981791	0.108352	0.276682	0.670619
ENSG00000101412	E2F1	-0.7778	3.76783e-05	0.00249073	-0.103402	0.517874	0.831847	0.12869	0.360365	0.999926	-0.906836	6.40041e-06	0.00053112	-0.449765	0.00478516	0.0915088	0.0301265	0.827919	0.957413
ENSG00000101413	RPRD1B	-0.0191985	0.809555	0.921607	0.056002	0.533141	0.838033	0.00872694	0.912305	0.999926	-0.0535353	0.503036	0.703464	0.0617402	0.440005	0.76989	-0.00149924	0.984891	0.997551
ENSG00000101417	PXMP4	0.0436797	0.78646	0.9107	0.112043	0.536115	0.839301	-0.0720032	0.651819	0.999926	-0.00756755	0.962357	0.982681	-0.0407735	0.800762	0.941029	0.326896	0.0490574	0.362735
ENSG00000101421	CHMP4B	0.230763	0.00243633	0.0353801	0.004224	0.954977	0.988225	0.0833999	0.216363	0.999926	0.108574	0.11254	0.292687	0.0598211	0.369721	0.723879	-0.0641591	0.337026	0.718207
ENSG00000101439	CST3	-0.0302222	0.787468	0.911037	-0.247034	0.0673531	0.48689	0.311148	0.0119797	0.999926	-0.352504	0.00544023	0.0427762	0.0220022	0.844185	0.955964	-0.119161	0.295172	0.686863
ENSG00000101442	ACTR5	0.0801655	0.392915	0.663838	0.00508911	0.961204	0.990579	0.0903367	0.338064	0.999926	0.039576	0.669751	0.820958	0.0739869	0.428745	0.764031	-0.116149	0.222281	0.627547
ENSG00000101444	AHCY	-0.0293528	0.604521	0.812183	0.0756831	0.245488	0.678676	-0.0171823	0.76056	0.999926	-0.0148763	0.792021	0.897902	0.0306262	0.588474	0.849178	0.0633795	0.268869	0.665654
ENSG00000101445	PPP1R16B	-0.114688	0.269652	0.55495	0.0263849	0.817587	0.950664	-0.103499	0.315361	0.999926	0.00900147	0.929347	0.967156	-0.270708	0.015499	0.170538	-0.118059	0.254902	0.653158
ENSG00000101447	FAM83D	-0.642774	0.000531591	0.0142244	-0.165854	0.337457	0.734534	0.188384	0.218036	0.999926	-0.838443	3.7364e-05	0.00173169	-0.828238	4.35238e-05	0.00499913	-0.326266	0.041775	0.340609
ENSG00000101452	DHX35	0.0703169	0.466011	0.718698	-0.0129838	0.903829	0.976328	-0.00768288	0.935827	0.999926	-0.0146882	0.87793	0.941991	-0.0189458	0.843459	0.955566	0.0065705	0.945077	0.987758
ENSG00000101457	DNTTIP1	0.0595651	0.314904	0.597794	0.0521069	0.432417	0.786077	0.0354325	0.545611	0.999926	0.0416949	0.477158	0.68247	0.0946964	0.11713	0.443125	0.173492	0.00741774	0.178294
ENSG00000101460	MAP1LC3A	0.159936	0.200658	0.476798	-0.266491	0.0702948	0.491904	0.180278	0.154746	0.999926	0.0219027	0.857649	0.931166	0.161447	0.19583	0.556495	-0.0517253	0.672934	0.89972
ENSG00000101464	PIGU	-0.0895796	0.101305	0.328758	0.105947	0.0847733	0.513515	0.0259223	0.620436	0.999926	-0.108441	0.0506529	0.176728	-0.0184858	0.724019	0.913884	0.0494355	0.348393	0.724957
ENSG00000101473	ACOT8	-0.045774	0.698621	0.866002	-0.0813229	0.542364	0.84312	0.0195062	0.867853	0.999926	-0.109293	0.359502	0.586177	-0.00508158	0.965517	0.992792	0.0323961	0.781933	0.940384
ENSG00000101474	APMAP	0.0381479	0.615341	0.818869	0.0957089	0.272553	0.69487	-0.0307145	0.685089	0.999926	0.0539496	0.478528	0.683591	0.0138091	0.855189	0.960082	0.070765	0.355015	0.729116
ENSG00000101493	ZNF516	-0.0289866	0.683321	0.858062	-0.0327267	0.683502	0.898595	0.0163008	0.817617	0.999926	0.0308698	0.662747	0.816463	-0.0167991	0.812436	0.946051	-0.0941577	0.194407	0.597704
ENSG00000101544	ADNP2	0.251286	0.0118584	0.0934529	0.0441105	0.667628	0.892944	0.0706693	0.441995	0.999926	0.273541	0.00680844	0.0493928	0.083057	0.366347	0.722229	0.0871729	0.342302	0.721078
ENSG00000101546	RBFA	-0.0542418	0.631052	0.827756	-0.178459	0.171835	0.61517	-0.0645853	0.562552	0.999926	-0.235343	0.049874	0.174961	0.0909775	0.418218	0.756565	0.0149865	0.892882	0.975829
ENSG00000101557	USP14	0.0384994	0.564979	0.789323	0.0474843	0.531419	0.837748	0.0492298	0.463016	0.999926	-0.0149299	0.822583	0.91463	0.0869468	0.202171	0.562864	0.0798117	0.239595	0.642405
ENSG00000101558	VAPA	0.0518643	0.679488	0.856528	-0.032773	0.81799	0.950696	0.153588	0.230631	0.999926	-0.0911469	0.470537	0.677591	0.0197506	0.874679	0.965547	-0.0192078	0.878058	0.97123
ENSG00000101574	METTL4	0.00659377	0.948298	0.982146	0.107459	0.351628	0.742674	-0.159143	0.126623	0.999926	0.0519755	0.608333	0.78099	-0.122101	0.241133	0.605134	-0.171257	0.106177	0.488553
ENSG00000101577	LPIN2	-0.323037	0.0140618	0.103778	0.0355428	0.793228	0.941822	-0.0116278	0.922155	0.999926	-0.25707	0.0433071	0.160741	-0.161068	0.188699	0.548525	-0.238694	0.0584097	0.386618
ENSG00000101596	SMCHD1	-0.0799646	0.297029	0.579792	0.0652835	0.444378	0.792859	-0.0377005	0.616325	0.999926	-0.0972485	0.207127	0.424266	-0.0875837	0.254222	0.618519	0.0512964	0.496534	0.818037
ENSG00000101608	MYL12A	-0.0369654	0.553813	0.780895	-0.0396491	0.576631	0.856558	0.0111148	0.857936	0.999926	-0.0319073	0.608745	0.781087	-0.0423729	0.498015	0.80288	-0.023537	0.705163	0.912445
ENSG00000101624	CEP76	-0.312729	0.0182295	0.12073	-0.0186651	0.88978	0.972215	0.0101375	0.931978	0.999926	-0.241901	0.0570959	0.191064	-0.268351	0.0376554	0.261953	-0.0637968	0.593498	0.865568
ENSG00000101639	CEP192	-0.137593	0.0623985	0.249684	-0.0472123	0.550791	0.846443	0.0154123	0.824473	0.999926	-0.123176	0.090898	0.257072	-0.241725	0.00276632	0.0649564	-0.0643878	0.360561	0.731663
ENSG00000101654	RNMT	-0.011267	0.882086	0.954935	0.0967419	0.266033	0.691272	-0.0863823	0.26179	0.999926	0.0297135	0.695154	0.836466	-0.153538	0.0563924	0.316433	-0.0115212	0.878997	0.97123
ENSG00000101665	SMAD7	-0.533201	0.028354	0.157433	0.406237	0.108201	0.544602	0.0757594	0.728817	0.999926	-0.518764	0.0313162	0.131144	-0.232705	0.299785	0.665493	-0.0302752	0.88915	0.974423
ENSG00000101670	LIPG	0.287982	0.0355725	0.18119	0.22404	0.134248	0.573423	0.10621	0.413867	0.999926	0.298347	0.0297569	0.12694	-0.63759	0.000129966	0.00984704	-0.440653	0.00313964	0.125001
ENSG00000101680	LAMA1	-0.292675	0.514045	0.754614	0.885388	0.0811959	0.510253	-0.0677987	0.872945	0.999926	0.126148	0.762487	0.880171	0.67226	0.109859	0.430812	0.55597	0.181692	0.586064
ENSG00000101695	RNF125	-0.270041	0.423856	0.687731	0.356601	0.307428	0.71736	-0.101263	0.7504	0.999926	-0.0688669	0.831892	0.920243	0.345672	0.279229	0.647014	0.478673	0.132469	0.525988
ENSG00000101745	ANKRD12	0.147096	0.0654836	0.256291	0.197782	0.0306854	0.404925	-0.0478221	0.530261	0.999926	0.206341	0.0130209	0.0747011	-0.0256576	0.736276	0.917942	0.0228506	0.763288	0.933097
ENSG00000101751	POLI	-0.0412808	0.68828	0.860069	0.0224294	0.845005	0.959755	-0.104304	0.311856	0.999926	0.0671115	0.512422	0.711946	0.0587459	0.566868	0.838675	-0.000480775	0.99625	0.999188
ENSG00000101752	MIB1	0.0738573	0.334117	0.615551	0.0614925	0.474526	0.809715	-0.0651496	0.391954	0.999926	0.0714632	0.348837	0.577295	0.0505602	0.505149	0.806768	0.0297012	0.693883	0.906856
ENSG00000101773	RBBP8	-0.289671	0.031049	0.166834	0.067857	0.62323	0.876251	-0.0513573	0.674531	0.999926	-0.409911	0.00401439	0.0351383	-0.0185133	0.880222	0.968293	0.413254	0.00282787	0.122433
ENSG00000101782	RIOK3	0.0790178	0.0699732	0.266675	0.0244719	0.60354	0.86863	-0.0770975	0.0758091	0.999926	0.156034	0.00134367	0.017474	-0.0254943	0.541284	0.825376	-0.0156722	0.705808	0.912772
ENSG00000101811	CSTF2	0.018602	0.773765	0.904651	0.00117168	0.987219	0.996383	0.02277	0.724417	0.999926	0.0816334	0.214932	0.435009	0.10972	0.101767	0.417948	0.127586	0.0597094	0.389718
ENSG00000101842	VSIG1	0.376918	0.135138	0.388823	0.158283	0.563203	0.851004	0.0372302	0.881545	0.999926	0.214591	0.386509	0.609539	-0.134993	0.595599	0.853705	0.15357	0.535089	0.838825
ENSG00000101843	PSMD10	0.0797141	0.115029	0.354143	0.160353	0.00866057	0.339447	-0.00423558	0.930633	0.999926	0.118725	0.0239398	0.110695	-0.0183088	0.7077	0.907021	0.0109554	0.82192	0.955184
ENSG00000101844	ATG4A	0.0751321	0.24147	0.525701	-0.0112184	0.874674	0.967227	0.00494333	0.937183	0.999926	0.147642	0.0283583	0.123083	0.136453	0.0410401	0.272318	0.129233	0.0511571	0.368334
ENSG00000101846	STS	-0.0362247	0.616879	0.819977	-0.053983	0.512491	0.828306	-0.0244009	0.73404	0.999926	-0.0694428	0.341306	0.570432	-0.0313081	0.664656	0.885256	0.0234517	0.744098	0.927542
ENSG00000101849	TBL1X	0.208049	0.00452429	0.0512996	0.130839	0.086316	0.514684	-0.0751107	0.25404	0.999926	0.217186	0.00324589	0.0310134	0.167285	0.0175618	0.181759	0.0562252	0.389285	0.75156
ENSG00000101850	GPR143	0.283377	0.0464403	0.21227	-0.226759	0.15338	0.596947	0.109123	0.425172	0.999926	0.0898576	0.506079	0.706301	0.0859102	0.526006	0.816917	-0.010894	0.935484	0.986131
ENSG00000101856	PGRMC1	-0.0515459	0.582584	0.800808	-0.0683843	0.521243	0.833311	0.107377	0.258807	0.999926	-0.154549	0.111364	0.290681	0.0565713	0.545807	0.827144	0.089946	0.340075	0.720057
ENSG00000101868	POLA1	-0.345594	0.0124903	0.0969436	-0.0991201	0.483233	0.813814	0.00992541	0.935813	0.999926	-0.376671	0.00723604	0.0513633	-0.158869	0.211975	0.571237	0.137799	0.270311	0.666531
ENSG00000101871	MID1	-0.416322	0.000975257	0.020474	-0.133332	0.276963	0.695949	-0.0243731	0.816894	0.999926	-0.413354	0.00102177	0.0147918	-0.257057	0.0246014	0.212102	-0.221715	0.0480598	0.359845
ENSG00000101882	NKAP	0.0896428	0.434676	0.694806	0.0786605	0.538946	0.841185	0.10203	0.376618	0.999926	0.0701195	0.537966	0.729966	0.0135022	0.905616	0.975601	0.16244	0.16145	0.562126
ENSG00000101888	NXT2	-0.288125	0.0789669	0.2869	0.129173	0.456259	0.798797	0.108019	0.485478	0.999926	-0.179336	0.254797	0.483349	-0.102024	0.511562	0.809333	-0.102242	0.508492	0.824785
ENSG00000101901	ALG13	-0.00274056	0.975555	0.99098	0.0353846	0.72517	0.91733	0.0473973	0.596428	0.999926	0.0697047	0.437164	0.652164	-0.0495954	0.580812	0.844793	-0.123245	0.179684	0.583773
ENSG00000101911	PRPS2	-0.0909902	0.271554	0.557373	-0.0566964	0.540087	0.842115	0.0617068	0.448947	0.999926	-0.244288	0.00733092	0.0517732	-0.208648	0.0187027	0.186599	-0.014582	0.856664	0.965178
ENSG00000101928	MOSPD1	0.0130969	0.865367	0.947838	0.140576	0.12092	0.559912	-0.0772585	0.321852	0.999926	0.0573814	0.459462	0.669946	0.0571045	0.462278	0.782778	-0.0230514	0.765062	0.933907
ENSG00000101935	AMMECR1	0.175202	0.120167	0.363	0.10673	0.391086	0.766314	-0.0684943	0.53047	0.999926	0.275022	0.0191998	0.0963169	0.0444405	0.684205	0.89513	0.0226033	0.835343	0.958347
ENSG00000101940	WDR13	0.0955114	0.170003	0.436125	0.0799443	0.303015	0.715141	-0.0490604	0.471097	0.999926	0.110887	0.113804	0.295171	-0.0434993	0.523305	0.815479	-0.0340748	0.61562	0.876259
ENSG00000101945	SUV39H1	-0.45411	0.00157027	0.0273298	-0.0325106	0.810055	0.947636	-0.00421267	0.971606	0.999926	-0.593039	0.000138546	0.00404454	-0.29349	0.0247265	0.212917	-0.0270825	0.819456	0.95403
ENSG00000101955	SRPX	0.087048	0.091716	0.311114	-0.167571	0.00758273	0.339447	0.0525399	0.295876	0.999926	0.026838	0.588317	0.766301	-0.0260983	0.599316	0.855439	-0.0349476	0.482564	0.809655
ENSG00000101966	XIAP	0.138564	0.0162536	0.112995	0.0277452	0.642572	0.885734	-0.00691178	0.89572	0.999926	0.196196	0.00146777	0.0184013	0.044112	0.407935	0.748948	0.00468221	0.929209	0.984642
ENSG00000101972	STAG2	0.0169349	0.790253	0.911921	0.0756384	0.300601	0.713185	-0.0623743	0.332464	0.999926	0.107819	0.102722	0.276884	-0.0274055	0.667377	0.887461	-0.0370846	0.561364	0.850699
[truncated: 11,943 more rows]
