# Supplementary material for: Transcriptomic analyses reveal proinflammatory activation of human brain microvascular endothelial cells by aging-associated peptide medin and reversal by nanoliposomes
Source: Sci Rep. 2023 Nov 1;13:18802. doi: 10.1038/s41598-023-45959-7 (PMC10620412; doi:10.1038/s41598-023-45959-7)
Supplement: Supplementary file 3 — Supplementary Table 3. [file 41598_2023_45959_MOESM3_ESM.xlsx]

## Sheet: Medin
KEGG PATHWAY ID	Description	Set Size	Enrichment Score	NES	P value	FDR
hsa04668	TNF signaling pathway	101	0.823906	2.81607	1e-10	5.36667e-09
hsa04060	Cytokine-cytokine receptor interaction	110	0.765248	2.66111	1e-10	5.36667e-09
hsa04657	IL-17 signaling pathway	63	0.832174	2.59465	1e-10	5.36667e-09
hsa04064	NF-kappa B signaling pathway	75	0.799495	2.58615	1e-10	5.36667e-09
hsa04621	NOD-like receptor signaling pathway	130	0.679313	2.41704	1e-10	5.36667e-09
hsa04110	Cell cycle	151	-0.619526	-2.2876	1e-10	5.36667e-09
hsa05323	Rheumatoid arthritis	51	0.81781	2.45599	1.34078e-10	5.43654e-09
hsa04062	Chemokine signaling pathway	112	0.688516	2.40024	1.35069e-10	5.43654e-09
hsa05417	Lipid and atherosclerosis	156	0.631142	2.31958	1.70111e-10	6.08619e-09
hsa05164	Influenza A	115	0.674767	2.35839	6.19951e-10	1.99624e-08
hsa04380	Osteoclast differentiation	84	0.697534	2.30898	7.3418e-09	1.97005e-07
hsa05171	Coronavirus disease - COVID-19	166	0.595257	2.20693	6.91629e-09	1.97005e-07
hsa05167	Kaposi sarcoma-associated herpesvirus infection	148	0.600864	2.18072	8.82797e-09	2.18662e-07
hsa04061	Viral protein interaction with cytokine and cytokine receptor	30	0.852119	2.35162	1.32925e-08	2.94929e-07
hsa05162	Measles	103	0.654249	2.22199	1.42235e-08	2.94929e-07
hsa05163	Human cytomegalovirus infection	168	0.584938	2.16519	1.46549e-08	2.94929e-07
hsa03460	Fanconi anemia pathway	49	-0.732	-2.28861	1.77335e-08	3.35893e-07
hsa03030	DNA replication	34	-0.7897	-2.28969	4.89693e-08	8.76007e-07
hsa04010	MAPK signaling pathway	219	0.515949	1.99318	2.37574e-07	4.02625e-06
hsa04630	JAK-STAT signaling pathway	87	0.653998	2.17948	3.64631e-07	5.87055e-06
hsa04933	AGE-RAGE signaling pathway in diabetic complications	88	0.656064	2.1941	4.26063e-07	6.53297e-06
hsa04514	Cell adhesion molecules	75	0.678333	2.19423	5.17468e-07	7.57385e-06
hsa05169	Epstein-Barr virus infection	153	0.552745	2.02044	5.82288e-07	8.15203e-06
hsa05160	Hepatitis C	116	0.60132	2.10419	6.45687e-07	8.66297e-06
hsa05200	Pathways in cancer	380	0.432739	1.76732	7.60762e-07	9.79861e-06
hsa03440	Homologous recombination	39	-0.729223	-2.17876	1.11203e-06	1.32619e-05
hsa04217	Necroptosis	103	0.609683	2.07063	1.10797e-06	1.32619e-05
hsa04640	Hematopoietic cell lineage	34	0.789778	2.20483	1.73512e-06	1.99539e-05
hsa05134	Legionellosis	43	0.741963	2.15344	3.32289e-06	3.68955e-05
hsa05133	Pertussis	48	0.718338	2.14512	3.54957e-06	3.80987e-05
hsa05131	Shigellosis	202	0.498349	1.90167	4.14422e-06	4.30465e-05
hsa03430	Mismatch repair	22	-0.798563	-2.13414	4.3836e-06	4.41099e-05
hsa05202	Transcriptional misregulation in cancer	123	0.557963	1.97556	8.12779e-06	7.93075e-05
hsa05168	Herpes simplex virus 1 infection	419	0.401624	1.66109	1.18231e-05	0.000111971
hsa04620	Toll-like receptor signaling pathway	64	0.66053	2.06779	1.42037e-05	0.000130674
hsa04625	C-type lectin receptor signaling pathway	77	0.625981	2.03656	1.58732e-05	0.000141977
hsa04936	Alcoholic liver disease	97	0.580682	1.96946	1.84524e-05	0.000160586
hsa05120	Epithelial cell signaling in Helicobacter pylori infection	58	0.667465	2.0571	2.20597e-05	0.000186927
hsa04659	Th17 cell differentiation	65	0.642578	2.0124	2.52467e-05	0.000208447
hsa05143	African trypanosomiasis	18	0.862252	2.14451	3.51669e-05	0.000283094
hsa03410	Base excision repair	43	-0.657767	-2.00271	4.8649e-05	0.000382073
hsa05146	Amoebiasis	63	0.626428	1.95315	5.0043e-05	0.000383663
hsa05130	Pathogenic Escherichia coli infection	148	0.504639	1.83149	5.67981e-05	0.000425325
hsa05418	Fluid shear stress and atherosclerosis	113	0.543046	1.8965	8.6761e-05	0.000630529
hsa05132	Salmonella infection	213	0.455393	1.74403	8.81174e-05	0.000630529
hsa05144	Malaria	26	0.770902	2.05447	9.18363e-05	0.000642854
hsa05166	Human T-cell leukemia virus 1 infection	175	0.478494	1.77315	0.000118117	0.000809227
hsa05203	Viral carcinogenesis	150	0.488675	1.78234	0.000138778	0.000930966
hsa04014	Ras signaling pathway	156	0.486996	1.78981	0.000168554	0.00110764
hsa04650	Natural killer cell mediated cytotoxicity	62	0.612021	1.91157	0.000214238	0.0013797
hsa05135	Yersinia infection	110	0.528245	1.83695	0.00026715	0.00168671
hsa04210	Apoptosis	117	0.513335	1.79553	0.00032953	0.00204055
hsa04670	Leukocyte transendothelial migration	73	0.582874	1.8706	0.000356151	0.00216378
hsa04660	T cell receptor signaling pathway	68	0.594662	1.88294	0.000410655	0.00244872
hsa05165	Human papillomavirus infection	247	0.416239	1.63218	0.000462046	0.00270507
hsa05222	Small cell lung cancer	83	0.546481	1.8094	0.000691582	0.00397659
hsa04672	Intestinal immune network for IgA production	17	0.805825	1.97528	0.000711201	0.00401766
hsa05321	Inflammatory bowel disease	26	0.718256	1.91417	0.000950308	0.00527585
hsa04612	Antigen processing and presentation	39	0.650585	1.85763	0.00100907	0.00550712
hsa05142	Chagas disease	70	0.564291	1.79746	0.00108386	0.00581674
hsa04658	Th1 and Th2 cell differentiation	55	0.59667	1.8242	0.00116495	0.00614941
hsa04623	Cytosolic DNA-sensing pathway	48	0.603357	1.80176	0.00120035	0.0062341
hsa05145	Toxoplasmosis	81	0.528162	1.74026	0.0012284	0.0062785
hsa04114	Oocyte meiosis	98	-0.477779	-1.67191	0.0013157	0.00661964
hsa05140	Leishmaniasis	41	0.636679	1.82515	0.00138587	0.00686537
hsa04622	RIG-I-like receptor signaling pathway	51	0.602842	1.81042	0.00152485	0.00743941
hsa04151	PI3K-Akt signaling pathway	229	0.39807	1.54287	0.001589	0.00763667
hsa05235	PD-L1 expression and PD-1 checkpoint pathway in cancer	66	0.53731	1.68689	0.00196039	0.00928303
hsa04722	Neurotrophin signaling pathway	100	0.483469	1.6482	0.00211686	0.00987868
hsa05161	Hepatitis B	133	0.456784	1.62614	0.00237314	0.0109164
hsa00220	Arginine biosynthesis	13	-0.76642	-1.7705	0.00244889	0.0111062
hsa04915	Estrogen signaling pathway	87	0.502718	1.67533	0.00314454	0.0140631
hsa04912	GnRH signaling pathway	66	0.519906	1.63225	0.00362651	0.0159964
hsa05332	Graft-versus-host disease	10	0.827699	1.8028	0.00415462	0.0178676
hsa04664	Fc epsilon RI signaling pathway	47	0.576052	1.71136	0.00416172	0.0178676
hsa04932	Non-alcoholic fatty liver disease	128	0.445422	1.58245	0.00468955	0.0198689
hsa04928	Parathyroid hormone synthesis, secretion and action	79	0.489567	1.60357	0.00593048	0.0248002
hsa05020	Prion disease	205	0.395159	1.50698	0.00627649	0.0259106
hsa05030	Cocaine addiction	29	0.627644	1.70521	0.007559	0.0308101
hsa04370	VEGF signaling pathway	51	0.545687	1.63877	0.0086894	0.03437
hsa04725	Cholinergic synapse	63	0.498963	1.55573	0.00875262	0.03437
hsa04750	Inflammatory mediator regulation of TRP channels	63	0.498379	1.55391	0.00875262	0.03437
hsa03420	Nucleotide excision repair	59	-0.496325	-1.60284	0.00958865	0.0371993
hsa05152	Tuberculosis	109	0.440124	1.5217	0.0101056	0.0387382
hsa04927	Cortisol synthesis and secretion	34	0.593755	1.65759	0.0104431	0.0395608
hsa05210	Colorectal cancer	78	0.470727	1.54084	0.0106224	0.0397721
hsa04662	B cell receptor signaling pathway	55	0.522203	1.59653	0.0111501	0.041268
hsa00140	Steroid hormone biosynthesis	16	-0.664533	-1.64048	0.0117206	0.0427902
hsa04072	Phospholipase D signaling pathway	103	0.434365	1.47521	0.0118271	0.0427902
hsa04371	Apelin signaling pathway	97	0.432169	1.46576	0.0124876	0.044678
hsa04926	Relaxin signaling pathway	95	0.45911	1.559	0.0128645	0.0455206
hsa00790	Folate biosynthesis	18	-0.632439	-1.60044	0.014348	0.0496371
hsa04935	Growth hormone synthesis, secretion and action	87	0.462993	1.54294	0.0146445	0.0496371
hsa00480	Glutathione metabolism	43	-0.502261	-1.52924	0.0143862	0.0496371
hsa00983	Drug metabolism - other enzymes	41	-0.507311	-1.52893	0.0145649	0.0496371
hsa04917	Prolactin signaling pathway	51	0.523314	1.57158	0.0148411	0.0497794
hsa04213	Longevity regulating pathway - multiple species	50	0.521325	1.56667	0.0155458	0.0515029
hsa03050	Proteasome	43	0.537408	1.55975	0.0156748	0.0515029
hsa05170	Human immunodeficiency virus 1 infection	158	0.398735	1.4704	0.0160518	0.0522088
hsa04940	Type I diabetes mellitus	13	0.752704	1.7575	0.0169277	0.0545072
hsa05221	Acute myeloid leukemia	54	0.52325	1.59162	0.0177371	0.0565479
hsa05416	Viral myocarditis	33	0.557127	1.54258	0.0206737	0.0652639
hsa04068	FoxO signaling pathway	106	0.415189	1.43055	0.0212567	0.0664528
hsa04914	Progesterone-mediated oocyte maturation	76	-0.430111	-1.44593	0.0231337	0.0716256
hsa01230	Biosynthesis of amino acids	55	-0.46952	-1.49262	0.0258491	0.0792707
hsa04144	Endocytosis	217	0.340508	1.30936	0.0264473	0.08034
hsa04814	Motor proteins	127	-0.370732	-1.34721	0.0281206	0.0846246
hsa04510	Focal adhesion	154	0.378029	1.38523	0.0294539	0.0873418
hsa04390	Hippo signaling pathway	116	0.394692	1.38114	0.029566	0.0873418
hsa04140	Autophagy - animal	129	0.394415	1.39913	0.0308687	0.0903612
hsa00592	alpha-Linolenic acid metabolism	11	0.716311	1.60463	0.0356593	0.103444
hsa04360	Axon guidance	142	0.374942	1.3541	0.0409468	0.117722
hsa05022	Pathways of neurodegeneration - multiple diseases	360	0.311379	1.26845	0.0441822	0.1259
hsa05034	Alcoholism	90	0.412403	1.38949	0.0450082	0.127128
hsa00563	Glycosylphosphatidylinositol (GPI)-anchor biosynthesis	24	-0.55725	-1.51411	0.0461957	0.129348
hsa00260	Glycine, serine and threonine metabolism	22	-0.550409	-1.47095	0.0483271	0.134149
hsa04726	Serotonergic synapse	54	0.480755	1.46236	0.0515464	0.141863
hsa05032	Morphine addiction	46	0.493564	1.45525	0.0533881	0.145686
hsa05213	Endometrial cancer	52	0.479406	1.44118	0.0561331	0.150684
hsa04211	Longevity regulating pathway	72	0.432491	1.38472	0.0561555	0.150684
hsa05216	Thyroid cancer	30	0.541313	1.49388	0.0578158	0.153857
hsa05220	Chronic myeloid leukemia	74	0.425852	1.37141	0.0647948	0.171016
hsa04931	Insulin resistance	85	0.410248	1.36206	0.0673913	0.173978
hsa04728	Dopaminergic synapse	81	0.411547	1.35602	0.0675381	0.173978
hsa04218	Cellular senescence	140	0.368809	1.32526	0.0668058	0.173978
hsa05206	MicroRNAs in cancer	144	0.355358	1.28912	0.0703934	0.179894
hsa00650	Butanoate metabolism	17	-0.588187	-1.47103	0.0726257	0.184138
hsa05010	Alzheimer disease	297	0.300813	1.20562	0.0769231	0.19351
hsa04921	Oxytocin signaling pathway	102	0.385902	1.31449	0.0816777	0.203878
hsa04920	Adipocytokine signaling pathway	48	0.456456	1.36308	0.0824742	0.204282
hsa05231	Choline metabolism in cancer	75	0.409918	1.32597	0.0885529	0.217664
hsa04215	Apoptosis - multiple species	27	0.520527	1.40649	0.0970464	0.236734
hsa05205	Proteoglycans in cancer	155	0.335607	1.2319	0.100209	0.242611
hsa05031	Amphetamine addiction	38	0.478777	1.36729	0.103734	0.249272
hsa00590	Arachidonic acid metabolism	24	0.525277	1.3842	0.111828	0.26673
hsa04216	Ferroptosis	34	0.476881	1.33131	0.113924	0.269732
hsa00980	Metabolism of xenobiotics by cytochrome P450	23	-0.499302	-1.3428	0.114878	0.270004
hsa00561	Glycerolipid metabolism	48	-0.413735	-1.2907	0.121857	0.280271
hsa04071	Sphingolipid signaling pathway	98	0.370576	1.25981	0.120879	0.280271
hsa04015	Rap1 signaling pathway	148	0.334766	1.21497	0.121277	0.280271
hsa04330	Notch signaling pathway	52	0.436289	1.31156	0.12474	0.284868
hsa00380	Tryptophan metabolism	25	0.51226	1.35596	0.131749	0.294606
hsa04666	Fc gamma R-mediated phagocytosis	75	0.392772	1.27051	0.131749	0.294606
hsa05224	Breast cancer	104	0.361631	1.23415	0.130531	0.294606
hsa04520	Adherens junction	80	0.38187	1.25494	0.136264	0.302599
hsa01521	EGFR tyrosine kinase inhibitor resistance	66	0.401788	1.26142	0.140426	0.309706
hsa05215	Prostate cancer	81	0.37875	1.24796	0.141612	0.310198
hsa05217	Basal cell carcinoma	45	0.42761	1.25702	0.145492	0.314419
hsa04934	Cushing syndrome	101	0.356851	1.2197	0.145022	0.314419
hsa04611	Platelet activation	92	0.361162	1.21882	0.147186	0.31596
hsa00052	Galactose metabolism	21	-0.486722	-1.28475	0.149171	0.3181
hsa00670	One carbon pool by folate	15	-0.535469	-1.3006	0.152727	0.323541
hsa00512	Mucin type O-glycan biosynthesis	20	-0.49668	-1.29231	0.153846	0.323781
hsa05212	Pancreatic cancer	72	0.38846	1.24374	0.157667	0.329668
hsa00601	Glycosphingolipid biosynthesis - lacto and neolacto series	14	0.566813	1.32992	0.161148	0.334772
hsa04724	Glutamatergic synapse	61	0.402144	1.25241	0.165618	0.335403
hsa04261	Adrenergic signaling in cardiomyocytes	90	0.357322	1.20391	0.163482	0.335403
hsa04550	Signaling pathways regulating pluripotency of stem cells	94	0.353616	1.20223	0.165577	0.335403
hsa04613	Neutrophil extracellular trap formation	86	0.360106	1.19984	0.163793	0.335403
hsa00830	Retinol metabolism	20	-0.48328	-1.25745	0.168498	0.339103
hsa00565	Ether lipid metabolism	27	0.475403	1.28456	0.175105	0.350211
hsa04152	AMPK signaling pathway	94	0.348613	1.18522	0.178649	0.355093
hsa00920	Sulfur metabolism	10	-0.582859	-1.27088	0.181648	0.358838
hsa04713	Circadian entrainment	52	0.405559	1.21918	0.18711	0.366699
hsa04145	Phagosome	91	0.348907	1.17348	0.187905	0.366699
hsa05211	Renal cell carcinoma	61	0.393723	1.22618	0.190776	0.370059
hsa04913	Ovarian steroidogenesis	23	0.495505	1.2981	0.193206	0.370311
hsa00051	Fructose and mannose metabolism	27	-0.445536	-1.2305	0.193182	0.370311
hsa04610	Complement and coagulation cascades	30	0.447624	1.23532	0.201285	0.383513
hsa04080	Neuroactive ligand-receptor interaction	84	-0.343205	-1.16496	0.202952	0.384415
hsa05340	Primary immunodeficiency	17	0.508441	1.24632	0.204301	0.384707
hsa04137	Mitophagy - animal	65	0.380365	1.19121	0.220807	0.413371
hsa00350	Tyrosine metabolism	14	0.535351	1.2561	0.222958	0.414986
hsa05100	Bacterial invasion of epithelial cells	68	0.368456	1.16668	0.226981	0.420045
hsa04115	p53 signaling pathway	66	-0.349502	-1.1497	0.231203	0.425414
hsa00040	Pentose and glucuronate interconversions	13	-0.518693	-1.19822	0.239777	0.430672
hsa00534	Glycosaminoglycan biosynthesis - heparan sulfate / heparin	16	-0.480078	-1.18513	0.241252	0.430672
hsa04975	Fat digestion and absorption	16	-0.479647	-1.18407	0.241252	0.430672
hsa04512	ECM-receptor interaction	52	0.389978	1.17234	0.239085	0.430672
hsa00310	Lysine degradation	54	-0.363271	-1.15193	0.239845	0.430672
hsa01200	Carbon metabolism	89	-0.328069	-1.12184	0.242086	0.430672
hsa05226	Gastric cancer	101	0.325278	1.11178	0.248918	0.440393
hsa00533	Glycosaminoglycan biosynthesis - keratan sulfate	12	0.54294	1.2301	0.255965	0.450387
hsa04742	Taste transduction	17	0.480528	1.1779	0.260215	0.455376
hsa05150	Staphylococcus aureus infection	16	0.490593	1.18877	0.272331	0.466167
hsa04392	Hippo signaling pathway - multiple species	25	0.443714	1.17452	0.276458	0.466167
hsa04730	Long-term depression	40	0.400284	1.147	0.271399	0.466167
hsa05223	Non-small cell lung cancer	61	0.365325	1.13774	0.272537	0.466167
hsa04012	ErbB signaling pathway	65	0.363106	1.13716	0.273885	0.466167
hsa00330	Arginine and proline metabolism	33	-0.39235	-1.13257	0.276515	0.466167
hsa00240	Pyrimidine metabolism	45	-0.366183	-1.12657	0.272374	0.466167
hsa01523	Antifolate resistance	27	0.418867	1.1318	0.2827	0.471656
hsa04530	Tight junction	120	0.311608	1.0976	0.282655	0.471656
hsa00340	Histidine metabolism	10	-0.52739	-1.14994	0.290262	0.477788
hsa04960	Aldosterone-regulated sodium reabsorption	19	0.454841	1.13278	0.290828	0.477788
hsa01522	Endocrine resistance	80	0.339317	1.1151	0.287912	0.477788
hsa04925	Aldosterone synthesis and secretion	55	0.362304	1.10767	0.293388	0.479549
hsa04929	GnRH secretion	39	0.39404	1.12511	0.310273	0.504585
hsa01232	Nucleotide metabolism	68	-0.330688	-1.09223	0.31215	0.505086
hsa04911	Insulin secretion	44	0.379126	1.1127	0.315574	0.508074
hsa00630	Glyoxylate and dicarboxylate metabolism	23	-0.413296	-1.1115	0.320151	0.512878
hsa04740	Olfactory transduction	21	0.422783	1.0797	0.337691	0.538299
hsa03040	Spliceosome	127	0.300628	1.06751	0.339827	0.539036
hsa00062	Fatty acid elongation	23	-0.403869	-1.08615	0.348399	0.549924
hsa05204	Chemical carcinogenesis - DNA adducts	21	-0.410986	-1.08484	0.355433	0.55829
hsa04930	Type II diabetes mellitus	22	0.41134	1.06642	0.359914	0.562584
hsa05219	Bladder cancer	37	0.381002	1.08474	0.367983	0.572115
hsa04723	Retrograde endocannabinoid signaling	85	0.317558	1.05432	0.369565	0.572115
hsa04923	Regulation of lipolysis in adipocytes	35	0.383486	1.07141	0.373673	0.575707
hsa05207	Chemical carcinogenesis - receptor activation	122	0.293244	1.03532	0.38013	0.582865
hsa04066	HIF-1 signaling pathway	83	0.31556	1.04482	0.387097	0.587949
hsa05214	Glioma	60	0.336794	1.04191	0.385744	0.587949
hsa04024	cAMP signaling pathway	121	0.291668	1.02906	0.393089	0.594247
hsa00603	Glycosphingolipid biosynthesis - globo and isoglobo series	10	0.484355	1.05497	0.403846	0.60203
hsa00061	Fatty acid biosynthesis	12	0.464048	1.05136	0.403471	0.60203
hsa05110	Vibrio cholerae infection	41	0.366424	1.05042	0.401691	0.60203
hsa01240	Biosynthesis of cofactors	109	-0.287085	-1.01719	0.406193	0.602738
hsa04964	Proximal tubule bicarbonate reclamation	10	-0.486276	-1.06029	0.410112	0.602834
hsa04270	Vascular smooth muscle contraction	81	0.309551	1.01995	0.409586	0.602834
hsa00230	Purine metabolism	91	-0.294927	-1.01279	0.411874	0.602834
hsa03250	Viral life cycle - HIV-1	53	0.33679	1.01598	0.422917	0.613961
hsa04020	Calcium signaling pathway	115	-0.281259	-1.00637	0.42329	0.613961
hsa04310	Wnt signaling pathway	112	0.291228	1.01525	0.444206	0.636996
hsa01524	Platinum drug resistance	64	0.322189	1.00861	0.442105	0.636996
hsa04350	TGF-beta signaling pathway	74	0.30889	0.994746	0.447084	0.636996
hsa04966	Collecting duct acid secretion	16	0.406588	0.985219	0.446623	0.636996
hsa04977	Vitamin digestion and absorption	12	-0.458059	-1.04169	0.454713	0.645012
hsa04972	Pancreatic secretion	42	0.348112	1.00535	0.460251	0.650004
hsa05017	Spinocerebellar ataxia	114	0.283669	0.99384	0.463675	0.65198
hsa04720	Long-term potentiation	46	0.334282	0.985613	0.472279	0.661191
hsa00770	Pantothenate and CoA biosynthesis	16	-0.40031	-0.988215	0.480663	0.669439
hsa05218	Melanoma	52	0.326979	0.982955	0.482328	0.669439
hsa04340	Hedgehog signaling pathway	47	0.328788	0.976777	0.484536	0.669616
hsa04141	Protein processing in endoplasmic reticulum	160	0.262712	0.970115	0.496842	0.683689
hsa04922	Glucagon signaling pathway	73	0.30173	0.968334	0.506494	0.694004
hsa00514	Other types of O-glycan biosynthesis	34	-0.330269	-0.957595	0.517045	0.70546
hsa04150	mTOR signaling pathway	126	0.273311	0.96814	0.523077	0.710678
hsa04924	Renin secretion	39	-0.316614	-0.945972	0.525714	0.711261
hsa05225	Hepatocellular carcinoma	133	0.267758	0.953213	0.558442	0.749242
hsa04810	Regulation of actin cytoskeleton	158	0.257369	0.94909	0.55625	0.749242
hsa04974	Protein digestion and absorption	42	-0.302739	-0.919517	0.578244	0.772592
hsa00515	Mannose type O-glycan biosynthesis	19	-0.348808	-0.901677	0.592793	0.788757
hsa00600	Sphingolipid metabolism	42	0.313429	0.905179	0.606695	0.794129
hsa00250	Alanine, aspartate and glutamate metabolism	24	-0.332274	-0.902827	0.605214	0.794129
hsa00500	Starch and sucrose metabolism	18	-0.354179	-0.896281	0.605214	0.794129
hsa03450	Non-homologous end-joining	12	-0.389584	-0.885966	0.606285	0.794129
hsa01210	2-Oxocarboxylic acid metabolism	16	-0.360593	-0.890169	0.611418	0.797071
hsa01212	Fatty acid metabolism	47	-0.290981	-0.902522	0.618956	0.803644
hsa00410	beta-Alanine metabolism	22	-0.330396	-0.882974	0.626394	0.810036
hsa04976	Bile secretion	30	0.315856	0.871677	0.640257	0.824651
hsa00071	Fatty acid degradation	32	-0.307129	-0.879476	0.645714	0.828367
hsa04710	Circadian rhythm	29	-0.306665	-0.863856	0.651206	0.832096
hsa04973	Carbohydrate digestion and absorption	20	0.330443	0.83507	0.657895	0.837321
hsa00604	Glycosphingolipid biosynthesis - ganglio series	11	-0.38259	-0.855419	0.681648	0.854049
hsa01040	Biosynthesis of unsaturated fatty acids	22	-0.31929	-0.853294	0.678439	0.854049
hsa00280	Valine, leucine and isoleucine degradation	43	0.293514	0.851881	0.674274	0.854049
hsa03022	Basal transcription factors	40	0.297189	0.851587	0.680585	0.854049
hsa00564	Glycerophospholipid metabolism	75	-0.266024	-0.890182	0.684601	0.854425
hsa02010	ABC transporters	30	0.303001	0.836203	0.689507	0.857226
hsa00982	Drug metabolism - cytochrome P450	19	-0.325	-0.840132	0.695495	0.861344
hsa04022	cGMP-PKG signaling pathway	108	0.254543	0.87924	0.700873	0.864679
hsa04979	Cholesterol metabolism	27	0.3074	0.830608	0.706751	0.868214
hsa00760	Nicotinate and nicotinamide metabolism	24	0.308063	0.811801	0.711828	0.868214
hsa04614	Renin-angiotensin system	12	0.346866	0.785867	0.709328	0.868214
hsa04540	Gap junction	63	-0.26076	-0.853871	0.718868	0.873492
hsa05410	Hypertrophic cardiomyopathy	49	-0.271837	-0.849905	0.729572	0.878988
hsa03020	RNA polymerase	34	-0.291083	-0.843977	0.732955	0.878988
hsa04978	Mineral absorption	30	-0.291813	-0.827179	0.730841	0.878988
hsa05412	Arrhythmogenic right ventricular cardiomyopathy	42	0.280905	0.811252	0.73431	0.878988
hsa00100	Steroid biosynthesis	18	-0.315449	-0.79827	0.73743	0.879454
hsa05322	Systemic lupus erythematosus	30	-0.286883	-0.813204	0.749533	0.890589
hsa05414	Dilated cardiomyopathy	50	-0.263689	-0.829055	0.761628	0.901633
hsa05208	Chemical carcinogenesis - reactive oxygen species	176	0.232669	0.861863	0.789474	0.914426
hsa04970	Salivary secretion	43	0.274878	0.797794	0.775934	0.914426
hsa04130	SNARE interactions in vesicular transport	31	0.281786	0.777837	0.779661	0.914426
hsa00270	Cysteine and methionine metabolism	41	0.270154	0.774441	0.786469	0.914426
hsa04727	GABAergic synapse	40	0.269391	0.771933	0.787056	0.914426
hsa04136	Autophagy - other	30	0.278236	0.767856	0.783726	0.914426
hsa04919	Thyroid hormone signaling pathway	99	-0.242106	-0.848703	0.794872	0.917379
hsa04971	Gastric acid secretion	38	0.261877	0.747867	0.798755	0.918568
hsa04916	Melanogenesis	64	0.25611	0.801752	0.806316	0.920687
hsa05230	Central carbon metabolism in cancer	51	0.260183	0.781365	0.805785	0.920687
hsa04918	Thyroid hormone synthesis	44	-0.249882	-0.764737	0.854086	0.971786
hsa00511	Other glycan degradation	16	-0.281214	-0.694212	0.867403	0.980014
hsa00860	Porphyrin metabolism	21	0.27096	0.691977	0.864924	0.980014
hsa00532	Glycosaminoglycan biosynthesis - chondroitin sulfate / dermatan sulfate	20	-0.270308	-0.703316	0.871795	0.981531
hsa00620	Pyruvate metabolism	33	-0.256723	-0.741064	0.875	0.981707
hsa04962	Vasopressin-regulated water reabsorption	38	0.24214	0.691503	0.879668	0.983518
hsa00020	Citrate cycle (TCA cycle)	27	-0.254792	-0.703695	0.88447	0.985465
hsa03060	Protein export	23	0.246276	0.645183	0.893843	0.992474
hsa04120	Ubiquitin mediated proteolysis	133	0.219683	0.782068	0.904762	0.997193
hsa04910	Insulin signaling pathway	108	0.217709	0.752008	0.91048	0.997193
hsa04070	Phosphatidylinositol signaling system	80	0.224084	0.736407	0.905495	0.997193
hsa00562	Inositol phosphate metabolism	65	0.231768	0.725843	0.908705	0.997193
hsa05016	Huntington disease	242	0.196308	0.767333	0.972574	1
hsa03013	Nucleocytoplasmic transport	98	-0.215063	-0.75258	0.95064	1
hsa05014	Amyotrophic lateral sclerosis	289	0.184703	0.73527	0.993658	1
hsa03018	RNA degradation	72	-0.221191	-0.734229	0.93321	1
hsa03010	Ribosome	126	0.203697	0.721549	0.958242	1
hsa04721	Synaptic vesicle cycle	43	-0.230905	-0.703038	0.928846	1
hsa05415	Diabetic cardiomyopathy	154	-0.186721	-0.691336	0.994253	1
hsa00190	Oxidative phosphorylation	103	-0.194928	-0.687392	0.983696	1
hsa00510	N-Glycan biosynthesis	46	-0.219336	-0.676228	0.945631	1
hsa03008	Ribosome biogenesis in eukaryotes	72	-0.199906	-0.663573	0.974026	1
hsa03320	PPAR signaling pathway	44	0.222162	0.652026	0.95082	1
hsa04146	Peroxisome	62	-0.196966	-0.641103	0.982857	1
hsa04142	Lysosome	115	0.173942	0.607946	0.997831	1
hsa00900	Terpenoid backbone biosynthesis	21	-0.228644	-0.60353	0.952118	1
hsa00640	Propanoate metabolism	27	-0.216723	-0.598557	0.984848	1
hsa00513	Various types of N-glycan biosynthesis	35	0.206439	0.576766	0.980892	1
hsa04714	Thermogenesis	183	0.150808	0.566098	1	1
hsa00010	Glycolysis / Gluconeogenesis	40	-0.188364	-0.565322	0.996176	1
hsa05012	Parkinson disease	210	0.146896	0.560251	1	1
hsa04961	Endocrine and other factor-regulated calcium reabsorption	31	0.194779	0.537666	0.987288	1
hsa00970	Aminoacyl-tRNA biosynthesis	44	0.182828	0.536584	0.997951	1
hsa00531	Glycosaminoglycan degradation	15	0.208982	0.495563	0.980088	1
hsa00030	Pentose phosphate pathway	21	-0.180417	-0.476229	0.98895	1
hsa00520	Amino sugar and nucleotide sugar metabolism	44	0.161763	0.474761	1	1
hsa04260	Cardiac muscle contraction	43	-0.153971	-0.468797	1	1
hsa00450	Selenocompound metabolism	15	0.193267	0.458298	0.988938	1
hsa01250	Biosynthesis of nucleotide sugars	33	-0.141741	-0.409152	1	1
hsa03015	mRNA surveillance pathway	82	0.108755	0.359956	1	1

## Sheet: scrMedin
KEGG PATHWAY ID	Description	Set Size	Enrichment Score	NES	P value	FDR
hsa04657	IL-17 signaling pathway	63	-0.658111	-2.16431	6.09575e-07	0.000196283
hsa04060	Cytokine-cytokine receptor interaction	110	-0.560469	-1.9979	1.23523e-06	0.000198872
hsa04668	TNF signaling pathway	101	-0.55725	-1.95788	3.18161e-06	0.000341492
hsa05160	Hepatitis C	116	-0.507807	-1.82243	3.04126e-05	0.00244821
hsa00830	Retinol metabolism	20	0.706221	2.15326	4.18105e-05	0.00269259
hsa04913	Ovarian steroidogenesis	23	0.673903	2.09281	0.000114571	0.00527028
hsa05164	Influenza A	115	-0.504057	-1.80588	0.000102715	0.00527028
hsa05144	Malaria	26	-0.69805	-1.92773	0.000277936	0.0111869
hsa00140	Steroid hormone biosynthesis	16	0.736674	2.10301	0.000443508	0.0158677
hsa04136	Autophagy - other	30	0.571891	1.90665	0.000617284	0.0178908
hsa04514	Cell adhesion molecules	75	-0.511727	-1.7369	0.000679762	0.0178908
hsa04630	JAK-STAT signaling pathway	87	-0.500798	-1.73285	0.000662139	0.0178908
hsa04933	AGE-RAGE signaling pathway in diabetic complications	88	-0.496798	-1.72119	0.000722298	0.0178908
hsa05143	African trypanosomiasis	18	-0.719839	-1.81749	0.00101786	0.0234107
hsa05146	Amoebiasis	63	-0.541535	-1.78093	0.00124538	0.0250632
hsa05162	Measles	103	-0.463407	-1.63663	0.00116978	0.0250632
hsa00620	Pyruvate metabolism	33	0.531393	1.82854	0.00162955	0.0308655
hsa04640	Hematopoietic cell lineage	34	-0.600311	-1.76053	0.00178195	0.031877
hsa05323	Rheumatoid arthritis	51	-0.537161	-1.70621	0.00275163	0.0466329
hsa04064	NF-kappa B signaling pathway	75	-0.479818	-1.62859	0.00298066	0.0479887
hsa00980	Metabolism of xenobiotics by cytochrome P450	23	0.574177	1.78311	0.00364636	0.0559109
hsa05165	Human papillomavirus infection	247	-0.367845	-1.42994	0.00594681	0.0870396
hsa00280	Valine, leucine and isoleucine degradation	43	0.459552	1.68226	0.00637586	0.089262
hsa00350	Tyrosine metabolism	14	0.65053	1.80488	0.00668692	0.0897162
hsa04061	Viral protein interaction with cytokine and cytokine receptor	30	-0.570615	-1.63237	0.00787203	0.101392
hsa00900	Terpenoid backbone biosynthesis	21	0.562803	1.7244	0.00846675	0.104857
hsa03060	Protein export	23	0.539655	1.6759	0.0101259	0.10587
hsa04146	Peroxisome	62	0.408052	1.62507	0.0101925	0.10587
hsa00532	Glycosaminoglycan biosynthesis - chondroitin sulfate / dermatan sulfate	20	-0.62273	-1.62271	0.00989051	0.10587
hsa04380	Osteoclast differentiation	84	-0.43046	-1.48504	0.00917767	0.10587
hsa04080	Neuroactive ligand-receptor interaction	84	-0.429603	-1.48209	0.00954753	0.10587
hsa00020	Citrate cycle (TCA cycle)	27	0.541942	1.76077	0.0105227	0.105884
hsa05202	Transcriptional misregulation in cancer	123	-0.414489	-1.49817	0.0108758	0.106121
hsa00513	Various types of N-glycan biosynthesis	35	-0.547032	-1.61382	0.0133009	0.125967
hsa03460	Fanconi anemia pathway	49	-0.499034	-1.58031	0.0137744	0.126724
hsa00790	Folate biosynthesis	18	0.576795	1.72096	0.0159365	0.142543
hsa04672	Intestinal immune network for IgA production	17	-0.628503	-1.56549	0.0175795	0.148981
hsa04151	PI3K-Akt signaling pathway	229	-0.351137	-1.35402	0.0175816	0.148981
hsa00040	Pentose and glucuronate interconversions	13	0.640623	1.72193	0.0203149	0.167449
hsa00100	Steroid biosynthesis	18	0.560837	1.67335	0.0216853	0.167449
hsa05224	Breast cancer	104	-0.403716	-1.42751	0.0223611	0.167449
hsa04015	Rap1 signaling pathway	148	-0.378385	-1.40817	0.0208863	0.167449
hsa03010	Ribosome	126	0.305997	1.35837	0.0223445	0.167449
hsa01040	Biosynthesis of unsaturated fatty acids	22	0.531664	1.63455	0.0249347	0.171672
hsa04650	Natural killer cell mediated cytotoxicity	62	-0.456577	-1.49995	0.0249922	0.171672
hsa04062	Chemokine signaling pathway	112	-0.4014	-1.42923	0.0250578	0.171672
hsa05171	Coronavirus disease - COVID-19	166	-0.373477	-1.41012	0.0244036	0.171672
hsa05204	Chemical carcinogenesis - DNA adducts	21	0.510129	1.56301	0.0258174	0.173191
hsa01200	Carbon metabolism	89	0.318806	1.34988	0.0291868	0.191799
hsa01212	Fatty acid metabolism	47	0.397938	1.47913	0.0300937	0.193803
hsa05166	Human T-cell leukemia virus 1 infection	175	-0.365444	-1.38698	0.0326209	0.201999
hsa05167	Kaposi sarcoma-associated herpesvirus infection	148	-0.372554	-1.38647	0.032147	0.201999
hsa04974	Protein digestion and absorption	42	-0.493204	-1.50435	0.0343407	0.208636
hsa00590	Arachidonic acid metabolism	24	0.487451	1.52303	0.0358777	0.213937
hsa00062	Fatty acid elongation	23	0.480794	1.49311	0.0377408	0.220955
hsa05032	Morphine addiction	46	0.382031	1.41588	0.0385268	0.221529
hsa05412	Arrhythmogenic right ventricular cardiomyopathy	42	0.405313	1.46838	0.041224	0.232879
hsa04512	ECM-receptor interaction	52	-0.45064	-1.43803	0.0480641	0.262316
hsa03050	Proteasome	43	0.392132	1.43546	0.0474298	0.262316
hsa03030	DNA replication	34	-0.498385	-1.46161	0.0501433	0.269102
hsa04727	GABAergic synapse	40	0.399757	1.44309	0.0523885	0.276543
hsa00640	Propanoate metabolism	27	0.466975	1.5172	0.0567978	0.2903
hsa04620	Toll-like receptor signaling pathway	64	-0.4303	-1.41978	0.0566535	0.2903
hsa00380	Tryptophan metabolism	25	0.461701	1.45977	0.0619353	0.306818
hsa04662	B cell receptor signaling pathway	55	-0.436205	-1.39629	0.0615797	0.306818
hsa05410	Hypertrophic cardiomyopathy	49	0.370598	1.3894	0.0646843	0.315581
hsa00565	Ether lipid metabolism	27	0.457029	1.48489	0.0720708	0.333958
hsa05340	Primary immunodeficiency	17	-0.585814	-1.45916	0.0713128	0.333958
hsa04660	T cell receptor signaling pathway	68	-0.409855	-1.37058	0.0711514	0.333958
hsa04621	NOD-like receptor signaling pathway	130	-0.362559	-1.32664	0.0725995	0.333958
hsa05332	Graft-versus-host disease	10	-0.651052	-1.46029	0.0769231	0.345604
hsa05169	Epstein-Barr virus infection	153	-0.345695	-1.2904	0.077278	0.345604
hsa05152	Tuberculosis	109	-0.364869	-1.30036	0.0810489	0.357503
hsa00340	Histidine metabolism	10	0.58117	1.43231	0.088729	0.372343
hsa04940	Type I diabetes mellitus	13	-0.603934	-1.42719	0.0904605	0.372343
hsa00061	Fatty acid biosynthesis	12	0.536911	1.42167	0.0920097	0.372343
hsa04973	Carbohydrate digestion and absorption	20	-0.54408	-1.41776	0.0906298	0.372343
hsa03410	Base excision repair	43	-0.444789	-1.364	0.0936639	0.372343
hsa04924	Renin secretion	39	-0.452922	-1.36105	0.0907821	0.372343
hsa05142	Chagas disease	70	-0.396775	-1.32946	0.0869001	0.372343
hsa05200	Pathways in cancer	380	-0.303242	-1.20599	0.0934874	0.372343
hsa00450	Selenocompound metabolism	15	0.501246	1.40394	0.0989305	0.383803
hsa00071	Fatty acid degradation	32	0.388893	1.33698	0.0980392	0.383803
hsa00982	Drug metabolism - cytochrome P450	19	0.457231	1.37197	0.111732	0.419935
hsa04740	Olfactory transduction	21	0.439349	1.34615	0.123894	0.419935
hsa04330	Notch signaling pathway	52	-0.409685	-1.30734	0.11482	0.419935
hsa05221	Acute myeloid leukemia	54	-0.40328	-1.28939	0.112752	0.419935
hsa00970	Aminoacyl-tRNA biosynthesis	44	0.347483	1.27491	0.123596	0.419935
hsa04670	Leukocyte transendothelial migration	73	-0.378143	-1.27459	0.119537	0.419935
hsa04658	Th1 and Th2 cell differentiation	55	-0.39736	-1.27194	0.119143	0.419935
hsa05414	Dilated cardiomyopathy	50	0.336622	1.26942	0.117647	0.419935
hsa04926	Relaxin signaling pathway	95	-0.360635	-1.26031	0.123153	0.419935
hsa04213	Longevity regulating pathway - multiple species	50	0.332321	1.2532	0.121569	0.419935
hsa04510	Focal adhesion	154	-0.332803	-1.24133	0.116898	0.419935
hsa04114	Oocyte meiosis	98	0.282971	1.22586	0.110147	0.419935
hsa04911	Insulin secretion	44	-0.419455	-1.29644	0.126531	0.424405
hsa04975	Fat digestion and absorption	16	0.470568	1.34335	0.137466	0.452198
hsa04141	Protein processing in endoplasmic reticulum	160	0.250178	1.15896	0.137625	0.452198
hsa04024	cAMP signaling pathway	121	-0.340261	-1.22685	0.141163	0.459135
hsa04623	Cytosolic DNA-sensing pathway	48	-0.403027	-1.26528	0.148501	0.478174
hsa04020	Calcium signaling pathway	115	-0.338617	-1.21316	0.154578	0.492813
hsa03250	Viral life cycle - HIV-1	53	-0.389755	-1.2455	0.161119	0.50801
hsa04750	Inflammatory mediator regulation of TRP channels	63	0.294787	1.17978	0.1625	0.50801
hsa03440	Homologous recombination	39	-0.420727	-1.2643	0.166201	0.514584
hsa05417	Lipid and atherosclerosis	156	-0.31548	-1.18045	0.179724	0.551152
hsa04923	Regulation of lipolysis in adipocytes	35	-0.416485	-1.22869	0.184922	0.551341
hsa04935	Growth hormone synthesis, secretion and action	87	-0.34853	-1.20598	0.182716	0.551341
hsa04140	Autophagy - animal	129	0.250399	1.1178	0.184211	0.551341
hsa04979	Cholesterol metabolism	27	0.377795	1.22746	0.190476	0.562691
hsa05322	Systemic lupus erythematosus	30	0.368301	1.22789	0.19544	0.572105
hsa04210	Apoptosis	117	-0.326792	-1.17258	0.200951	0.58294
hsa00052	Galactose metabolism	21	0.397298	1.2173	0.20354	0.585177
hsa04622	RIG-I-like receptor signaling pathway	51	-0.377882	-1.20028	0.207497	0.591274
hsa04612	Antigen processing and presentation	39	0.329446	1.17169	0.20979	0.592565
hsa00600	Sphingolipid metabolism	42	0.319626	1.15795	0.211679	0.592701
hsa04710	Circadian rhythm	29	0.356067	1.18115	0.220065	0.610869
hsa00604	Glycosphingolipid biosynthesis - ganglio series	11	0.479238	1.22698	0.228916	0.625676
hsa05163	Human cytomegalovirus infection	168	-0.301577	-1.13943	0.229285	0.625676
hsa05133	Pertussis	48	-0.375979	-1.18037	0.235695	0.637762
hsa04966	Collecting duct acid secretion	16	0.413835	1.18139	0.245283	0.656274
hsa04972	Pancreatic secretion	42	-0.383647	-1.17018	0.248626	0.656274
hsa05134	Legionellosis	43	-0.380504	-1.16686	0.250689	0.656274
hsa04936	Alcoholic liver disease	97	-0.326626	-1.1405	0.249071	0.656274
hsa04625	C-type lectin receptor signaling pathway	77	-0.330251	-1.12353	0.26817	0.696378
hsa04270	Vascular smooth muscle contraction	81	-0.32716	-1.12038	0.273973	0.705753
hsa04014	Ras signaling pathway	156	-0.29387	-1.09959	0.281106	0.718382
hsa03430	Mismatch repair	22	-0.42775	-1.13743	0.292975	0.726236
hsa05321	Inflammatory bowel disease	26	-0.410884	-1.1347	0.298551	0.726236
hsa04970	Salivary secretion	43	-0.366674	-1.12445	0.307163	0.726236
hsa04392	Hippo signaling pathway - multiple species	25	0.35464	1.12128	0.295597	0.726236
hsa04614	Renin-angiotensin system	12	0.420476	1.11337	0.302663	0.726236
hsa04925	Aldosterone synthesis and secretion	55	-0.346518	-1.1092	0.301205	0.726236
hsa04217	Necroptosis	103	-0.312024	-1.10198	0.301088	0.726236
hsa01522	Endocrine resistance	80	-0.321263	-1.10197	0.305693	0.726236
hsa04714	Thermogenesis	183	-0.284529	-1.08248	0.308989	0.726236
hsa04721	Synaptic vesicle cycle	43	0.293389	1.074	0.304348	0.726236
hsa04150	mTOR signaling pathway	126	0.238115	1.05703	0.293333	0.726236
hsa04742	Taste transduction	17	-0.456604	-1.13732	0.312804	0.726581
hsa04725	Cholinergic synapse	63	-0.333512	-1.09681	0.313648	0.726581
hsa04664	Fc epsilon RI signaling pathway	47	-0.354147	-1.11113	0.318489	0.732524
hsa05222	Small cell lung cancer	83	-0.317664	-1.09539	0.32716	0.736803
hsa00030	Pentose phosphate pathway	21	0.355368	1.08883	0.324484	0.736803
hsa04115	p53 signaling pathway	66	-0.325953	-1.08162	0.328982	0.736803
hsa04340	Hedgehog signaling pathway	47	0.284668	1.0581	0.329502	0.736803
hsa02010	ABC transporters	30	0.319091	1.06383	0.335505	0.745052
hsa04022	cGMP-PKG signaling pathway	108	-0.30436	-1.08125	0.338112	0.7457
hsa05219	Bladder cancer	37	-0.362655	-1.08282	0.35865	0.748423
hsa04610	Complement and coagulation cascades	30	-0.376972	-1.07841	0.36259	0.748423
hsa04713	Circadian entrainment	52	-0.33741	-1.0767	0.351135	0.748423
hsa05215	Prostate cancer	81	-0.312249	-1.06932	0.35741	0.748423
hsa00860	Porphyrin metabolism	21	0.346722	1.06234	0.359882	0.748423
hsa04976	Bile secretion	30	0.317128	1.05729	0.351792	0.748423
hsa04920	Adipocytokine signaling pathway	48	0.279139	1.04381	0.354478	0.748423
hsa00520	Amino sugar and nucleotide sugar metabolism	44	0.284025	1.04208	0.355805	0.748423
hsa04723	Retrograde endocannabinoid signaling	85	0.249424	1.04141	0.361257	0.748423
hsa04137	Mitophagy - animal	65	0.255617	1.02955	0.357143	0.748423
hsa04215	Apoptosis - multiple species	27	-0.389383	-1.08275	0.369723	0.758286
hsa04928	Parathyroid hormone synthesis, secretion and action	79	-0.306966	-1.04946	0.373134	0.758773
hsa04724	Glutamatergic synapse	61	-0.319465	-1.04873	0.374674	0.758773
hsa05418	Fluid shear stress and atherosclerosis	113	-0.295465	-1.0527	0.385354	0.775525
hsa01250	Biosynthesis of nucleotide sugars	33	0.304096	1.04641	0.392027	0.779213
hsa05203	Viral carcinogenesis	150	-0.277816	-1.03592	0.391254	0.779213
hsa04914	Progesterone-mediated oocyte maturation	76	0.245245	1.0083	0.395122	0.780548
hsa01523	Antifolate resistance	27	-0.376104	-1.04583	0.400291	0.781694
hsa05218	Melanoma	52	-0.326872	-1.04307	0.401869	0.781694
hsa00561	Glycerolipid metabolism	48	0.273379	1.02227	0.402985	0.781694
hsa00500	Starch and sucrose metabolism	18	0.340706	1.01655	0.422872	0.815359
hsa05140	Leishmaniasis	41	-0.337639	-1.02816	0.42562	0.815771
hsa05130	Pathogenic Escherichia coli infection	148	-0.274393	-1.02116	0.43628	0.831256
hsa05145	Toxoplasmosis	81	0.239519	0.994887	0.442211	0.832702
hsa00592	alpha-Linolenic acid metabolism	11	0.388066	0.993558	0.440964	0.832702
hsa04611	Platelet activation	92	-0.290418	-1.01054	0.451295	0.844866
hsa00630	Glyoxylate and dicarboxylate metabolism	23	0.321468	0.998319	0.456193	0.8491
hsa00051	Fructose and mannose metabolism	27	0.308775	1.00321	0.460317	0.851852
hsa05150	Staphylococcus aureus infection	16	-0.407758	-1.00905	0.465927	0.856047
hsa04066	HIF-1 signaling pathway	83	-0.288916	-0.996257	0.467901	0.856047
hsa04921	Oxytocin signaling pathway	102	-0.282945	-0.998285	0.48184	0.864463
hsa04929	GnRH secretion	39	-0.328687	-0.987716	0.48324	0.864463
hsa05034	Alcoholism	90	0.231147	0.981347	0.481481	0.864463
hsa04720	Long-term potentiation	46	0.263866	0.977939	0.481203	0.864463
hsa00533	Glycosaminoglycan biosynthesis - keratan sulfate	12	-0.425124	-0.983187	0.50764	0.897427
hsa00514	Other types of O-glycan biosynthesis	34	-0.331766	-0.972966	0.510029	0.897427
hsa00564	Glycerophospholipid metabolism	75	0.233319	0.964417	0.507042	0.897427
hsa00603	Glycosphingolipid biosynthesis - globo and isoglobo series	10	0.375767	0.92609	0.515588	0.902278
hsa00512	Mucin type O-glycan biosynthesis	20	-0.369656	-0.963247	0.52381	0.911712
hsa05161	Hepatitis B	133	-0.260645	-0.958673	0.556713	0.932642
hsa04390	Hippo signaling pathway	116	0.216948	0.954105	0.559006	0.932642
hsa05110	Vibrio cholerae infection	41	0.264674	0.953881	0.547101	0.932642
hsa04814	Motor proteins	127	-0.261575	-0.952018	0.552169	0.932642
hsa00515	Mannose type O-glycan biosynthesis	19	-0.368931	-0.950565	0.53882	0.932642
hsa05212	Pancreatic cancer	72	-0.279081	-0.942575	0.55641	0.932642
hsa03022	Basal transcription factors	40	-0.310348	-0.936766	0.548252	0.932642
hsa05031	Amphetamine addiction	38	0.260482	0.922998	0.557823	0.932642
hsa04726	Serotonergic synapse	54	-0.293974	-0.939912	0.566443	0.935357
hsa05030	Cocaine addiction	29	-0.324627	-0.921561	0.564214	0.935357
hsa04918	Thyroid hormone synthesis	44	0.254082	0.93222	0.573034	0.941413
hsa01230	Biosynthesis of amino acids	55	-0.289741	-0.927457	0.585007	0.956204
hsa04010	MAPK signaling pathway	219	-0.244047	-0.939659	0.600219	0.962985
hsa04371	Apelin signaling pathway	97	-0.265931	-0.928565	0.60223	0.962985
hsa05226	Gastric cancer	101	-0.263988	-0.927514	0.607099	0.962985
hsa04613	Neutrophil extracellular trap formation	86	0.218827	0.924534	0.603093	0.962985
hsa04978	Mineral absorption	30	0.273616	0.912221	0.592834	0.962985
hsa04216	Ferroptosis	34	-0.306542	-0.898994	0.604585	0.962985
hsa05208	Chemical carcinogenesis - reactive oxygen species	176	0.201758	0.947605	0.616822	0.96598
hsa05211	Renal cell carcinoma	61	-0.275799	-0.905381	0.614883	0.96598
hsa04260	Cardiac muscle contraction	43	-0.293938	-0.901397	0.618457	0.96598
hsa00770	Pantothenate and CoA biosynthesis	16	-0.359111	-0.888665	0.622821	0.96598
hsa00650	Butanoate metabolism	17	-0.352596	-0.878254	0.623987	0.96598
hsa05168	Herpes simplex virus 1 infection	419	-0.23753	-0.949602	0.638629	0.976317
hsa04932	Non-alcoholic fatty liver disease	128	-0.248742	-0.906855	0.638498	0.976317
hsa00410	beta-Alanine metabolism	22	-0.324915	-0.863983	0.639761	0.976317
hsa04971	Gastric acid secretion	38	0.25166	0.891741	0.642857	0.976415
hsa04666	Fc gamma R-mediated phagocytosis	75	-0.264215	-0.896793	0.648923	0.97942
hsa04540	Gap junction	63	-0.270188	-0.888559	0.650919	0.97942
hsa05017	Spinocerebellar ataxia	114	0.210933	0.925773	0.664634	0.980853
hsa04350	TGF-beta signaling pathway	74	0.217547	0.903899	0.663677	0.980853
hsa05206	MicroRNAs in cancer	144	-0.239915	-0.889088	0.67279	0.980853
hsa05223	Non-small cell lung cancer	61	-0.266033	-0.873322	0.685379	0.980853
hsa03320	PPAR signaling pathway	44	-0.280541	-0.86709	0.658503	0.980853
hsa04370	VEGF signaling pathway	51	-0.27229	-0.864887	0.681392	0.980853
hsa00010	Glycolysis / Gluconeogenesis	40	0.238994	0.862746	0.682927	0.980853
hsa00531	Glycosaminoglycan degradation	15	-0.351234	-0.856498	0.667197	0.980853
hsa00510	N-Glycan biosynthesis	46	-0.274288	-0.855018	0.669837	0.980853
hsa04977	Vitamin digestion and absorption	12	0.316987	0.83934	0.68523	0.980853
hsa04964	Proximal tubule bicarbonate reclamation	10	-0.362884	-0.813934	0.680342	0.980853
hsa00480	Glutathione metabolism	43	-0.27029	-0.828878	0.698347	0.99499
hsa04730	Long-term depression	40	-0.279021	-0.842207	0.702098	0.995927
hsa00983	Drug metabolism - other enzymes	41	-0.272247	-0.829033	0.705234	0.995989
hsa04927	Cortisol synthesis and secretion	34	-0.285743	-0.837995	0.709169	0.997172
hsa04012	ErbB signaling pathway	65	0.215004	0.865973	0.714286	1
hsa04910	Insulin signaling pathway	108	0.198165	0.864244	0.824242	1
hsa04922	Glucagon signaling pathway	73	0.208217	0.858992	0.790179	1
hsa05132	Salmonella infection	213	-0.222853	-0.856145	0.774973	1
hsa04550	Signaling pathways regulating pluripotency of stem cells	94	-0.2444	-0.855292	0.725826	1
hsa04934	Cushing syndrome	101	-0.242013	-0.850303	0.736842	1
hsa04310	Wnt signaling pathway	112	-0.238478	-0.849129	0.744604	1
hsa04722	Neurotrophin signaling pathway	100	0.195839	0.845687	0.875676	1
hsa05010	Alzheimer disease	297	-0.215168	-0.84403	0.840517	1
hsa04218	Cellular senescence	140	-0.226518	-0.838282	0.764302	1
hsa04360	Axon guidance	142	-0.226458	-0.83767	0.764638	1
hsa04530	Tight junction	120	-0.232062	-0.836758	0.754739	1
hsa04659	Th17 cell differentiation	65	-0.25216	-0.835512	0.747382	1
hsa04120	Ubiquitin mediated proteolysis	133	0.185099	0.82262	0.927536	1
hsa05012	Parkinson disease	210	0.171233	0.820883	0.968085	1
hsa04110	Cell cycle	151	-0.22009	-0.819495	0.80578	1
hsa03020	RNA polymerase	34	0.236733	0.819404	0.756579	1
hsa04810	Regulation of actin cytoskeleton	158	-0.21856	-0.819315	0.823394	1
hsa04144	Endocytosis	217	0.169639	0.817915	0.967033	1
hsa05415	Diabetic cardiomyopathy	154	-0.21913	-0.817337	0.820602	1
hsa05416	Viral myocarditis	33	0.236989	0.81549	0.757475	1
hsa05235	PD-L1 expression and PD-1 checkpoint pathway in cancer	66	-0.245561	-0.814849	0.776762	1
hsa04072	Phospholipase D signaling pathway	103	-0.230506	-0.814084	0.80653	1
hsa00920	Sulfur metabolism	10	0.330204	0.813799	0.721823	1
hsa04915	Estrogen signaling pathway	87	0.190982	0.808803	0.890625	1
hsa05131	Shigellosis	202	-0.21059	-0.806451	0.871111	1
hsa04261	Adrenergic signaling in cardiomyocytes	90	0.189285	0.803622	0.920635	1
hsa05120	Epithelial cell signaling in Helicobacter pylori infection	58	-0.24763	-0.80202	0.802125	1
hsa04211	Longevity regulating pathway	72	0.194668	0.793421	0.914414	1
hsa00230	Purine metabolism	91	-0.225133	-0.784503	0.842945	1
hsa04912	GnRH signaling pathway	66	0.193938	0.780156	0.915254	1
hsa05170	Human immunodeficiency virus 1 infection	158	0.168427	0.774639	0.984615	1
hsa05135	Yersinia infection	110	-0.217304	-0.77462	0.870083	1
hsa04931	Insulin resistance	85	0.185468	0.774377	0.937173	1
hsa04142	Lysosome	115	0.175327	0.770885	0.962733	1
hsa01210	2-Oxocarboxylic acid metabolism	16	0.269157	0.76837	0.765499	1
hsa00310	Lysine degradation	54	0.198525	0.766535	0.906615	1
hsa05217	Basal cell carcinoma	45	-0.243873	-0.757073	0.808424	1
hsa05205	Proteoglycans in cancer	155	-0.202467	-0.757064	0.926352	1
hsa05230	Central carbon metabolism in cancer	51	0.199592	0.75619	0.901961	1
hsa04916	Melanogenesis	64	-0.228802	-0.754933	0.868248	1
hsa05207	Chemical carcinogenesis - receptor activation	122	-0.208215	-0.752416	0.906509	1
hsa00190	Oxidative phosphorylation	103	0.171637	0.747073	0.954286	1
hsa00240	Pyrimidine metabolism	45	-0.239593	-0.743788	0.826087	1
hsa00330	Arginine and proline metabolism	33	-0.254029	-0.741083	0.828816	1
hsa04068	FoxO signaling pathway	106	-0.208486	-0.740299	0.91866	1
hsa00562	Inositol phosphate metabolism	65	-0.221505	-0.733936	0.897906	1
hsa00270	Cysteine and methionine metabolism	41	0.202584	0.73011	0.931159	1
hsa03040	Spliceosome	127	0.163554	0.727446	0.979866	1
hsa00511	Other glycan degradation	16	0.253335	0.723205	0.832884	1
hsa00260	Glycine, serine and threonine metabolism	22	-0.271251	-0.721286	0.816143	1
hsa00760	Nicotinate and nicotinamide metabolism	24	0.229897	0.718311	0.871473	1
hsa05022	Pathways of neurodegeneration - multiple diseases	360	-0.180598	-0.717794	0.983281	1
hsa05020	Prion disease	205	-0.187451	-0.717197	0.97	1
hsa05210	Colorectal cancer	78	-0.209649	-0.715618	0.916667	1
hsa03420	Nucleotide excision repair	59	-0.219471	-0.713461	0.911609	1
hsa01524	Platinum drug resistance	64	-0.214383	-0.707359	0.915679	1
hsa04145	Phagosome	91	-0.201345	-0.701613	0.934969	1
hsa04919	Thyroid hormone signaling pathway	99	-0.198985	-0.69865	0.941392	1
hsa05231	Choline metabolism in cancer	75	0.168539	0.696651	0.981221	1
hsa00670	One carbon pool by folate	15	0.248579	0.696245	0.885027	1
hsa05213	Endometrial cancer	52	-0.217214	-0.693145	0.910547	1
hsa05225	Hepatocellular carcinoma	133	-0.186951	-0.68762	0.971065	1
hsa01232	Nucleotide metabolism	68	-0.204158	-0.682716	0.949547	1
hsa01240	Biosynthesis of cofactors	109	-0.191467	-0.682372	0.963051	1
hsa04728	Dopaminergic synapse	81	-0.19886	-0.681011	0.951432	1
hsa00220	Arginine biosynthesis	13	-0.285033	-0.673575	0.860197	1
hsa00250	Alanine, aspartate and glutamate metabolism	24	-0.245176	-0.669519	0.875549	1
hsa04961	Endocrine and other factor-regulated calcium reabsorption	31	-0.227504	-0.654676	0.914286	1
hsa03015	mRNA surveillance pathway	82	0.156126	0.647988	1	1
hsa05016	Huntington disease	242	-0.167115	-0.647353	0.997821	1
hsa00534	Glycosaminoglycan biosynthesis - heparan sulfate / heparin	16	0.226709	0.647194	0.924528	1
hsa03013	Nucleocytoplasmic transport	98	0.148456	0.643127	1	1
hsa04917	Prolactin signaling pathway	51	0.168078	0.636795	0.980392	1
hsa04930	Type II diabetes mellitus	22	-0.238813	-0.635031	0.93423	1
hsa03018	RNA degradation	72	0.153495	0.625609	1	1
hsa04152	AMPK signaling pathway	94	-0.175998	-0.615917	0.990208	1
hsa04962	Vasopressin-regulated water reabsorption	38	-0.200756	-0.599805	0.971751	1
hsa03450	Non-homologous end-joining	12	0.225725	0.597689	0.934625	1
hsa05014	Amyotrophic lateral sclerosis	289	-0.149812	-0.58701	1	1
hsa03008	Ribosome biogenesis in eukaryotes	72	0.139074	0.566835	1	1
hsa05220	Chronic myeloid leukemia	74	-0.167855	-0.566318	0.998716	1
hsa05216	Thyroid cancer	30	-0.190778	-0.545762	0.982734	1
hsa05214	Glioma	60	-0.166647	-0.545288	0.993455	1
hsa04520	Adherens junction	80	-0.158928	-0.545142	0.997525	1
hsa04070	Phosphatidylinositol signaling system	80	-0.153709	-0.527241	1	1
hsa00601	Glycosphingolipid biosynthesis - lacto and neolacto series	14	-0.220502	-0.526677	0.968647	1
hsa01521	EGFR tyrosine kinase inhibitor resistance	66	-0.157502	-0.52264	1	1
hsa04071	Sphingolipid signaling pathway	98	-0.14564	-0.510204	1	1
hsa04130	SNARE interactions in vesicular transport	31	0.143143	0.483502	1	1
hsa00563	Glycosylphosphatidylinositol (GPI)-anchor biosynthesis	24	0.153627	0.480005	0.996865	1
hsa05100	Bacterial invasion of epithelial cells	68	-0.139398	-0.466155	1	1
hsa04960	Aldosterone-regulated sodium reabsorption	19	-0.180382	-0.464761	0.993789	1

## Sheet: AB
KEGG PATHWAY ID	Description	Set Size	Enrichment Score	NES	P value	FDR
hsa05168	Herpes simplex virus 1 infection	419	-0.313258	-1.40337	0.00026252	0.0845308
hsa00650	Butanoate metabolism	17	-0.660782	-1.76213	0.0103481	0.40531
hsa00640	Propanoate metabolism	27	-0.594101	-1.75209	0.00538779	0.40531
hsa04727	GABAergic synapse	40	-0.523571	-1.66631	0.00543507	0.40531
hsa04216	Ferroptosis	34	0.576871	1.66501	0.00795823	0.40531
hsa05032	Morphine addiction	46	-0.497617	-1.63676	0.0118379	0.40531
hsa04630	JAK-STAT signaling pathway	87	0.463133	1.54486	0.00581714	0.40531
hsa04657	IL-17 signaling pathway	63	0.483383	1.5292	0.0125873	0.40531
hsa01240	Biosynthesis of cofactors	109	0.432503	1.50623	0.0124124	0.40531
hsa04360	Axon guidance	142	-0.3613	-1.42212	0.00903141	0.40531
hsa00040	Pentose and glucuronate interconversions	13	0.700202	1.68452	0.0167846	0.415743
hsa03030	DNA replication	34	0.554545	1.60057	0.0167166	0.415743
hsa04110	Cell cycle	151	0.393622	1.43798	0.0152198	0.415743
hsa04713	Circadian entrainment	52	-0.458896	-1.54269	0.0196347	0.451598
hsa04940	Type I diabetes mellitus	13	-0.646471	-1.61692	0.0396558	0.783299
hsa01040	Biosynthesis of unsaturated fatty acids	22	0.570596	1.51393	0.0446735	0.783299
hsa00062	Fatty acid elongation	23	0.561806	1.501	0.0496575	0.783299
hsa04514	Cell adhesion molecules	75	-0.373433	-1.35061	0.0510847	0.783299
hsa05202	Transcriptional misregulation in cancer	123	0.375012	1.33806	0.0413695	0.783299
hsa05166	Human T-cell leukemia virus 1 infection	175	0.352706	1.3099	0.05	0.783299
hsa04062	Chemokine signaling pathway	112	-0.334358	-1.27534	0.0464544	0.783299
hsa00500	Starch and sucrose metabolism	18	-0.554878	-1.49919	0.0657541	0.784777
hsa00450	Selenocompound metabolism	15	-0.577582	-1.49829	0.0662101	0.784777
hsa05332	Graft-versus-host disease	10	-0.638011	-1.49657	0.0608696	0.784777
hsa04911	Insulin secretion	44	-0.43369	-1.40334	0.0664962	0.784777
hsa04512	ECM-receptor interaction	52	-0.408775	-1.37419	0.0682415	0.784777
hsa04668	TNF signaling pathway	101	0.396683	1.3606	0.0579495	0.784777
hsa05100	Bacterial invasion of epithelial cells	68	-0.381922	-1.34274	0.056695	0.784777
hsa04740	Olfactory transduction	21	-0.534146	-1.48434	0.0812153	0.798891
hsa00920	Sulfur metabolism	10	0.64558	1.44611	0.0811808	0.798891
hsa04975	Fat digestion and absorption	16	0.575381	1.43707	0.089317	0.798891
hsa00790	Folate biosynthesis	18	0.553842	1.41602	0.0863558	0.798891
hsa00071	Fatty acid degradation	32	0.494436	1.408	0.0879479	0.798891
hsa05218	Melanoma	52	0.44553	1.37215	0.0756844	0.798891
hsa00010	Glycolysis / Gluconeogenesis	40	-0.42871	-1.36441	0.0831169	0.798891
hsa04726	Serotonergic synapse	54	-0.385845	-1.30431	0.0820513	0.798891
hsa04723	Retrograde endocannabinoid signaling	85	-0.355284	-1.30046	0.101449	0.867385
hsa04330	Notch signaling pathway	52	-0.385613	-1.29633	0.102362	0.867385
hsa00670	One carbon pool by folate	15	0.56647	1.39925	0.106383	0.878342
hsa02010	ABC transporters	30	-0.452811	-1.35686	0.109137	0.878553
hsa04923	Regulation of lipolysis in adipocytes	35	0.471338	1.3633	0.11254	0.883852
hsa00515	Mannose type O-glycan biosynthesis	19	0.52452	1.35505	0.116751	0.895093
hsa04080	Neuroactive ligand-receptor interaction	84	0.381119	1.26723	0.120061	0.89906
hsa04742	Taste transduction	17	-0.503229	-1.34198	0.135514	0.938824
hsa00340	Histidine metabolism	10	-0.566877	-1.32971	0.143478	0.938824
hsa00860	Porphyrin metabolism	21	0.499268	1.32013	0.135823	0.938824
hsa03022	Basal transcription factors	40	0.438153	1.28866	0.142626	0.938824
hsa00561	Glycerolipid metabolism	48	0.419037	1.27927	0.137821	0.938824
hsa05134	Legionellosis	43	-0.39529	-1.27156	0.14578	0.938824
hsa05020	Prion disease	205	-0.272795	-1.13552	0.142857	0.938824
hsa04614	Renin-angiotensin system	12	-0.534708	-1.30649	0.167421	0.960541
hsa01523	Antifolate resistance	27	0.471834	1.29421	0.155143	0.960541
hsa00590	Arachidonic acid metabolism	24	0.480341	1.28528	0.166096	0.960541
hsa00350	Tyrosine metabolism	14	-0.505912	-1.28353	0.186788	0.960541
hsa00511	Other glycan degradation	16	-0.485214	-1.27808	0.190255	0.960541
hsa05144	Malaria	26	0.461351	1.25767	0.179661	0.960541
hsa04061	Viral protein interaction with cytokine and cytokine receptor	30	-0.414411	-1.24179	0.175127	0.960541
hsa04970	Salivary secretion	43	0.417339	1.2383	0.165303	0.960541
hsa00564	Glycerophospholipid metabolism	75	0.381383	1.23729	0.157812	0.960541
hsa00532	Glycosaminoglycan biosynthesis - chondroitin sulfate / dermatan sulfate	20	0.471133	1.23237	0.19661	0.960541
hsa05221	Acute myeloid leukemia	54	0.394529	1.21718	0.181373	0.960541
hsa05034	Alcoholism	90	-0.328292	-1.21699	0.166172	0.960541
hsa01212	Fatty acid metabolism	47	0.396692	1.19817	0.211475	0.960541
hsa05031	Amphetamine addiction	38	-0.378811	-1.19354	0.21039	0.960541
hsa04920	Adipocytokine signaling pathway	48	0.390891	1.19334	0.211538	0.960541
hsa04725	Cholinergic synapse	63	-0.333878	-1.17191	0.179894	0.960541
hsa04270	Vascular smooth muscle contraction	81	-0.320253	-1.16738	0.19774	0.960541
hsa04210	Apoptosis	117	0.330707	1.16642	0.198551	0.960541
hsa04620	Toll-like receptor signaling pathway	64	-0.32865	-1.15326	0.211796	0.960541
hsa04217	Necroptosis	103	0.334908	1.15218	0.209131	0.960541
hsa04014	Ras signaling pathway	156	-0.27783	-1.12174	0.187919	0.960541
hsa04977	Vitamin digestion and absorption	12	-0.503762	-1.23088	0.246606	0.979296
hsa00592	alpha-Linolenic acid metabolism	11	0.523449	1.21277	0.234347	0.979296
hsa00770	Pantothenate and CoA biosynthesis	16	0.482747	1.2057	0.238179	0.979296
hsa04924	Renin secretion	39	0.406628	1.19077	0.228385	0.979296
hsa00830	Retinol metabolism	20	-0.434283	-1.18823	0.252427	0.979296
hsa00982	Drug metabolism - cytochrome P450	19	-0.440555	-1.18211	0.250608	0.979296
hsa00983	Drug metabolism - other enzymes	41	0.400426	1.17843	0.228243	0.979296
hsa00250	Alanine, aspartate and glutamate metabolism	24	-0.403194	-1.15583	0.248804	0.979296
hsa05120	Epithelial cell signaling in Helicobacter pylori infection	58	-0.331954	-1.14046	0.219251	0.979296
hsa05133	Pertussis	48	-0.340404	-1.12656	0.248677	0.979296
hsa04728	Dopaminergic synapse	81	-0.306713	-1.11802	0.242938	0.979296
hsa04714	Thermogenesis	183	0.298147	1.11274	0.252066	0.979296
hsa03450	Non-homologous end-joining	12	-0.475877	-1.16275	0.298643	1
hsa00533	Glycosaminoglycan biosynthesis - keratan sulfate	12	0.490729	1.16216	0.276786	1
hsa00030	Pentose phosphate pathway	21	-0.416144	-1.15642	0.27845	1
hsa04215	Apoptosis - multiple species	27	0.419502	1.15067	0.269815	1
hsa00980	Metabolism of xenobiotics by cytochrome P450	23	-0.399697	-1.13615	0.289474	1
hsa00240	Pyrimidine metabolism	45	0.379488	1.13422	0.278689	1
hsa05322	Systemic lupus erythematosus	30	-0.374212	-1.12133	0.28934	1
hsa05150	Staphylococcus aureus infection	16	0.447343	1.11728	0.30648	1
hsa00410	beta-Alanine metabolism	22	-0.396538	-1.11123	0.32619	1
hsa04610	Complement and coagulation cascades	30	-0.370454	-1.11007	0.30203	1
hsa05214	Glioma	60	0.351429	1.10895	0.291798	1
hsa05162	Measles	103	-0.29309	-1.1053	0.281734	1
hsa05412	Arrhythmogenic right ventricular cardiomyopathy	42	-0.343208	-1.10215	0.308271	1
hsa04611	Platelet activation	92	-0.29553	-1.10182	0.290801	1
hsa05323	Rheumatoid arthritis	51	-0.327539	-1.09638	0.297872	1
hsa04720	Long-term potentiation	46	-0.329624	-1.0842	0.315522	1
hsa05321	Inflammatory bowel disease	26	-0.368794	-1.07777	0.34466	1
hsa05410	Hypertrophic cardiomyopathy	49	-0.323542	-1.07643	0.295337	1
hsa05030	Cocaine addiction	29	-0.354308	-1.05681	0.364557	1
hsa03420	Nucleotide excision repair	59	0.335882	1.05621	0.376396	1
hsa00603	Glycosphingolipid biosynthesis - globo and isoglobo series	10	-0.448295	-1.05156	0.41087	1
hsa00100	Steroid biosynthesis	18	-0.387755	-1.04765	0.416076	1
hsa03320	PPAR signaling pathway	44	0.351172	1.04472	0.404255	1
hsa05152	Tuberculosis	109	0.299223	1.04207	0.368576	1
hsa00061	Fatty acid biosynthesis	12	0.439571	1.04101	0.403571	1
hsa04060	Cytokine-cytokine receptor interaction	110	0.296729	1.03404	0.386197	1
hsa00480	Glutathione metabolism	43	-0.32124	-1.03336	0.388747	1
hsa04814	Motor proteins	127	-0.264911	-1.03219	0.384106	1
hsa04925	Aldosterone synthesis and secretion	55	0.330428	1.02104	0.434641	1
hsa04724	Glutamatergic synapse	61	-0.294133	-1.02008	0.396175	1
hsa05217	Basal cell carcinoma	45	-0.310676	-1.01767	0.413265	1
hsa04659	Th17 cell differentiation	65	0.319399	1.01409	0.427663	1
hsa04213	Longevity regulating pathway - multiple species	50	-0.303658	-1.01404	0.422164	1
hsa01232	Nucleotide metabolism	68	0.314622	1.01387	0.439441	1
hsa05205	Proteoglycans in cancer	155	-0.250204	-1.00964	0.438944	1
hsa05414	Dilated cardiomyopathy	50	-0.299628	-1.00058	0.448549	1
hsa04926	Relaxin signaling pathway	95	-0.267366	-0.999022	0.435185	1
hsa05340	Primary immunodeficiency	17	-0.37431	-0.998187	0.462617	1
hsa00270	Cysteine and methionine metabolism	41	-0.310614	-0.997911	0.447837	1
hsa04145	Phagosome	91	-0.266918	-0.994532	0.461765	1
hsa05417	Lipid and atherosclerosis	156	-0.246273	-0.994325	0.486577	1
hsa04390	Hippo signaling pathway	116	0.28218	0.993463	0.465793	1
hsa00601	Glycosphingolipid biosynthesis - lacto and neolacto series	14	-0.390303	-0.990226	0.480638	1
hsa00760	Nicotinate and nicotinamide metabolism	24	0.370008	0.990052	0.474315	1
hsa00604	Glycosphingolipid biosynthesis - ganglio series	11	-0.408962	-0.984662	0.458239	1
hsa00380	Tryptophan metabolism	25	0.362817	0.980377	0.488055	1
hsa00260	Glycine, serine and threonine metabolism	22	0.369107	0.979333	0.491409	1
hsa04672	Intestinal immune network for IgA production	17	0.38894	0.978469	0.508711	1
hsa05210	Colorectal cancer	78	-0.269722	-0.977715	0.476323	1
hsa04120	Ubiquitin mediated proteolysis	133	0.265714	0.960241	0.528169	1
hsa04974	Protein digestion and absorption	42	-0.298976	-0.960106	0.496241	1
hsa05200	Pathways in cancer	380	-0.214893	-0.958935	0.634021	1
hsa04612	Antigen processing and presentation	39	-0.301385	-0.957452	0.496144	1
hsa04218	Cellular senescence	140	0.26252	0.95706	0.533613	1
hsa04146	Peroxisome	62	0.30218	0.956932	0.516693	1
hsa04927	Cortisol synthesis and secretion	34	-0.313396	-0.955205	0.505263	1
hsa04658	Th1 and Th2 cell differentiation	55	0.307857	0.951292	0.553922	1
hsa05171	Coronavirus disease - COVID-19	166	-0.230893	-0.946168	0.636364	1
hsa04392	Hippo signaling pathway - multiple species	25	0.349426	0.944193	0.537543	1
hsa04071	Sphingolipid signaling pathway	98	0.27624	0.943638	0.559172	1
hsa04935	Growth hormone synthesis, secretion and action	87	0.281598	0.939317	0.559939	1
hsa05146	Amoebiasis	63	-0.266813	-0.936513	0.574074	1
hsa00230	Purine metabolism	91	-0.250856	-0.934686	0.573529	1
hsa04020	Calcium signaling pathway	115	0.266607	0.934288	0.591176	1
hsa04670	Leukocyte transendothelial migration	73	-0.259937	-0.933122	0.569482	1
hsa00630	Glyoxylate and dicarboxylate metabolism	23	0.347775	0.929167	0.566781	1
hsa00513	Various types of N-glycan biosynthesis	35	-0.302886	-0.925364	0.539474	1
hsa05135	Yersinia infection	110	-0.239549	-0.915126	0.626168	1
hsa04144	Endocytosis	217	-0.217716	-0.915015	0.730469	1
hsa05223	Non-small cell lung cancer	61	0.288091	0.910827	0.602201	1
hsa04640	Hematopoietic cell lineage	34	-0.298829	-0.910806	0.573684	1
hsa04151	PI3K-Akt signaling pathway	229	-0.215073	-0.909612	0.740891	1
hsa04976	Bile secretion	30	-0.3027	-0.907048	0.593909	1
hsa03430	Mismatch repair	22	0.341693	0.906597	0.587629	1
hsa04260	Cardiac muscle contraction	43	0.304704	0.904099	0.613748	1
hsa05207	Chemical carcinogenesis - receptor activation	122	0.25382	0.902557	0.65562	1
hsa04722	Neurotrophin signaling pathway	100	-0.238557	-0.901902	0.657407	1
hsa05010	Alzheimer disease	297	-0.207272	-0.90184	0.8	1
hsa05170	Human immunodeficiency virus 1 infection	158	-0.221722	-0.898209	0.726351	1
hsa01210	2-Oxocarboxylic acid metabolism	16	0.359508	0.897904	0.595447	1
hsa04978	Mineral absorption	30	0.317742	0.896587	0.615132	1
hsa04012	ErbB signaling pathway	65	-0.255794	-0.896566	0.646113	1
hsa04340	Hedgehog signaling pathway	47	-0.270208	-0.895321	0.647959	1
hsa04211	Longevity regulating pathway	72	-0.248938	-0.893267	0.637838	1
hsa05022	Pathways of neurodegeneration - multiple diseases	360	-0.202332	-0.893232	0.879581	1
hsa00534	Glycosaminoglycan biosynthesis - heparan sulfate / heparin	16	-0.33849	-0.891599	0.591647	1
hsa04350	TGF-beta signaling pathway	74	0.274181	0.889574	0.642746	1
hsa04064	NF-kappa B signaling pathway	75	-0.245879	-0.889283	0.654696	1
hsa04550	Signaling pathways regulating pluripotency of stem cells	94	0.261797	0.888886	0.672107	1
hsa05203	Viral carcinogenesis	150	0.242441	0.887911	0.69814	1
hsa04380	Osteoclast differentiation	84	0.264561	0.879677	0.696049	1
hsa05017	Spinocerebellar ataxia	114	-0.227955	-0.879537	0.727554	1
hsa04010	MAPK signaling pathway	219	-0.208944	-0.877795	0.822134	1
hsa05132	Salmonella infection	213	-0.20959	-0.876167	0.823529	1
hsa05416	Viral myocarditis	33	-0.2889	-0.874264	0.653646	1
hsa04261	Adrenergic signaling in cardiomyocytes	90	0.25945	0.873053	0.708271	1
hsa00052	Galactose metabolism	21	0.329097	0.870174	0.640068	1
hsa04912	GnRH signaling pathway	66	-0.248539	-0.866631	0.738162	1
hsa04625	C-type lectin receptor signaling pathway	77	0.266428	0.865862	0.704867	1
hsa04933	AGE-RAGE signaling pathway in diabetic complications	88	-0.233093	-0.863703	0.701754	1
hsa04928	Parathyroid hormone synthesis, secretion and action	79	-0.236426	-0.862612	0.723757	1
hsa03410	Base excision repair	43	0.28847	0.855931	0.685761	1
hsa04710	Circadian rhythm	29	0.305033	0.854316	0.673806	1
hsa05222	Small cell lung cancer	83	0.257544	0.851164	0.756923	1
hsa04971	Gastric acid secretion	38	0.291495	0.850858	0.670989	1
hsa04022	cGMP-PKG signaling pathway	108	0.241663	0.842188	0.77924	1
hsa00531	Glycosaminoglycan degradation	15	-0.324427	-0.841589	0.652968	1
hsa04650	Natural killer cell mediated cytotoxicity	62	0.265754	0.841578	0.734499	1
hsa05167	Kaposi sarcoma-associated herpesvirus infection	148	-0.209498	-0.832923	0.886667	1
hsa00520	Amino sugar and nucleotide sugar metabolism	44	-0.257373	-0.832808	0.759591	1
hsa04024	cAMP signaling pathway	121	-0.215305	-0.83157	0.840764	1
hsa05160	Hepatitis C	116	-0.215578	-0.831381	0.850794	1
hsa04932	Non-alcoholic fatty liver disease	128	0.231385	0.829966	0.837607	1
hsa00140	Steroid hormone biosynthesis	16	-0.314199	-0.827615	0.658933	1
hsa05216	Thyroid cancer	30	0.293147	0.827186	0.713816	1
hsa04613	Neutrophil extracellular trap formation	86	-0.223525	-0.826128	0.808571	1
hsa04934	Cushing syndrome	101	-0.218402	-0.824823	0.817629	1
hsa04510	Focal adhesion	154	-0.203423	-0.821495	0.895425	1
hsa05164	Influenza A	115	-0.212002	-0.818452	0.878882	1
hsa05163	Human cytomegalovirus infection	168	-0.199841	-0.817838	0.910714	1
hsa04070	Phosphatidylinositol signaling system	80	-0.224184	-0.816233	0.824022	1
hsa05143	African trypanosomiasis	18	0.319023	0.815652	0.711572	1
hsa04068	FoxO signaling pathway	106	0.233213	0.811708	0.82948	1
hsa05161	Hepatitis B	133	-0.208584	-0.811674	0.910959	1
hsa00510	N-Glycan biosynthesis	46	-0.245821	-0.808553	0.801527	1
hsa05140	Leishmaniasis	41	-0.251577	-0.808243	0.770992	1
hsa05225	Hepatocellular carcinoma	133	-0.207247	-0.806471	0.924658	1
hsa04150	mTOR signaling pathway	126	-0.207493	-0.803919	0.90301	1
hsa04015	Rap1 signaling pathway	148	-0.201992	-0.803083	0.916667	1
hsa04918	Thyroid hormone synthesis	44	-0.248158	-0.802991	0.787724	1
hsa04142	Lysosome	115	0.228631	0.801206	0.854412	1
hsa04721	Synaptic vesicle cycle	43	0.268638	0.797084	0.770867	1
hsa04972	Pancreatic secretion	42	-0.247707	-0.795465	0.794486	1
hsa04622	RIG-I-like receptor signaling pathway	51	-0.237601	-0.795324	0.832447	1
hsa04915	Estrogen signaling pathway	87	-0.215423	-0.794785	0.865889	1
hsa00600	Sphingolipid metabolism	42	0.269446	0.791295	0.794362	1
hsa05142	Chagas disease	70	0.243742	0.789155	0.834633	1
hsa04913	Ovarian steroidogenesis	23	-0.276878	-0.787035	0.791866	1
hsa04072	Phospholipase D signaling pathway	103	-0.208504	-0.786311	0.894737	1
hsa05206	MicroRNAs in cancer	144	-0.199801	-0.786193	0.954064	1
hsa05226	Gastric cancer	101	0.229064	0.785673	0.864785	1
hsa05012	Parkinson disease	210	-0.186956	-0.783518	0.965116	1
hsa05169	Epstein-Barr virus infection	153	0.214217	0.783128	0.917986	1
hsa00900	Terpenoid backbone biosynthesis	21	-0.281096	-0.781138	0.769976	1
hsa04964	Proximal tubule bicarbonate reclamation	10	-0.332833	-0.780719	0.741304	1
hsa04310	Wnt signaling pathway	112	0.222113	0.777668	0.885174	1
hsa05213	Endometrial cancer	52	-0.231235	-0.777349	0.863517	1
hsa05415	Diabetic cardiomyopathy	154	0.212374	0.777043	0.920977	1
hsa05208	Chemical carcinogenesis - reactive oxygen species	176	0.208506	0.774764	0.927778	1
hsa00310	Lysine degradation	54	0.250538	0.772948	0.836601	1
hsa04922	Glucagon signaling pathway	73	-0.214729	-0.770835	0.893733	1
hsa01230	Biosynthesis of amino acids	55	0.249271	0.770261	0.831699	1
hsa05224	Breast cancer	104	0.222497	0.769478	0.889213	1
hsa04961	Endocrine and other factor-regulated calcium reabsorption	31	0.271615	0.769381	0.803922	1
hsa05145	Toxoplasmosis	81	0.234252	0.768116	0.867284	1
hsa04621	NOD-like receptor signaling pathway	130	-0.196317	-0.767496	0.946844	1
hsa00620	Pyruvate metabolism	33	-0.253578	-0.767374	0.84375	1
hsa04910	Insulin signaling pathway	108	-0.20209	-0.766543	0.90566	1
hsa05130	Pathogenic Escherichia coli infection	148	-0.192137	-0.7639	0.966667	1
hsa05211	Renal cell carcinoma	61	0.241382	0.763152	0.863208	1
hsa04371	Apelin signaling pathway	97	-0.202947	-0.760591	0.928125	1
hsa00051	Fructose and mannose metabolism	27	-0.257307	-0.758835	0.836186	1
hsa05418	Fluid shear stress and atherosclerosis	113	0.216546	0.757156	0.919355	1
hsa05110	Vibrio cholerae infection	41	-0.235508	-0.756618	0.854962	1
hsa05204	Chemical carcinogenesis - DNA adducts	21	-0.272167	-0.756324	0.803874	1
hsa00280	Valine, leucine and isoleucine degradation	43	-0.235114	-0.756312	0.859335	1
hsa03013	Nucleocytoplasmic transport	98	-0.200307	-0.755366	0.92638	1
hsa00190	Oxidative phosphorylation	103	0.218851	0.752911	0.916053	1
hsa03040	Spliceosome	127	0.209838	0.751599	0.945714	1
hsa03460	Fanconi anemia pathway	49	-0.222548	-0.740421	0.901554	1
hsa04370	VEGF signaling pathway	51	0.240227	0.739718	0.875399	1
hsa04750	Inflammatory mediator regulation of TRP channels	63	-0.210471	-0.738755	0.928571	1
hsa04152	AMPK signaling pathway	94	0.2142	0.72728	0.937685	1
hsa00562	Inositol phosphate metabolism	65	-0.207094	-0.725872	0.954424	1
hsa05014	Amyotrophic lateral sclerosis	289	0.185719	0.725785	0.992357	1
hsa05235	PD-L1 expression and PD-1 checkpoint pathway in cancer	66	0.226334	0.724608	0.912908	1
hsa05165	Human papillomavirus infection	247	0.188253	0.723434	0.994744	1
hsa03250	Viral life cycle - HIV-1	53	-0.2147	-0.720944	0.929688	1
hsa05016	Huntington disease	242	-0.169015	-0.717596	0.995902	1
hsa00565	Ether lipid metabolism	27	0.260416	0.714307	0.875211	1
hsa05212	Pancreatic cancer	72	0.220782	0.713132	0.928797	1
hsa04917	Prolactin signaling pathway	51	0.231011	0.711341	0.900958	1
hsa03060	Protein export	23	-0.249503	-0.709222	0.87799	1
hsa04066	HIF-1 signaling pathway	83	0.21456	0.709104	0.936923	1
hsa05219	Bladder cancer	37	0.241639	0.703495	0.897436	1
hsa05220	Chronic myeloid leukemia	74	0.216109	0.701161	0.946958	1
hsa04921	Oxytocin signaling pathway	102	0.203432	0.698449	0.957101	1
hsa04916	Melanogenesis	64	0.218908	0.695423	0.945946	1
hsa04540	Gap junction	63	0.218274	0.690514	0.942308	1
hsa04973	Carbohydrate digestion and absorption	20	-0.248818	-0.680781	0.893204	1
hsa04966	Collecting duct acid secretion	16	-0.257563	-0.678434	0.87703	1
hsa04115	p53 signaling pathway	66	0.209689	0.67132	0.959565	1
hsa03010	Ribosome	126	-0.173124	-0.670759	1	1
hsa01521	EGFR tyrosine kinase inhibitor resistance	66	0.209458	0.670581	0.962675	1
hsa03440	Homologous recombination	39	-0.210816	-0.669727	0.948586	1
hsa00512	Mucin type O-glycan biosynthesis	20	0.254945	0.666875	0.898305	1
hsa04914	Progesterone-mediated oocyte maturation	76	0.205088	0.665325	0.979656	1
hsa03008	Ribosome biogenesis in eukaryotes	72	-0.184946	-0.663644	0.981081	1
hsa04660	T cell receptor signaling pathway	68	0.205615	0.662598	0.96118	1
hsa04623	Cytosolic DNA-sensing pathway	48	-0.199563	-0.660448	0.965608	1
hsa04810	Regulation of actin cytoskeleton	158	-0.162143	-0.656852	1	1
hsa04930	Type II diabetes mellitus	22	0.247001	0.655354	0.914089	1
hsa04114	Oocyte meiosis	98	0.190094	0.649362	0.985207	1
hsa05215	Prostate cancer	81	0.197794	0.64857	0.979938	1
hsa05231	Choline metabolism in cancer	75	0.199227	0.646336	0.978125	1
hsa03015	mRNA surveillance pathway	82	0.192117	0.632799	0.981595	1
hsa04530	Tight junction	120	0.17797	0.629428	0.989751	1
hsa04979	Cholesterol metabolism	27	-0.213327	-0.629132	0.963325	1
hsa00514	Other types of O-glycan biosynthesis	34	0.217853	0.628784	0.958199	1
hsa01524	Platinum drug resistance	64	0.197111	0.626177	0.982512	1
hsa01522	Endocrine resistance	80	-0.171316	-0.623747	0.994413	1
hsa04141	Protein processing in endoplasmic reticulum	160	0.168386	0.619572	0.997167	1
hsa00220	Arginine biosynthesis	13	0.25747	0.619413	0.918728	1
hsa04664	Fc epsilon RI signaling pathway	47	0.201256	0.607871	0.97377	1
hsa04936	Alcoholic liver disease	97	0.17694	0.604607	0.995601	1
hsa00020	Citrate cycle (TCA cycle)	27	-0.203778	-0.60097	0.987775	1
hsa04929	GnRH secretion	39	-0.189075	-0.600659	0.989717	1
hsa01200	Carbon metabolism	89	0.17921	0.600612	0.993949	1
hsa04520	Adherens junction	80	-0.164653	-0.599486	0.994413	1
hsa00330	Arginine and proline metabolism	33	0.208647	0.597367	0.97411	1
hsa03020	RNA polymerase	34	-0.195216	-0.595002	0.984211	1
hsa00563	Glycosylphosphatidylinositol (GPI)-anchor biosynthesis	24	0.221956	0.593901	0.969178	1
hsa04666	Fc gamma R-mediated phagocytosis	75	0.182506	0.592091	0.990625	1
hsa04962	Vasopressin-regulated water reabsorption	38	-0.185979	-0.585975	0.98961	1
hsa04730	Long-term depression	40	0.197871	0.581963	0.987034	1
hsa04919	Thyroid hormone signaling pathway	99	0.169537	0.580839	0.997063	1
hsa03018	RNA degradation	72	0.179404	0.57948	0.987342	1
hsa04662	B cell receptor signaling pathway	55	0.185483	0.573151	0.990196	1
hsa04931	Insulin resistance	85	-0.155968	-0.570896	1	1
hsa05230	Central carbon metabolism in cancer	51	-0.166383	-0.556936	0.99734	1
hsa03050	Proteasome	43	0.186908	0.554583	0.99509	1
hsa04140	Autophagy - animal	129	0.151308	0.543239	0.998578	1
hsa04960	Aldosterone-regulated sodium reabsorption	19	0.209884	0.542216	0.979695	1
hsa04136	Autophagy - other	30	0.186192	0.525386	0.990132	1
hsa05131	Shigellosis	202	0.137251	0.519611	1	1
hsa04130	SNARE interactions in vesicular transport	31	-0.166069	-0.49936	0.994872	1
hsa04137	Mitophagy - animal	65	0.154473	0.490454	0.99841	1
hsa01250	Biosynthesis of nucleotide sugars	33	-0.154178	-0.466572	1	1
hsa00970	Aminoacyl-tRNA biosynthesis	44	0.135338	0.402623	1	1

## Sheet: Medin+AB
KEGG PATHWAY ID	Description	Set Size	Enrichment Score	NES	P value	FDR
hsa04668	TNF signaling pathway	101	0.820727	2.93267	1e-10	3.22e-09
hsa04060	Cytokine-cytokine receptor interaction	110	0.757017	2.73148	1e-10	3.22e-09
hsa04064	NF-kappa B signaling pathway	75	0.805879	2.70843	1e-10	3.22e-09
hsa04657	IL-17 signaling pathway	63	0.820157	2.68742	1e-10	3.22e-09
hsa04621	NOD-like receptor signaling pathway	130	0.700315	2.59786	1e-10	3.22e-09
hsa05323	Rheumatoid arthritis	51	0.811187	2.55487	1e-10	3.22e-09
hsa05417	Lipid and atherosclerosis	156	0.669826	2.53989	1e-10	3.22e-09
hsa05164	Influenza A	115	0.695828	2.52139	1e-10	3.22e-09
hsa04110	Cell cycle	151	-0.649441	-2.4341	1e-10	3.22e-09
hsa05171	Coronavirus disease - COVID-19	166	0.608364	2.32892	1e-10	3.22e-09
hsa04061	Viral protein interaction with cytokine and cytokine receptor	30	0.878571	2.45872	2.74934e-10	8.04806e-09
hsa04062	Chemokine signaling pathway	112	0.671024	2.42773	3.26129e-10	8.75112e-09
hsa05167	Kaposi sarcoma-associated herpesvirus infection	148	0.620627	2.3376	6.60041e-10	1.63487e-08
hsa05162	Measles	103	0.675553	2.41122	1.49368e-09	3.43546e-08
hsa05168	Herpes simplex virus 1 infection	419	0.449782	1.88877	3.4007e-09	7.30017e-08
hsa05163	Human cytomegalovirus infection	168	0.578343	2.21166	4.73747e-09	9.53415e-08
hsa04380	Osteoclast differentiation	84	0.68745	2.36911	8.39384e-09	1.58989e-07
hsa05160	Hepatitis C	116	0.606155	2.19823	6.55982e-08	1.17348e-06
hsa04630	JAK-STAT signaling pathway	87	0.653043	2.25428	1.15048e-07	1.94976e-06
hsa04010	MAPK signaling pathway	219	0.502875	1.98963	1.21135e-07	1.95028e-06
hsa05134	Legionellosis	43	0.783881	2.37862	1.8463e-07	2.831e-06
hsa05169	Epstein-Barr virus infection	153	0.555209	2.09905	2.62502e-07	3.84208e-06
hsa03030	DNA replication	34	-0.755559	-2.20052	2.76472e-07	3.87061e-06
hsa03460	Fanconi anemia pathway	49	-0.682528	-2.13569	4.00407e-07	5.37213e-06
hsa04620	Toll-like receptor signaling pathway	64	0.687493	2.25474	6.14494e-07	7.61027e-06
hsa05200	Pathways in cancer	380	0.424409	1.76384	6.09781e-07	7.61027e-06
hsa04933	AGE-RAGE signaling pathway in diabetic complications	88	0.643424	2.2322	6.57323e-07	7.83919e-06
hsa04936	Alcoholic liver disease	97	0.607872	2.16318	1.5487e-06	1.78101e-05
hsa04625	C-type lectin receptor signaling pathway	77	0.636831	2.151	2.30367e-06	2.55787e-05
hsa05131	Shigellosis	202	0.487527	1.90613	3.26186e-06	3.50107e-05
hsa04659	Th17 cell differentiation	65	0.660009	2.17024	3.50467e-06	3.64033e-05
hsa04640	Hematopoietic cell lineage	34	0.785525	2.26471	3.63638e-06	3.65911e-05
hsa05133	Pertussis	48	0.71258	2.21223	5.53456e-06	5.40039e-05
hsa05202	Transcriptional misregulation in cancer	123	0.555476	2.03636	8.89002e-06	8.41937e-05
hsa05143	African trypanosomiasis	18	0.866112	2.17047	1.05101e-05	9.66926e-05
hsa04217	Necroptosis	103	0.583529	2.08276	1.30454e-05	0.000116684
hsa05130	Pathogenic Escherichia coli infection	148	0.511975	1.92836	1.65418e-05	0.000143959
hsa05146	Amoebiasis	63	0.63862	2.09258	2.30779e-05	0.000195555
hsa04514	Cell adhesion molecules	75	0.61119	2.05411	2.66022e-05	0.000219639
hsa04622	RIG-I-like receptor signaling pathway	51	0.663709	2.09038	2.79082e-05	0.000224661
hsa05144	Malaria	26	0.791927	2.15114	3.52535e-05	0.000276869
hsa04014	Ras signaling pathway	156	0.48166	1.82639	5.1036e-05	0.000391276
hsa04670	Leukocyte transendothelial migration	73	0.597309	2.00218	5.89296e-05	0.000441287
hsa05120	Epithelial cell signaling in Helicobacter pylori infection	58	0.65277	2.1029	6.49689e-05	0.000475454
hsa03440	Homologous recombination	39	-0.658546	-1.97747	7.44646e-05	0.000532836
hsa04650	Natural killer cell mediated cytotoxicity	62	0.62088	2.02951	8.24752e-05	0.000577326
hsa05418	Fluid shear stress and atherosclerosis	113	0.524871	1.8969	0.00011356	0.000775689
hsa05132	Salmonella infection	213	0.442901	1.74499	0.000115631	0.000775689
hsa04210	Apoptosis	117	0.507605	1.84602	0.000180618	0.00117263
hsa05166	Human T-cell leukemia virus 1 infection	175	0.462142	1.77016	0.000182086	0.00117263
hsa04612	Antigen processing and presentation	39	0.690528	2.0724	0.000189853	0.00119868
hsa03430	Mismatch repair	22	-0.731791	-1.96016	0.000207975	0.00128785
hsa05135	Yersinia infection	110	0.521977	1.88341	0.000214021	0.00130028
hsa05203	Viral carcinogenesis	150	0.463329	1.73889	0.00026765	0.00159599
hsa05321	Inflammatory bowel disease	26	0.753682	2.04726	0.000311556	0.00175082
hsa05142	Chagas disease	70	0.581562	1.93627	0.000302099	0.00175082
hsa05145	Toxoplasmosis	81	0.547641	1.86244	0.000311148	0.00175082
hsa05165	Human papillomavirus infection	247	0.410524	1.64521	0.000315365	0.00175082
hsa05222	Small cell lung cancer	83	0.545441	1.86941	0.000354616	0.00193536
hsa04151	PI3K-Akt signaling pathway	229	0.413069	1.63801	0.000407558	0.00218723
hsa04623	Cytosolic DNA-sensing pathway	48	0.628611	1.95154	0.000672594	0.0034377
hsa04114	Oocyte meiosis	98	-0.494058	-1.76029	0.000660009	0.0034377
hsa05161	Hepatitis B	133	0.467919	1.74725	0.000667159	0.0034377
hsa03410	Base excision repair	43	-0.606826	-1.87265	0.00070081	0.00352595
hsa04660	T cell receptor signaling pathway	68	0.561005	1.85897	0.00086476	0.00428389
hsa05140	Leishmaniasis	41	0.617682	1.86599	0.00161366	0.00787268
hsa05170	Human immunodeficiency virus 1 infection	158	0.414981	1.57353	0.00195685	0.00940457
hsa04664	Fc epsilon RI signaling pathway	47	0.598202	1.84309	0.00214502	0.0101573
hsa04658	Th1 and Th2 cell differentiation	55	0.561456	1.79575	0.00272166	0.0127011
hsa05152	Tuberculosis	109	0.468194	1.68522	0.00276618	0.0127244
hsa05235	PD-L1 expression and PD-1 checkpoint pathway in cancer	66	0.524715	1.72957	0.00334844	0.0151859
hsa05332	Graft-versus-host disease	10	0.826976	1.83428	0.00447546	0.0200153
hsa05032	Morphine addiction	46	0.580608	1.78026	0.00541285	0.0235532
hsa04932	Non-alcoholic fatty liver disease	128	0.420391	1.54985	0.00534665	0.0235532
hsa04912	GnRH signaling pathway	66	0.506227	1.66864	0.00558792	0.0239908
hsa04940	Type I diabetes mellitus	13	0.77755	1.80941	0.00587144	0.0245533
hsa05030	Cocaine addiction	29	0.65086	1.79081	0.00582342	0.0245533
hsa04213	Longevity regulating pathway - multiple species	50	0.534543	1.67521	0.00677473	0.0279675
hsa04725	Cholinergic synapse	63	0.508393	1.66586	0.00736633	0.0300248
hsa04926	Relaxin signaling pathway	95	0.463015	1.64569	0.00757909	0.0305058
hsa04722	Neurotrophin signaling pathway	100	0.445211	1.5791	0.00866498	0.0337375
hsa04140	Autophagy - animal	129	0.415137	1.53668	0.00866143	0.0337375
hsa04510	Focal adhesion	154	0.39565	1.49722	0.00869632	0.0337375
hsa01240	Biosynthesis of cofactors	109	-0.414625	-1.4908	0.00919204	0.0352362
hsa05416	Viral myocarditis	33	0.602321	1.73344	0.0105096	0.0398128
hsa04915	Estrogen signaling pathway	87	0.436777	1.50774	0.0108445	0.0406037
hsa04928	Parathyroid hormone synthesis, secretion and action	79	0.463066	1.57288	0.01125	0.0416381
hsa00220	Arginine biosynthesis	13	-0.717588	-1.65361	0.0126312	0.0462185
hsa01230	Biosynthesis of amino acids	55	-0.499938	-1.59507	0.0129068	0.0466965
hsa04662	B cell receptor signaling pathway	55	0.510311	1.63217	0.0136005	0.0486595
hsa04211	Longevity regulating pathway	72	0.469455	1.56276	0.0154727	0.0547494
hsa03420	Nucleotide excision repair	59	-0.471698	-1.51893	0.0163634	0.0572719
hsa04144	Endocytosis	217	0.342988	1.35358	0.0171708	0.0594517
hsa04931	Insulin resistance	85	0.43399	1.49862	0.0186583	0.0632417
hsa04935	Growth hormone synthesis, secretion and action	87	0.422892	1.45981	0.0186575	0.0632417
hsa03050	Proteasome	43	0.532644	1.61627	0.019032	0.0638366
hsa05221	Acute myeloid leukemia	54	0.494908	1.56718	0.0197815	0.0656665
hsa04914	Progesterone-mediated oocyte maturation	76	-0.429453	-1.45667	0.0205845	0.0676347
hsa04750	Inflammatory mediator regulation of TRP channels	63	0.474344	1.55429	0.0238386	0.0775356
hsa05210	Colorectal cancer	78	0.439415	1.49219	0.0243112	0.0782822
hsa04068	FoxO signaling pathway	106	0.408132	1.46363	0.0246977	0.0787393
hsa00240	Pyrimidine metabolism	45	-0.489898	-1.52327	0.0251588	0.0794227
hsa00983	Drug metabolism - other enzymes	41	-0.503958	-1.54194	0.0265041	0.0828576
hsa00480	Glutathione metabolism	43	-0.493568	-1.52314	0.0292494	0.0905607
hsa04072	Phospholipase D signaling pathway	103	0.407371	1.45401	0.0299565	0.0918666
hsa04814	Motor proteins	127	-0.374354	-1.36037	0.0307528	0.0934189
hsa04917	Prolactin signaling pathway	51	0.496226	1.56289	0.0320113	0.096333
hsa00790	Folate biosynthesis	18	-0.631612	-1.59371	0.033562	0.100065
hsa04927	Cortisol synthesis and secretion	34	0.552553	1.59304	0.0340226	0.100507
hsa04370	VEGF signaling pathway	51	0.49068	1.54542	0.0370034	0.108319
hsa05031	Amphetamine addiction	38	0.534787	1.59848	0.0375868	0.108612
hsa04726	Serotonergic synapse	54	0.470274	1.48917	0.038422	0.108612
hsa04728	Dopaminergic synapse	81	0.425728	1.44783	0.0384529	0.108612
hsa04360	Axon guidance	142	0.363395	1.36102	0.0378522	0.108612
hsa01232	Nucleotide metabolism	68	-0.423639	-1.41647	0.0390191	0.109254
hsa05020	Prion disease	205	0.331266	1.30172	0.0410351	0.113908
hsa05034	Alcoholism	90	0.402777	1.40693	0.0447915	0.123272
hsa04672	Intestinal immune network for IgA production	17	0.646959	1.62485	0.0453689	0.123803
hsa04371	Apelin signaling pathway	97	0.393713	1.40107	0.0476794	0.129015
hsa04218	Cellular senescence	140	0.355257	1.32198	0.0550311	0.147667
hsa05231	Choline metabolism in cancer	75	0.413582	1.38998	0.0676052	0.179908
hsa05206	MicroRNAs in cancer	144	0.345501	1.2947	0.0701852	0.185243
hsa04215	Apoptosis - multiple species	27	0.54778	1.50306	0.0713758	0.186854
hsa00380	Tryptophan metabolism	25	0.540193	1.44152	0.0744921	0.193439
hsa00512	Mucin type O-glycan biosynthesis	20	-0.544547	-1.43195	0.0759717	0.195703
hsa05213	Endometrial cancer	52	0.435822	1.37806	0.0820399	0.209658
hsa00563	Glycosylphosphatidylinositol (GPI)-anchor biosynthesis	24	-0.504693	-1.38966	0.0833333	0.211286
hsa04920	Adipocytokine signaling pathway	48	0.444111	1.37876	0.0864745	0.217537
hsa01521	EGFR tyrosine kinase inhibitor resistance	66	0.413605	1.36333	0.0903084	0.223687
hsa05215	Prostate cancer	81	0.391807	1.33248	0.0898618	0.223687
hsa00140	Steroid hormone biosynthesis	16	-0.575564	-1.40009	0.0961887	0.236433
hsa04724	Glutamatergic synapse	61	0.412755	1.34622	0.0982533	0.239678
hsa04727	GABAergic synapse	40	0.450968	1.35654	0.10245	0.248037
hsa00980	Metabolism of xenobiotics by cytochrome P450	23	-0.499646	-1.35819	0.104796	0.24911
hsa00260	Glycine, serine and threonine metabolism	22	-0.504776	-1.35208	0.106762	0.24911
hsa00051	Fructose and mannose metabolism	27	-0.479385	-1.34648	0.105647	0.24911
hsa04512	ECM-receptor interaction	52	0.418924	1.32463	0.10643	0.24911
hsa00190	Oxidative phosphorylation	103	-0.351948	-1.25455	0.104348	0.24911
hsa04330	Notch signaling pathway	52	0.414914	1.31195	0.113082	0.260089
hsa03250	Viral life cycle - HIV-1	53	0.413639	1.30926	0.112583	0.260089
hsa05216	Thyroid cancer	30	0.478857	1.3401	0.119205	0.269575
hsa04137	Mitophagy - animal	65	0.396335	1.30323	0.118162	0.269575
hsa04921	Oxytocin signaling pathway	102	0.351133	1.2511	0.119718	0.269575
hsa04713	Circadian entrainment	52	0.407509	1.28854	0.126386	0.282613
hsa05340	Primary immunodeficiency	17	0.542317	1.36204	0.129956	0.286615
hsa04145	Phagosome	91	0.36403	1.27714	0.129841	0.286615
hsa04913	Ovarian steroidogenesis	23	0.504495	1.32429	0.134396	0.294392
hsa01200	Carbon metabolism	89	-0.350138	-1.22349	0.139373	0.30323
hsa05322	Systemic lupus erythematosus	30	-0.439	-1.25486	0.145719	0.314911
hsa05205	Proteoglycans in cancer	155	0.315379	1.19724	0.149184	0.320249
hsa00592	alpha-Linolenic acid metabolism	11	0.599115	1.33773	0.155556	0.331714
hsa04611	Platelet activation	92	0.34698	1.21695	0.167048	0.353878
hsa00601	Glycosphingolipid biosynthesis - lacto and neolacto series	14	0.542726	1.29355	0.17226	0.356527
hsa04520	Adherens junction	80	0.359129	1.21681	0.169767	0.356527
hsa04970	Salivary secretion	43	-0.39255	-1.2114	0.172727	0.356527
hsa04015	Rap1 signaling pathway	148	0.308219	1.16091	0.170901	0.356527
hsa05220	Chronic myeloid leukemia	74	0.358523	1.2048	0.179204	0.367538
hsa00650	Butanoate metabolism	17	-0.516685	-1.28511	0.184307	0.369483
hsa00052	Galactose metabolism	21	-0.470735	-1.24137	0.185586	0.369483
hsa05100	Bacterial invasion of epithelial cells	68	0.36347	1.20441	0.184035	0.369483
hsa00330	Arginine and proline metabolism	33	-0.414228	-1.19871	0.186441	0.369483
hsa04115	p53 signaling pathway	66	-0.360157	-1.19445	0.187956	0.369483
hsa00310	Lysine degradation	54	-0.372174	-1.18884	0.182971	0.369483
hsa04012	ErbB signaling pathway	65	0.360595	1.18571	0.188184	0.369483
hsa04740	Olfactory transduction	21	0.492038	1.26966	0.192394	0.370963
hsa04975	Fat digestion and absorption	16	-0.520208	-1.26544	0.192377	0.370963
hsa05212	Pancreatic cancer	72	0.354343	1.17957	0.191011	0.370963
hsa00920	Sulfur metabolism	10	-0.584532	-1.26373	0.194192	0.371451
hsa04024	cAMP signaling pathway	121	0.315469	1.1544	0.194954	0.371451
hsa04390	Hippo signaling pathway	116	0.319114	1.15727	0.196172	0.371573
hsa04152	AMPK signaling pathway	94	0.326511	1.15312	0.208989	0.393534
hsa00603	Glycosphingolipid biosynthesis - globo and isoglobo series	10	0.573359	1.27174	0.21286	0.396954
hsa05224	Breast cancer	104	0.323364	1.15506	0.21327	0.396954
hsa05223	Non-small cell lung cancer	61	0.357519	1.16607	0.218341	0.401747
hsa05211	Renal cell carcinoma	61	0.35721	1.16506	0.218341	0.401747
hsa04150	mTOR signaling pathway	126	0.305556	1.12546	0.224018	0.409852
hsa00565	Ether lipid metabolism	27	0.43437	1.19187	0.231788	0.412352
hsa04216	Ferroptosis	34	0.412816	1.19017	0.228448	0.412352
hsa01040	Biosynthesis of unsaturated fatty acids	22	-0.443681	-1.18843	0.229537	0.412352
hsa04666	Fc gamma R-mediated phagocytosis	75	0.338804	1.13867	0.228188	0.412352
hsa00230	Purine metabolism	91	-0.32313	-1.12691	0.230906	0.412352
hsa04911	Insulin secretion	44	0.383465	1.16197	0.239819	0.424295
hsa00590	Arachidonic acid metabolism	24	0.454295	1.19634	0.246575	0.432401
hsa04934	Cushing syndrome	101	0.315017	1.12564	0.247086	0.432401
hsa04550	Signaling pathways regulating pluripotency of stem cells	94	0.314298	1.10998	0.251685	0.438069
hsa00350	Tyrosine metabolism	14	0.502444	1.19754	0.268456	0.46288
hsa04742	Taste transduction	17	0.468393	1.17638	0.273128	0.46288
hsa04392	Hippo signaling pathway - multiple species	25	0.435347	1.16174	0.27088	0.46288
hsa02010	ABC transporters	30	0.411538	1.15171	0.269316	0.46288
hsa00062	Fatty acid elongation	23	-0.42157	-1.14595	0.271758	0.46288
hsa00061	Fatty acid biosynthesis	12	0.512711	1.17768	0.285398	0.473878
hsa00040	Pentose and glucuronate interconversions	13	-0.508213	-1.17113	0.283122	0.473878
hsa04972	Pancreatic secretion	42	0.370911	1.12704	0.286976	0.473878
hsa03020	RNA polymerase	34	-0.384529	-1.11991	0.286245	0.473878
hsa04080	Neuroactive ligand-receptor interaction	84	-0.31395	-1.08423	0.281195	0.473878
hsa04610	Complement and coagulation cascades	30	0.404196	1.13116	0.289183	0.475087
hsa00515	Mannose type O-glycan biosynthesis	19	-0.434763	-1.1251	0.292857	0.476987
hsa04261	Adrenergic signaling in cardiomyocytes	90	0.311841	1.08928	0.293303	0.476987
hsa00533	Glycosaminoglycan biosynthesis - keratan sulfate	12	0.505202	1.16043	0.303097	0.487987
hsa00561	Glycerolipid metabolism	48	-0.35178	-1.09961	0.303085	0.487987
hsa01210	2-Oxocarboxylic acid metabolism	16	-0.470771	-1.14518	0.3049	0.488447
hsa04929	GnRH secretion	39	0.368778	1.10677	0.312088	0.495036
hsa05207	Chemical carcinogenesis - receptor activation	122	0.292775	1.07414	0.311927	0.495036
hsa00670	One carbon pool by folate	15	-0.476607	-1.13742	0.316271	0.496776
hsa04922	Glucagon signaling pathway	73	0.318479	1.06754	0.315673	0.496776
hsa04964	Proximal tubule bicarbonate reclamation	10	-0.524533	-1.13402	0.323049	0.500105
hsa00071	Fatty acid degradation	32	-0.382577	-1.10222	0.320298	0.500105
hsa01524	Platinum drug resistance	64	0.329341	1.08013	0.323009	0.500105
hsa00830	Retinol metabolism	20	-0.419204	-1.10235	0.333922	0.512014
hsa04925	Aldosterone synthesis and secretion	55	0.338144	1.08151	0.332604	0.512014
hsa05415	Diabetic cardiomyopathy	154	-0.280207	-1.04615	0.339721	0.51681
hsa05022	Pathways of neurodegeneration - multiple diseases	360	0.252564	1.04435	0.34026	0.51681
hsa05217	Basal cell carcinoma	45	0.356567	1.08375	0.349776	0.518936
hsa04730	Long-term depression	40	0.355928	1.07066	0.351893	0.518936
hsa04923	Regulation of lipolysis in adipocytes	35	0.368123	1.06876	0.347162	0.518936
hsa04540	Gap junction	63	-0.32536	-1.06206	0.347349	0.518936
hsa05017	Spinocerebellar ataxia	114	0.28998	1.05066	0.345154	0.518936
hsa04530	Tight junction	120	0.285181	1.0452	0.356164	0.518936
hsa04714	Thermogenesis	183	-0.273364	-1.0402	0.35	0.518936
hsa04071	Sphingolipid signaling pathway	98	0.294127	1.03932	0.354067	0.518936
hsa04141	Protein processing in endoplasmic reticulum	160	0.271612	1.03693	0.354839	0.518936
hsa05219	Bladder cancer	37	0.360669	1.06263	0.361842	0.524834
hsa04930	Type II diabetes mellitus	22	0.416352	1.07963	0.363636	0.525071
hsa03450	Non-homologous end-joining	12	-0.477055	-1.08541	0.374545	0.536016
hsa05010	Alzheimer disease	297	0.2478	1.01836	0.373206	0.536016
hsa04924	Renin secretion	39	-0.348845	-1.0475	0.38574	0.549595
hsa04723	Retrograde endocannabinoid signaling	85	0.296086	1.02242	0.395881	0.561558
hsa04340	Hedgehog signaling pathway	47	0.335368	1.03328	0.399113	0.56366
hsa04350	TGF-beta signaling pathway	74	0.304579	1.02353	0.402655	0.566178
hsa00100	Steroid biosynthesis	18	-0.412165	-1.04	0.406534	0.569147
hsa00534	Glycosaminoglycan biosynthesis - heparan sulfate / heparin	16	-0.425132	-1.03416	0.415608	0.579332
hsa04022	cGMP-PKG signaling pathway	108	0.274606	0.988098	0.421429	0.584914
hsa04020	Calcium signaling pathway	115	-0.278078	-1.00753	0.424138	0.586148
hsa00630	Glyoxylate and dicarboxylate metabolism	23	-0.37447	-1.01792	0.42984	0.589827
hsa01523	Antifolate resistance	27	0.367278	1.00778	0.430464	0.589827
hsa05226	Gastric cancer	101	0.277882	0.992945	0.433566	0.591561
hsa00340	Histidine metabolism	10	-0.480447	-1.0387	0.437387	0.591758
hsa05218	Melanoma	52	0.320281	1.01273	0.436807	0.591758
hsa05150	Staphylococcus aureus infection	16	-0.416721	-1.0137	0.441016	0.592829
hsa01522	Endocrine resistance	80	0.293236	0.993553	0.44186	0.592829
hsa04960	Aldosterone-regulated sodium reabsorption	19	0.398622	1.00817	0.459276	0.613638
hsa04260	Cardiac muscle contraction	43	-0.322404	-0.994932	0.461818	0.614485
hsa04130	SNARE interactions in vesicular transport	31	0.343928	0.974057	0.466667	0.618381
hsa00514	Other types of O-glycan biosynthesis	34	-0.342703	-0.998099	0.477695	0.630401
hsa00770	Pantothenate and CoA biosynthesis	16	-0.401974	-0.977826	0.484574	0.636868
hsa05110	Vibrio cholerae infection	41	0.318639	0.962597	0.497758	0.651537
hsa04974	Protein digestion and absorption	42	0.317851	0.965812	0.509934	0.664772
hsa05204	Chemical carcinogenesis - DNA adducts	21	-0.361189	-0.952484	0.515315	0.669079
hsa04066	HIF-1 signaling pathway	83	0.278759	0.955401	0.530093	0.680039
hsa05214	Glioma	60	0.2919	0.949444	0.526201	0.680039
hsa05412	Arrhythmogenic right ventricular cardiomyopathy	42	0.312258	0.948818	0.529801	0.680039
hsa04966	Collecting duct acid secretion	16	0.382125	0.941971	0.536585	0.685637
hsa04270	Vascular smooth muscle contraction	81	0.275765	0.937832	0.559908	0.71261
hsa03040	Spliceosome	127	0.253629	0.93582	0.590698	0.748837
hsa00564	Glycerophospholipid metabolism	75	-0.272306	-0.921564	0.6	0.752695
hsa04978	Mineral absorption	30	-0.319867	-0.914321	0.599271	0.752695
hsa00620	Pyruvate metabolism	33	-0.315693	-0.913562	0.600753	0.752695
hsa00510	N-Glycan biosynthesis	46	-0.295057	-0.918628	0.603291	0.752944
hsa01212	Fatty acid metabolism	47	-0.295872	-0.922273	0.607985	0.752967
hsa04979	Cholesterol metabolism	27	0.326645	0.896283	0.607064	0.752967
hsa04910	Insulin signaling pathway	108	0.256146	0.921674	0.611905	0.754917
hsa04962	Vasopressin-regulated water reabsorption	38	0.296936	0.887545	0.615217	0.756107
hsa04720	Long-term potentiation	46	0.28987	0.888799	0.61978	0.758818
hsa00410	beta-Alanine metabolism	22	-0.322519	-0.863893	0.647687	0.789982
hsa04710	Circadian rhythm	29	0.313637	0.86296	0.651584	0.791736
hsa03060	Protein export	23	0.322963	0.847769	0.665148	0.805179
hsa05410	Hypertrophic cardiomyopathy	49	0.276192	0.861113	0.674888	0.81391
hsa04810	Regulation of actin cytoskeleton	158	0.238719	0.905178	0.686321	0.824609
hsa04977	Vitamin digestion and absorption	12	-0.36552	-0.831639	0.690909	0.827036
hsa00982	Drug metabolism - cytochrome P450	19	-0.32101	-0.830727	0.7	0.834815
hsa04613	Neutrophil extracellular trap formation	86	0.249203	0.860991	0.706697	0.838105
hsa04916	Melanogenesis	64	0.260827	0.855425	0.707965	0.838105
hsa04614	Renin-angiotensin system	12	0.344875	0.792166	0.719027	0.848083
hsa00270	Cysteine and methionine metabolism	41	0.27435	0.8288	0.721973	0.84845
hsa03320	PPAR signaling pathway	44	-0.270977	-0.841567	0.728571	0.853091
hsa00513	Various types of N-glycan biosynthesis	35	-0.280198	-0.824089	0.742647	0.866422
hsa00640	Propanoate metabolism	27	0.291533	0.79994	0.748344	0.866787
hsa00250	Alanine, aspartate and glutamate metabolism	24	0.301777	0.794698	0.746575	0.866787
hsa04976	Bile secretion	30	0.286146	0.800792	0.757174	0.873872
hsa04310	Wnt signaling pathway	112	0.234489	0.84837	0.776744	0.890077
hsa04919	Thyroid hormone signaling pathway	99	-0.236175	-0.841671	0.774359	0.890077
hsa05225	Hepatocellular carcinoma	133	0.226434	0.845524	0.800454	0.910763
hsa00900	Terpenoid backbone biosynthesis	21	-0.296443	-0.781745	0.8	0.910763
hsa04146	Peroxisome	62	0.238113	0.778334	0.83223	0.930479
hsa05230	Central carbon metabolism in cancer	51	0.241856	0.761738	0.827051	0.930479
hsa00600	Sphingolipid metabolism	42	0.245762	0.746766	0.827815	0.930479
hsa00760	Nicotinate and nicotinamide metabolism	24	0.274089	0.721785	0.83105	0.930479
hsa04973	Carbohydrate digestion and absorption	20	0.279615	0.705696	0.830275	0.930479
hsa04918	Thyroid hormone synthesis	44	-0.250985	-0.779478	0.835714	0.931142
hsa00604	Glycosphingolipid biosynthesis - ganglio series	11	-0.315194	-0.699485	0.838768	0.931322
hsa05414	Dilated cardiomyopathy	50	-0.247368	-0.775681	0.842105	0.931814
hsa00030	Pentose phosphate pathway	21	-0.27936	-0.736694	0.852252	0.939812
hsa00280	Valine, leucine and isoleucine degradation	43	0.233938	0.709865	0.884956	0.972545
hsa00860	Porphyrin metabolism	21	-0.260139	-0.686008	0.900901	0.986701
hsa04120	Ubiquitin mediated proteolysis	133	0.20837	0.778071	0.920635	0.995418
hsa04142	Lysosome	115	0.213661	0.774218	0.919431	0.995418
hsa00562	Inositol phosphate metabolism	65	0.214836	0.706421	0.921225	0.995418
hsa00020	Citrate cycle (TCA cycle)	27	-0.240365	-0.675127	0.91439	0.995418
hsa04721	Synaptic vesicle cycle	43	-0.227148	-0.700974	0.925455	0.996643
hsa05012	Parkinson disease	210	-0.190356	-0.738315	0.994774	1
hsa03015	mRNA surveillance pathway	82	-0.210255	-0.723589	0.948944	1
hsa03013	Nucleocytoplasmic transport	98	-0.20112	-0.716575	0.964041	1
hsa03018	RNA degradation	72	-0.206353	-0.693349	0.964093	1
hsa05208	Chemical carcinogenesis - reactive oxygen species	176	-0.180442	-0.683084	0.996503	1
hsa04070	Phosphatidylinositol signaling system	80	0.196748	0.666628	0.969767	1
hsa00010	Glycolysis / Gluconeogenesis	40	-0.218229	-0.662378	0.947559	1
hsa04971	Gastric acid secretion	38	-0.221194	-0.656823	0.946494	1
hsa04961	Endocrine and other factor-regulated calcium reabsorption	31	-0.220584	-0.634496	0.960145	1
hsa04136	Autophagy - other	30	0.217132	0.607652	0.966887	1
hsa00532	Glycosaminoglycan biosynthesis - chondroitin sulfate / dermatan sulfate	20	0.237148	0.598518	0.958716	1
hsa00511	Other glycan degradation	16	-0.24505	-0.5961	0.954628	1
hsa05014	Amyotrophic lateral sclerosis	289	-0.147039	-0.588781	1	1
hsa01250	Biosynthesis of nucleotide sugars	33	-0.190959	-0.552602	0.984934	1
hsa00450	Selenocompound metabolism	15	-0.230822	-0.550858	0.978062	1
hsa00520	Amino sugar and nucleotide sugar metabolism	44	0.179216	0.543059	0.993213	1
hsa05016	Huntington disease	242	0.135654	0.541022	1	1
hsa00500	Starch and sucrose metabolism	18	-0.196486	-0.495784	0.99637	1
hsa03010	Ribosome	126	-0.127169	-0.461324	1	1
hsa00531	Glycosaminoglycan degradation	15	-0.176248	-0.420616	0.992687	1
hsa03022	Basal transcription factors	40	-0.128795	-0.390925	1	1
hsa00970	Aminoacyl-tRNA biosynthesis	44	0.126268	0.382617	1	1
hsa03008	Ribosome biogenesis in eukaryotes	72	-0.110679	-0.371883	1	1

## Sheet: Medin+NL
KEGG PATHWAY ID	Description	Set Size	Enrichment Score	NES	P value	FDR
hsa04668	TNF signaling pathway	101	0.717174	2.60614	1e-10	8.05e-09
hsa04110	Cell cycle	151	-0.703615	-2.59506	1e-10	8.05e-09
hsa04064	NF-kappa B signaling pathway	75	0.731721	2.53505	1e-10	8.05e-09
hsa04657	IL-17 signaling pathway	63	0.753101	2.502	1e-10	8.05e-09
hsa05171	Coronavirus disease - COVID-19	166	0.556046	2.17569	3.06e-10	1.97e-08
hsa05162	Measles	103	0.631903	2.30149	9.64e-10	5.17e-08
hsa04060	Cytokine-cytokine receptor interaction	110	0.619102	2.27035	1.23e-09	5.67e-08
hsa05164	Influenza A	115	0.613868	2.28282	1.56e-09	6.26e-08
hsa04621	NOD-like receptor signaling pathway	130	0.590758	2.23062	1.89e-09	6.76e-08
hsa04114	Oocyte meiosis	98	-0.636289	-2.22184	2.58e-09	8.3e-08
hsa04062	Chemokine signaling pathway	112	0.600685	2.21505	5.66e-09	1.66e-07
hsa05160	Hepatitis C	116	0.581637	2.15888	1.59e-08	4.26e-07
hsa05417	Lipid and atherosclerosis	156	0.544734	2.13593	2.05e-08	4.71e-07
hsa05168	Herpes simplex virus 1 infection	419	0.402198	1.75222	1.98e-08	4.71e-07
hsa04914	Progesterone-mediated oocyte maturation	76	-0.647247	-2.1612	1.26e-07	2.71e-06
hsa05323	Rheumatoid arthritis	51	0.715171	2.27455	1.53e-07	3.07e-06
hsa05167	Kaposi sarcoma-associated herpesvirus infection	148	0.525658	2.03087	1.83e-07	3.46e-06
hsa04061	Viral protein interaction with cytokine and cytokine receptor	30	0.793592	2.37425	2.35e-07	4.2e-06
hsa03030	DNA replication	34	-0.757439	-2.20224	3.66e-07	6.21e-06
hsa04380	Osteoclast differentiation	84	0.587933	2.07673	1.65e-06	2.65e-05
hsa05133	Pertussis	48	0.681281	2.14897	1.92e-06	2.95e-05
hsa04620	Toll-like receptor signaling pathway	64	0.629579	2.10174	3.61e-06	5.28e-05
hsa05134	Legionellosis	43	0.692971	2.1623	4.29e-06	6.01e-05
hsa05418	Fluid shear stress and atherosclerosis	113	0.523203	1.93587	5.75e-06	7.72e-05
hsa04814	Motor proteins	127	-0.514937	-1.86107	1.74e-05	0.00022429
hsa05120	Epithelial cell signaling in Helicobacter pylori infection	58	0.585834	1.92504	5.72e-05	0.0007083
hsa04217	Necroptosis	103	0.511313	1.86229	6.7e-05	0.0007802
hsa05208	Chemical carcinogenesis - reactive oxygen species	176	0.430014	1.69396	6.78e-05	0.0007802
hsa04622	RIG-I-like receptor signaling pathway	51	0.623535	1.98311	8.18e-05	0.0009078
hsa04625	C-type lectin receptor signaling pathway	77	0.536155	1.86555	0.00013577	0.0014573
hsa04932	Non-alcoholic fatty liver disease	128	0.45994	1.73513	0.0001962	0.00203792
hsa04216	Ferroptosis	34	0.66018	1.99085	0.00023294	0.00234401
hsa03460	Fanconi anemia pathway	49	-0.603931	-1.88534	0.00027644	0.00261808
hsa05020	Prion disease	205	0.392454	1.59178	0.00027454	0.00261808
hsa03410	Base excision repair	43	-0.631847	-1.92936	0.00030664	0.00274274
hsa05200	Pathways in cancer	380	0.33175	1.42828	0.00030473	0.00274274
hsa05169	Epstein-Barr virus infection	153	0.423233	1.65366	0.00037922	0.00330026
hsa00590	Arachidonic acid metabolism	24	0.722096	1.99723	0.00042038	0.00356217
hsa05163	Human cytomegalovirus infection	168	0.408235	1.6072	0.00046709	0.00385648
hsa04010	MAPK signaling pathway	219	0.385639	1.58306	0.00054771	0.0044091
hsa04936	Alcoholic liver disease	97	0.478048	1.72523	0.00061151	0.00480258
hsa04659	Th17 cell differentiation	65	0.526113	1.75273	0.00079996	0.00613306
hsa03430	Mismatch repair	22	-0.697948	-1.8414	0.00117643	0.00880954
hsa00100	Steroid biosynthesis	18	-0.718051	-1.81265	0.00136849	0.0100148
hsa05132	Salmonella infection	213	0.367462	1.50252	0.00147433	0.0105496
hsa00900	Terpenoid backbone biosynthesis	21	-0.687557	-1.79016	0.00172228	0.012056
hsa04623	Cytosolic DNA-sensing pathway	48	0.55268	1.74333	0.00186715	0.0127064
hsa05145	Toxoplasmosis	81	0.473834	1.65281	0.00189413	0.0127064
hsa03440	Homologous recombination	39	-0.61211	-1.82361	0.0020029	0.0128987
hsa04115	p53 signaling pathway	66	-0.515814	-1.70088	0.00197318	0.0128987
hsa04933	AGE-RAGE signaling pathway in diabetic complications	88	0.464786	1.6444	0.00226964	0.0143299
hsa05143	African trypanosomiasis	18	0.705385	1.81959	0.00264681	0.0163899
hsa04978	Mineral absorption	30	0.614569	1.83866	0.00338903	0.02059
hsa05030	Cocaine addiction	29	0.592672	1.74873	0.00351079	0.0209347
hsa05142	Chagas disease	70	0.477358	1.62334	0.00369845	0.0216527
hsa05140	Leishmaniasis	41	0.556909	1.72658	0.00450905	0.0256036
hsa04640	Hematopoietic cell lineage	34	0.571315	1.72287	0.00453232	0.0256036
hsa00310	Lysine degradation	54	-0.526975	-1.67503	0.00487305	0.0270538
hsa04370	VEGF signaling pathway	51	0.513685	1.63374	0.00502098	0.0274026
hsa05135	Yersinia infection	110	0.408563	1.49827	0.00585011	0.0313956
hsa04650	Natural killer cell mediated cytotoxicity	62	0.484279	1.60068	0.00701767	0.0370441
hsa04612	Antigen processing and presentation	39	0.55992	1.72398	0.00715551	0.0371625
hsa05130	Pathogenic Escherichia coli infection	148	0.369691	1.4283	0.00747284	0.0381945
hsa05146	Amoebiasis	63	0.466325	1.54925	0.00944211	0.0475056
hsa00830	Retinol metabolism	20	-0.641596	-1.65408	0.00986586	0.048874
hsa04210	Apoptosis	117	0.387359	1.43812	0.0110174	0.0537513
hsa04920	Adipocytokine signaling pathway	48	0.497822	1.57029	0.0122548	0.058896
hsa05152	Tuberculosis	109	0.392186	1.43682	0.0126523	0.0599125
hsa04966	Collecting duct acid secretion	16	0.632212	1.57172	0.0144605	0.0674823
hsa04658	Th1 and Th2 cell differentiation	55	0.455401	1.48243	0.0159761	0.0728686
hsa04630	JAK-STAT signaling pathway	87	0.414025	1.46363	0.0160673	0.0728686
hsa05235	PD-L1 expression and PD-1 checkpoint pathway in cancer	66	0.444719	1.49357	0.0166526	0.0744739
hsa04670	Leukocyte transendothelial migration	73	0.418796	1.43714	0.0192869	0.0850737
hsa05321	Inflammatory bowel disease	26	0.5606	1.59173	0.0213007	0.0905724
hsa00190	Oxidative phosphorylation	103	0.396877	1.44549	0.0215039	0.0905724
hsa04660	T cell receptor signaling pathway	68	0.428615	1.44389	0.0216586	0.0905724
hsa04014	Ras signaling pathway	156	0.351311	1.37751	0.0210795	0.0905724
hsa05144	Malaria	26	0.558699	1.58634	0.0226424	0.0934726
hsa00030	Pentose phosphate pathway	21	0.571458	1.53997	0.0247135	0.097914
hsa04664	Fc epsilon RI signaling pathway	47	0.473831	1.49914	0.0246349	0.097914
hsa04080	Neuroactive ligand-receptor interaction	84	-0.426701	-1.4398	0.0249345	0.097914
hsa05222	Small cell lung cancer	83	0.3831	1.35242	0.0249346	0.097914
hsa04270	Vascular smooth muscle contraction	81	-0.42289	-1.4308	0.025355	0.0983651
hsa03050	Proteasome	43	0.492987	1.53828	0.0271852	0.10421
hsa05204	Chemical carcinogenesis - DNA adducts	21	0.559893	1.50881	0.0286941	0.106201
hsa05034	Alcoholism	90	0.386685	1.37854	0.0285053	0.106201
hsa05165	Human papillomavirus infection	247	0.314894	1.30279	0.0285889	0.106201
hsa04213	Longevity regulating pathway - multiple species	50	0.454454	1.44652	0.0308227	0.111516
hsa05022	Pathways of neurodegeneration - multiple diseases	360	0.284531	1.21511	0.0306824	0.111516
hsa00790	Folate biosynthesis	18	0.595345	1.53573	0.0319884	0.113098
hsa03250	Viral life cycle - HIV-1	53	0.461828	1.48093	0.0319786	0.113098
hsa04723	Retrograde endocannabinoid signaling	85	0.380277	1.34715	0.0323137	0.113098
hsa04931	Insulin resistance	85	0.37819	1.33975	0.0337419	0.116827
hsa04514	Cell adhesion molecules	75	0.392449	1.35964	0.0421965	0.144545
hsa04928	Parathyroid hormone synthesis, secretion and action	79	0.390652	1.3583	0.0426957	0.144716
hsa05031	Amphetamine addiction	38	0.480408	1.47593	0.0451396	0.150637
hsa03420	Nucleotide excision repair	59	-0.439931	-1.41934	0.0453781	0.150637
hsa00630	Glyoxylate and dicarboxylate metabolism	23	-0.56367	-1.4987	0.0466786	0.153373
hsa04721	Synaptic vesicle cycle	43	0.469996	1.46654	0.0474967	0.154484
hsa04218	Cellular senescence	140	-0.363714	-1.34008	0.050571	0.162838
hsa03013	Nucleocytoplasmic transport	98	-0.377694	-1.31886	0.0547945	0.174691
hsa05218	Melanoma	52	-0.445249	-1.41094	0.0571429	0.180392
hsa00650	Butanoate metabolism	17	-0.602329	-1.49851	0.0592593	0.184312
hsa00980	Metabolism of xenobiotics by cytochrome P450	23	0.536463	1.4749	0.0606742	0.184312
hsa05410	Hypertrophic cardiomyopathy	49	-0.445195	-1.3898	0.0596252	0.184312
hsa05202	Transcriptional misregulation in cancer	123	0.341108	1.28562	0.0605327	0.184312
hsa01212	Fatty acid metabolism	47	-0.450375	-1.39595	0.0614335	0.184874
hsa05161	Hepatitis B	133	0.336042	1.27436	0.0625	0.186343
hsa04725	Cholinergic synapse	63	0.404468	1.34375	0.0665025	0.196457
hsa04141	Protein processing in endoplasmic reticulum	160	0.325301	1.27493	0.0680101	0.199084
hsa00603	Glycosphingolipid biosynthesis - globo and isoglobo series	10	0.674421	1.50575	0.0693878	0.19949
hsa04672	Intestinal immune network for IgA production	17	0.578167	1.47525	0.0692641	0.19949
hsa00565	Ether lipid metabolism	27	0.499075	1.42356	0.0719101	0.203485
hsa00240	Pyrimidine metabolism	45	-0.445763	-1.37171	0.0720412	0.203485
hsa04940	Type I diabetes mellitus	13	0.623019	1.47575	0.0734694	0.203941
hsa05131	Shigellosis	202	0.309136	1.25117	0.0733696	0.203941
hsa04915	Estrogen signaling pathway	87	0.361166	1.27677	0.0756098	0.208088
hsa00860	Porphyrin metabolism	21	0.537561	1.44863	0.0776053	0.21177
hsa05010	Alzheimer disease	297	0.28106	1.18518	0.0783816	0.212092
hsa04662	B cell receptor signaling pathway	55	0.424054	1.38039	0.0815348	0.218785
hsa05231	Choline metabolism in cancer	75	0.37465	1.29798	0.0872641	0.232224
hsa04020	Calcium signaling pathway	115	-0.356813	-1.2729	0.0887772	0.233966
hsa04145	Phagosome	91	0.352468	1.25652	0.089372	0.233966
hsa05414	Dilated cardiomyopathy	50	-0.424497	-1.32983	0.0902896	0.234462
hsa05203	Viral carcinogenesis	150	0.317508	1.2299	0.0974359	0.250995
hsa04610	Complement and coagulation cascades	30	0.451274	1.35011	0.105727	0.270191
hsa04022	cGMP-PKG signaling pathway	108	-0.353507	-1.24861	0.106667	0.270446
hsa04072	Phospholipase D signaling pathway	103	0.339199	1.23542	0.108108	0.271959
hsa05412	Arrhythmogenic right ventricular cardiomyopathy	42	-0.436906	-1.32197	0.109185	0.27254
hsa04722	Neurotrophin signaling pathway	100	0.338196	1.23197	0.111111	0.275214
hsa05332	Graft-versus-host disease	10	0.634545	1.41672	0.118367	0.290949
hsa05032	Morphine addiction	46	0.408715	1.2848	0.120192	0.293196
hsa04976	Bile secretion	30	0.442615	1.32421	0.123348	0.298632
hsa04512	ECM-receptor interaction	52	-0.402248	-1.27468	0.12437	0.298859
hsa04810	Regulation of actin cytoskeleton	158	-0.327232	-1.21321	0.126036	0.30062
hsa05206	MicroRNAs in cancer	144	-0.331385	-1.22207	0.127451	0.301759
hsa04140	Autophagy - animal	129	0.320367	1.20738	0.129442	0.304235
hsa04726	Serotonergic synapse	54	0.393675	1.27838	0.142857	0.330935
hsa05225	Hepatocellular carcinoma	133	0.314714	1.19348	0.1425	0.330935
hsa04666	Fc gamma R-mediated phagocytosis	75	0.351854	1.219	0.146226	0.336321
hsa01040	Biosynthesis of unsaturated fatty acids	22	-0.490558	-1.29424	0.157522	0.355998
hsa04137	Mitophagy - animal	65	0.364587	1.21461	0.159204	0.355998
hsa05226	Gastric cancer	101	-0.341169	-1.20093	0.158249	0.355998
hsa04144	Endocytosis	217	0.277041	1.13737	0.157754	0.355998
hsa04913	Ovarian steroidogenesis	23	0.463231	1.27356	0.164045	0.360696
hsa04350	TGF-beta signaling pathway	74	-0.362039	-1.20446	0.164666	0.360696
hsa04390	Hippo signaling pathway	116	-0.331512	-1.18548	0.163606	0.360696
hsa05110	Vibrio cholerae infection	41	0.398394	1.23513	0.172577	0.375471
hsa00512	Mucin type O-glycan biosynthesis	20	-0.49808	-1.28409	0.177331	0.38067
hsa04970	Salivary secretion	43	-0.406251	-1.2405	0.177281	0.38067
hsa00592	alpha-Linolenic acid metabolism	11	0.568789	1.30561	0.179959	0.383754
hsa04912	GnRH signaling pathway	66	0.353603	1.18756	0.183374	0.388464
hsa00040	Pentose and glucuronate interconversions	13	0.542385	1.28475	0.193878	0.402765
hsa00052	Galactose metabolism	21	0.456982	1.23148	0.192905	0.402765
hsa05012	Parkinson disease	210	0.277351	1.1268	0.192737	0.402765
hsa00670	One carbon pool by folate	15	-0.514556	-1.24028	0.197368	0.404794
hsa04971	Gastric acid secretion	38	-0.410152	-1.2153	0.196891	0.404794
hsa05166	Human T-cell leukemia virus 1 infection	175	0.284838	1.12316	0.203704	0.415143
hsa00600	Sphingolipid metabolism	42	0.386527	1.20624	0.207059	0.419327
hsa00604	Glycosphingolipid biosynthesis - ganglio series	11	0.553527	1.27057	0.208589	0.419785
hsa04919	Thyroid hormone signaling pathway	99	-0.329559	-1.15664	0.212947	0.425894
hsa04979	Cholesterol metabolism	27	-0.43599	-1.21707	0.21544	0.42798
hsa00410	beta-Alanine metabolism	22	0.446977	1.20775	0.217391	0.42798
hsa01523	Antifolate resistance	27	0.420308	1.19889	0.217978	0.42798
hsa00514	Other types of O-glycan biosynthesis	34	-0.415935	-1.20933	0.219895	0.429129
hsa04371	Apelin signaling pathway	97	0.314098	1.13355	0.224638	0.435743
hsa05150	Staphylococcus aureus infection	16	-0.495571	-1.20316	0.235405	0.451193
hsa04540	Gap junction	63	-0.356453	-1.16607	0.234899	0.451193
hsa02010	ABC transporters	30	0.392956	1.17564	0.253304	0.480442
hsa04710	Circadian rhythm	29	-0.407442	-1.14819	0.25365	0.480442
hsa04926	Relaxin signaling pathway	95	0.309953	1.11088	0.260976	0.491428
hsa00982	Drug metabolism - cytochrome P450	19	0.442068	1.15997	0.266958	0.496882
hsa04917	Prolactin signaling pathway	51	0.357444	1.13682	0.266169	0.496882
hsa04614	Renin-angiotensin system	12	0.502619	1.17171	0.273663	0.503539
hsa05416	Viral myocarditis	33	0.375383	1.13984	0.273349	0.503539
hsa04392	Hippo signaling pathway - multiple species	25	-0.420765	-1.14739	0.280576	0.505105
hsa00071	Fatty acid degradation	32	-0.396313	-1.12529	0.280357	0.505105
hsa04750	Inflammatory mediator regulation of TRP channels	63	0.336754	1.11878	0.280788	0.505105
hsa05207	Chemical carcinogenesis - receptor activation	122	0.294311	1.10247	0.279012	0.505105
hsa04724	Glutamatergic synapse	61	0.333581	1.10422	0.285366	0.510488
hsa05170	Human immunodeficiency virus 1 infection	158	0.274299	1.0765	0.290727	0.517205
hsa00450	Selenocompound metabolism	15	0.470392	1.14825	0.297872	0.521277
hsa04066	HIF-1 signaling pathway	83	0.312996	1.10494	0.297362	0.521277
hsa04068	FoxO signaling pathway	106	-0.309719	-1.09395	0.295	0.521277
hsa00051	Fructose and mannose metabolism	27	0.394632	1.12565	0.303371	0.526232
hsa00983	Drug metabolism - other enzymes	41	-0.368726	-1.11336	0.303972	0.526232
hsa04918	Thyroid hormone synthesis	44	-0.359235	-1.09863	0.312069	0.536145
hsa01232	Nucleotide metabolism	68	-0.32868	-1.08344	0.313029	0.536145
hsa00250	Alanine, aspartate and glutamate metabolism	24	0.401407	1.11024	0.325	0.553704
hsa04152	AMPK signaling pathway	94	-0.308628	-1.07052	0.337907	0.572664
hsa04713	Circadian entrainment	52	0.336315	1.07747	0.341523	0.572763
hsa04935	Growth hormone synthesis, secretion and action	87	0.300536	1.06243	0.341463	0.572763
hsa04215	Apoptosis - multiple species	27	0.381143	1.08717	0.346067	0.577081
hsa04024	cAMP signaling pathway	121	-0.293507	-1.05679	0.347682	0.577081
hsa01250	Biosynthesis of nucleotide sugars	33	0.356791	1.08339	0.350797	0.579265
hsa05210	Colorectal cancer	78	0.303027	1.05512	0.355609	0.584214
hsa00270	Cysteine and methionine metabolism	41	0.34086	1.05676	0.36643	0.597231
hsa03320	PPAR signaling pathway	44	-0.344913	-1.05483	0.367241	0.597231
hsa00280	Valine, leucine and isoleucine degradation	43	-0.345538	-1.05511	0.370052	0.598777
hsa05217	Basal cell carcinoma	45	0.338341	1.06407	0.374702	0.60327
hsa00520	Amino sugar and nucleotide sugar metabolism	44	0.33452	1.05082	0.376777	0.603593
hsa00220	Arginine biosynthesis	13	-0.462346	-1.06821	0.384766	0.613339
hsa04929	GnRH secretion	39	0.333659	1.02733	0.395785	0.627796
hsa04927	Cortisol synthesis and secretion	34	0.345376	1.04152	0.400932	0.632844
hsa04330	Notch signaling pathway	52	0.320917	1.02814	0.420147	0.658288
hsa05214	Glioma	60	-0.309571	-1.00609	0.421141	0.658288
hsa01210	2-Oxocarboxylic acid metabolism	16	-0.425506	-1.03306	0.427495	0.664993
hsa00260	Glycine, serine and threonine metabolism	22	-0.385881	-1.01807	0.430088	0.66581
hsa00010	Glycolysis / Gluconeogenesis	40	0.328109	1.01565	0.43943	0.677016
hsa04930	Type II diabetes mellitus	22	0.370829	1.00199	0.443936	0.680702
hsa04742	Taste transduction	17	-0.398127	-0.990485	0.462963	0.706512
hsa00601	Glycosphingolipid biosynthesis - lacto and neolacto series	14	0.411209	0.9816	0.468619	0.711771
hsa04973	Carbohydrate digestion and absorption	20	-0.380706	-0.98149	0.484461	0.732377
hsa05215	Prostate cancer	81	0.283682	0.989529	0.493888	0.739901
hsa04550	Signaling pathways regulating pluripotency of stem cells	94	0.273319	0.981546	0.494033	0.739901
hsa04071	Sphingolipid signaling pathway	98	0.269441	0.97731	0.511962	0.748263
hsa05224	Breast cancer	104	-0.278404	-0.977076	0.513559	0.748263
hsa04360	Axon guidance	142	0.252751	0.972563	0.508816	0.748263
hsa04972	Pancreatic secretion	42	0.310655	0.969465	0.510588	0.748263
hsa01524	Platinum drug resistance	64	0.290144	0.968594	0.512315	0.748263
hsa04924	Renin secretion	39	-0.322153	-0.959767	0.504348	0.748263
hsa04960	Aldosterone-regulated sodium reabsorption	19	0.366781	0.962422	0.5186	0.74883
hsa04730	Long-term depression	40	0.310882	0.96232	0.517815	0.74883
hsa04611	Platelet activation	92	0.266719	0.958761	0.540984	0.774208
hsa00380	Tryptophan metabolism	25	0.339204	0.953507	0.540359	0.774208
hsa03060	Protein export	23	0.341905	0.940004	0.54382	0.774824
hsa00140	Steroid hormone biosynthesis	16	0.377211	0.937774	0.547771	0.777014
hsa00531	Glycosaminoglycan degradation	15	0.380558	0.928962	0.551064	0.778257
hsa03450	Non-homologous end-joining	12	-0.416742	-0.950183	0.55814	0.781395
hsa03015	mRNA surveillance pathway	82	-0.281039	-0.947284	0.55707	0.781395
hsa04727	GABAergic synapse	40	0.299871	0.928237	0.562945	0.784712
hsa00062	Fatty acid elongation	23	-0.346793	-0.922059	0.567325	0.787408
hsa00510	N-Glycan biosynthesis	46	0.291457	0.916202	0.574519	0.793971
hsa04142	Lysosome	115	0.254583	0.946733	0.577778	0.795062
hsa01240	Biosynthesis of cofactors	109	0.258736	0.947909	0.580645	0.795607
hsa00480	Glutathione metabolism	43	-0.298949	-0.912849	0.597246	0.814887
hsa05340	Primary immunodeficiency	17	0.347654	0.887076	0.606061	0.823424
hsa04921	Oxytocin signaling pathway	102	-0.262364	-0.925614	0.61204	0.823437
hsa00230	Purine metabolism	91	-0.267146	-0.920523	0.615646	0.823437
hsa05221	Acute myeloid leukemia	54	-0.287011	-0.912285	0.616299	0.823437
hsa04961	Endocrine and other factor-regulated calcium reabsorption	31	0.300828	0.900421	0.609375	0.823437
hsa00340	Histidine metabolism	10	-0.41517	-0.893097	0.628906	0.836736
hsa05213	Endometrial cancer	52	0.277827	0.890088	0.63145	0.836736
hsa03018	RNA degradation	72	-0.276576	-0.918195	0.637755	0.841628
hsa01230	Biosynthesis of amino acids	55	-0.281751	-0.897606	0.647863	0.845169
hsa05322	Systemic lupus erythematosus	30	-0.312415	-0.880651	0.645985	0.845169
hsa04923	Regulation of lipolysis in adipocytes	35	-0.303792	-0.875648	0.648313	0.845169
hsa00564	Glycerophospholipid metabolism	75	0.259335	0.898467	0.653302	0.848239
hsa00350	Tyrosine metabolism	14	0.353709	0.844343	0.661088	0.854901
hsa04975	Fat digestion and absorption	16	-0.346849	-0.842091	0.677966	0.87322
hsa04510	Focal adhesion	154	0.228754	0.899466	0.690594	0.885095
hsa00561	Glycerolipid metabolism	48	0.270511	0.853276	0.692683	0.885095
hsa04015	Rap1 signaling pathway	148	0.230707	0.891334	0.700508	0.888045
hsa00533	Glycosaminoglycan biosynthesis - keratan sulfate	12	-0.358259	-0.816839	0.699612	0.888045
hsa04613	Neutrophil extracellular trap formation	86	-0.255569	-0.871118	0.705882	0.891349
hsa04964	Proximal tubule bicarbonate reclamation	10	0.355886	0.794571	0.710204	0.893304
hsa05212	Pancreatic cancer	72	-0.262932	-0.872899	0.721088	0.899756
hsa01522	Endocrine resistance	80	-0.258524	-0.872185	0.72326	0.899756
hsa01521	EGFR tyrosine kinase inhibitor resistance	66	0.255989	0.859728	0.723716	0.899756
hsa00020	Citrate cycle (TCA cycle)	27	-0.291339	-0.813274	0.728905	0.902721
hsa04911	Insulin secretion	44	-0.270996	-0.828776	0.734483	0.906143
hsa00640	Propanoate metabolism	27	0.28449	0.811481	0.741573	0.911399
hsa04910	Insulin signaling pathway	108	0.238125	0.87239	0.756219	0.922358
hsa04728	Dopaminergic synapse	81	0.240807	0.839974	0.755501	0.922358
hsa04151	PI3K-Akt signaling pathway	229	-0.227938	-0.886456	0.759375	0.922712
hsa04974	Protein digestion and absorption	42	-0.270543	-0.818601	0.766031	0.927074
hsa04136	Autophagy - other	30	0.262028	0.78393	0.768722	0.927074
hsa04146	Peroxisome	62	0.250383	0.827584	0.775061	0.93123
hsa04925	Aldosterone synthesis and secretion	55	-0.259948	-0.828147	0.781197	0.931649
hsa05100	Bacterial invasion of epithelial cells	68	0.244334	0.823097	0.781022	0.931649
hsa04934	Cushing syndrome	101	-0.238028	-0.837864	0.791246	0.936695
hsa04211	Longevity regulating pathway	72	0.24072	0.82295	0.789855	0.936695
hsa05016	Huntington disease	242	0.214072	0.885116	0.813218	0.951177
hsa01200	Carbon metabolism	89	0.23321	0.827647	0.822384	0.951177
hsa04261	Adrenergic signaling in cardiomyocytes	90	-0.238701	-0.819886	0.813559	0.951177
hsa05223	Non-small cell lung cancer	61	-0.24762	-0.804512	0.819257	0.951177
hsa00513	Various types of N-glycan biosynthesis	35	-0.267058	-0.769767	0.824156	0.951177
hsa00770	Pantothenate and CoA biosynthesis	16	0.295311	0.734163	0.823779	0.951177
hsa00760	Nicotinate and nicotinamide metabolism	24	-0.269767	-0.730248	0.818505	0.951177
hsa03040	Spliceosome	127	-0.227839	-0.823451	0.838655	0.956995
hsa05219	Bladder cancer	37	-0.253613	-0.747217	0.836806	0.956995
hsa00534	Glycosaminoglycan biosynthesis - heparan sulfate / heparin	16	0.292944	0.728279	0.834395	0.956995
hsa00061	Fatty acid biosynthesis	12	-0.297905	-0.67923	0.841085	0.956995
hsa05014	Amyotrophic lateral sclerosis	289	0.207968	0.878786	0.848665	0.962218
hsa04310	Wnt signaling pathway	112	-0.224161	-0.797339	0.867893	0.970353
hsa05220	Chronic myeloid leukemia	74	-0.235269	-0.782713	0.864494	0.970353
hsa04740	Olfactory transduction	21	-0.270386	-0.703992	0.865699	0.970353
hsa00920	Sulfur metabolism	10	0.303541	0.677703	0.861224	0.970353
hsa04260	Cardiac muscle contraction	43	0.238033	0.742741	0.871734	0.971275
hsa04977	Vitamin digestion and absorption	12	-0.280848	-0.640342	0.875969	0.972628
hsa04916	Melanogenesis	64	-0.232271	-0.76231	0.880872	0.974711
hsa00562	Inositol phosphate metabolism	65	0.227413	0.757619	0.88806	0.975956
hsa04720	Long-term potentiation	46	-0.239502	-0.740896	0.885666	0.975956
hsa03020	RNA polymerase	34	-0.246997	-0.718141	0.891798	0.976731
hsa04150	mTOR signaling pathway	126	0.214348	0.808693	0.897059	0.978056
hsa00515	Mannose type O-glycan biosynthesis	19	-0.262631	-0.669282	0.899083	0.978056
hsa05415	Diabetic cardiomyopathy	154	-0.213929	-0.788034	0.904682	0.980834
hsa00330	Arginine and proline metabolism	33	0.223871	0.679782	0.908884	0.982083
hsa04962	Vasopressin-regulated water reabsorption	38	0.227869	0.700067	0.917258	0.985636
hsa00620	Pyruvate metabolism	33	-0.237906	-0.681877	0.918295	0.985636
hsa04922	Glucagon signaling pathway	73	0.208023	0.713855	0.942169	0.999368
hsa00563	Glycosylphosphatidylinositol (GPI)-anchor biosynthesis	24	0.231361	0.639917	0.938636	0.999368
hsa05216	Thyroid cancer	30	0.213027	0.637331	0.938326	0.999368
hsa00511	Other glycan degradation	16	-0.246592	-0.598683	0.943503	0.999368
hsa05205	Proteoglycans in cancer	155	-0.201806	-0.745022	0.946667	0.999432
hsa04070	Phosphatidylinositol signaling system	80	-0.207088	-0.698654	0.957555	1
hsa04530	Tight junction	120	-0.193078	-0.693629	0.983306	1
hsa05211	Renal cell carcinoma	61	0.19677	0.65135	0.970732	1
hsa04520	Adherens junction	80	-0.19085	-0.643873	0.98472	1
hsa03010	Ribosome	126	0.16947	0.639375	0.995098	1
hsa05230	Central carbon metabolism in cancer	51	-0.201196	-0.635139	0.976667	1
hsa04340	Hedgehog signaling pathway	47	0.188603	0.596715	0.978365	1
hsa03022	Basal transcription factors	40	-0.197816	-0.594926	0.972461	1
hsa00532	Glycosaminoglycan biosynthesis - chondroitin sulfate / dermatan sulfate	20	-0.230362	-0.593891	0.95064	1
hsa04012	ErbB signaling pathway	65	-0.178154	-0.587898	0.988333	1
hsa04120	Ubiquitin mediated proteolysis	133	-0.153276	-0.558879	1	1
hsa04130	SNARE interactions in vesicular transport	31	-0.197136	-0.556714	0.987365	1
hsa04714	Thermogenesis	183	-0.14137	-0.536722	1	1
hsa00500	Starch and sucrose metabolism	18	0.203855	0.525857	0.980263	1
hsa05017	Spinocerebellar ataxia	114	-0.144643	-0.514255	1	1
hsa03008	Ribosome biogenesis in eukaryotes	72	-0.131488	-0.436522	1	1
hsa00970	Aminoacyl-tRNA biosynthesis	44	0.136557	0.428961	0.995261	1

## Sheet: NL
KEGG PATHWAY ID	Description	Set Size	Enrichment Score	NES	P value	FDR
hsa05208	Chemical carcinogenesis - reactive oxygen species	176	0.452115	1.89377	1.48727e-06	0.000478902
hsa04080	Neuroactive ligand-receptor interaction	84	-0.555362	-2.01914	4.84619e-06	0.000780236
hsa00040	Pentose and glucuronate interconversions	13	0.829998	2.05976	5.27472e-05	0.00566153
hsa05020	Prion disease	205	0.389067	1.6539	7.83108e-05	0.00630402
hsa00980	Metabolism of xenobiotics by cytochrome P450	23	0.715281	2.05129	0.000124508	0.00656073
hsa00100	Steroid biosynthesis	18	-0.767214	-2.01395	0.000102785	0.00656073
hsa04350	TGF-beta signaling pathway	74	-0.52445	-1.86593	0.000142625	0.00656073
hsa00051	Fructose and mannose metabolism	27	0.680696	2.05487	0.000173079	0.00696645
hsa05204	Chemical carcinogenesis - DNA adducts	21	0.707356	2.01962	0.000312301	0.0097281
hsa00190	Oxidative phosphorylation	103	0.449178	1.75175	0.000332327	0.0097281
hsa05418	Fluid shear stress and atherosclerosis	113	0.431268	1.69992	0.000303518	0.0097281
hsa00790	Folate biosynthesis	18	0.729508	1.99695	0.000517923	0.0122285
hsa04657	IL-17 signaling pathway	63	0.497115	1.79916	0.000531673	0.0122285
hsa04390	Hippo signaling pathway	116	-0.444198	-1.68402	0.000529951	0.0122285
hsa04216	Ferroptosis	34	0.597926	1.8943	0.000724771	0.0155584
hsa00480	Glutathione metabolism	43	0.556636	1.84486	0.000971522	0.0195519
hsa00640	Propanoate metabolism	27	0.632462	1.90926	0.00142463	0.0269842
hsa05134	Legionellosis	43	0.54313	1.8001	0.00186911	0.0321312
hsa04020	Calcium signaling pathway	115	-0.431182	-1.64034	0.00189594	0.0321312
hsa04061	Viral protein interaction with cytokine and cytokine receptor	30	0.595074	1.82918	0.00263525	0.0405549
hsa00900	Terpenoid backbone biosynthesis	21	-0.658267	-1.80742	0.00264488	0.0405549
hsa04978	Mineral absorption	30	0.591918	1.81948	0.00291688	0.0426925
hsa05012	Parkinson disease	210	0.345065	1.47273	0.00305556	0.0427778
hsa05167	Kaposi sarcoma-associated herpesvirus infection	148	0.372391	1.51807	0.00327737	0.0439714
hsa04115	p53 signaling pathway	66	-0.470004	-1.6448	0.00387654	0.0499298
hsa04713	Circadian entrainment	52	0.490364	1.71643	0.00466036	0.0577168
hsa05417	Lipid and atherosclerosis	156	0.355493	1.46139	0.00686349	0.0818535
hsa05323	Rheumatoid arthritis	51	0.467733	1.64096	0.00714076	0.0821188
hsa00010	Glycolysis / Gluconeogenesis	40	0.508431	1.67092	0.00804214	0.0892955
hsa00030	Pentose phosphate pathway	21	0.613634	1.75203	0.00899182	0.0965121
hsa05218	Melanoma	52	-0.487122	-1.60054	0.010701	0.111153
hsa04110	Cell cycle	151	-0.37498	-1.48019	0.0118222	0.115356
hsa04062	Chemokine signaling pathway	112	0.364656	1.44088	0.0116641	0.115356
hsa05133	Pertussis	48	0.47127	1.61735	0.0126509	0.119811
hsa00052	Galactose metabolism	21	0.597005	1.70455	0.013214	0.121569
hsa00860	Porphyrin metabolism	21	0.585209	1.67087	0.016501	0.143603
hsa04068	FoxO signaling pathway	106	-0.38047	-1.43152	0.0164671	0.143603
hsa00410	beta-Alanine metabolism	22	0.595227	1.69614	0.0174001	0.143663
hsa04510	Focal adhesion	154	-0.346178	-1.36887	0.0172238	0.143663
hsa00590	Arachidonic acid metabolism	24	0.569493	1.6527	0.0195212	0.157146
hsa05226	Gastric cancer	101	-0.389833	-1.45348	0.021647	0.169161
hsa04932	Non-alcoholic fatty liver disease	128	0.345042	1.38911	0.0220645	0.169161
hsa05031	Amphetamine addiction	38	0.490987	1.58231	0.0259968	0.194674
hsa03440	Homologous recombination	39	0.463715	1.51656	0.0270956	0.19829
hsa04725	Cholinergic synapse	63	0.395086	1.4299	0.0277245	0.198384
hsa04610	Complement and coagulation cascades	30	0.510778	1.57007	0.0305421	0.200705
hsa04620	Toll-like receptor signaling pathway	64	0.404824	1.46141	0.0291099	0.200705
hsa04723	Retrograde endocannabinoid signaling	85	0.373835	1.41886	0.0293174	0.200705
hsa05016	Huntington disease	242	0.29316	1.27354	0.0302598	0.200705
hsa02010	ABC transporters	30	0.506313	1.55634	0.0328286	0.207271
hsa05014	Amyotrophic lateral sclerosis	289	0.282744	1.25128	0.0323632	0.207271
hsa03010	Ribosome	126	0.339283	1.36611	0.0378522	0.22997
hsa04810	Regulation of actin cytoskeleton	158	-0.340902	-1.36017	0.0376489	0.22997
hsa00983	Drug metabolism - other enzymes	41	0.452793	1.50278	0.0413041	0.237498
hsa04064	NF-kappa B signaling pathway	75	0.366299	1.35716	0.0409084	0.237498
hsa04814	Motor proteins	127	-0.348425	-1.33662	0.0402805	0.237498
hsa00510	N-Glycan biosynthesis	46	0.420244	1.42221	0.0426206	0.240769
hsa03008	Ribosome biogenesis in eukaryotes	72	0.392583	1.45049	0.045104	0.246161
hsa05032	Morphine addiction	46	0.418625	1.41673	0.0446342	0.246161
hsa00500	Starch and sucrose metabolism	18	0.553003	1.51378	0.04667	0.246867
hsa04611	Platelet activation	92	0.338223	1.3081	0.0467668	0.246867
hsa04915	Estrogen signaling pathway	87	0.371691	1.41133	0.0509468	0.264595
hsa04060	Cytokine-cytokine receptor interaction	110	-0.353706	-1.33568	0.052901	0.270383
hsa00140	Steroid hormone biosynthesis	16	0.581975	1.54222	0.0546426	0.27492
hsa05207	Chemical carcinogenesis - receptor activation	122	0.320716	1.28163	0.0576037	0.28536
hsa03430	Mismatch repair	22	0.532479	1.51734	0.0591579	0.285656
hsa05030	Cocaine addiction	29	0.457244	1.39523	0.0597015	0.285656
hsa05120	Epithelial cell signaling in Helicobacter pylori infection	58	0.375413	1.33525	0.0603248	0.285656
hsa00982	Drug metabolism - cytochrome P450	19	0.52066	1.43764	0.0631579	0.290526
hsa05414	Dilated cardiomyopathy	50	-0.437218	-1.42497	0.0628844	0.290526
hsa05410	Hypertrophic cardiomyopathy	49	-0.413654	-1.34726	0.0653358	0.296311
hsa04911	Insulin secretion	44	0.399783	1.33612	0.0669643	0.299479
hsa00565	Ether lipid metabolism	27	0.457315	1.38053	0.0697674	0.307741
hsa00330	Arginine and proline metabolism	33	0.43635	1.36922	0.0711111	0.309429
hsa05214	Glioma	60	-0.38767	-1.32157	0.0731707	0.311205
hsa04146	Peroxisome	62	0.358688	1.29162	0.0744186	0.311205
hsa04151	PI3K-Akt signaling pathway	229	-0.29468	-1.21237	0.0740741	0.311205
hsa05202	Transcriptional misregulation in cancer	123	-0.344785	-1.30855	0.077964	0.317777
hsa01240	Biosynthesis of cofactors	109	0.320826	1.26068	0.0772947	0.317777
hsa03050	Proteasome	43	0.399318	1.32346	0.0797267	0.3209
hsa00520	Amino sugar and nucleotide sugar metabolism	44	0.39524	1.32094	0.0825893	0.328318
hsa05144	Malaria	26	-0.484247	-1.39503	0.0837989	0.329064
hsa05412	Arrhythmogenic right ventricular cardiomyopathy	42	-0.41981	-1.33344	0.0884477	0.333941
hsa04512	ECM-receptor interaction	52	-0.400421	-1.31567	0.0867993	0.333941
hsa04024	cAMP signaling pathway	121	-0.324891	-1.2344	0.0880282	0.333941
hsa05010	Alzheimer disease	297	0.264666	1.17129	0.0891892	0.333941
hsa04630	JAK-STAT signaling pathway	87	-0.343866	-1.25985	0.0913793	0.338208
hsa05022	Pathways of neurodegeneration - multiple diseases	360	0.256173	1.15992	0.0947075	0.346543
hsa00563	Glycosylphosphatidylinositol (GPI)-anchor biosynthesis	24	0.453599	1.31637	0.0986842	0.357037
hsa04392	Hippo signaling pathway - multiple species	25	-0.472272	-1.36066	0.100365	0.357169
hsa00230	Purine metabolism	91	0.323699	1.24336	0.100939	0.357169
hsa00340	Histidine metabolism	10	0.602766	1.38568	0.116183	0.393798
hsa00830	Retinol metabolism	20	-0.497205	-1.34499	0.114943	0.393798
hsa00600	Sphingolipid metabolism	42	0.381462	1.26209	0.116071	0.393798
hsa04015	Rap1 signaling pathway	148	-0.306322	-1.20668	0.113333	0.393798
hsa04066	HIF-1 signaling pathway	83	0.326741	1.22945	0.119904	0.402178
hsa03030	DNA replication	34	0.394313	1.24923	0.122222	0.405727
hsa04270	Vascular smooth muscle contraction	81	-0.340119	-1.23077	0.123924	0.40718
hsa00604	Glycosphingolipid biosynthesis - ganglio series	11	0.586199	1.37458	0.125532	0.408296
hsa04614	Renin-angiotensin system	12	0.569022	1.37729	0.128964	0.415264
hsa01232	Nucleotide metabolism	68	0.334382	1.21873	0.133017	0.416324
hsa04936	Alcoholic liver disease	97	0.308053	1.18856	0.131894	0.416324
hsa05225	Hepatocellular carcinoma	133	0.291921	1.18047	0.133172	0.416324
hsa05322	Systemic lupus erythematosus	30	-0.428926	-1.28434	0.141544	0.422417
hsa04136	Autophagy - other	30	0.411064	1.26356	0.139738	0.422417
hsa04022	cGMP-PKG signaling pathway	108	-0.318533	-1.19733	0.141638	0.422417
hsa05206	MicroRNAs in cancer	144	-0.30105	-1.18111	0.14168	0.422417
hsa04934	Cushing syndrome	101	0.301343	1.17059	0.138756	0.422417
hsa04930	Type II diabetes mellitus	22	-0.471559	-1.31751	0.147601	0.43207
hsa00630	Glyoxylate and dicarboxylate metabolism	23	-0.466298	-1.31444	0.147059	0.43207
hsa04550	Signaling pathways regulating pluripotency of stem cells	94	-0.321826	-1.18686	0.155323	0.450576
hsa00512	Mucin type O-glycan biosynthesis	20	-0.47058	-1.27296	0.157088	0.451628
hsa00603	Glycosphingolipid biosynthesis - globo and isoglobo series	10	0.574082	1.31974	0.159751	0.45522
hsa04370	VEGF signaling pathway	51	0.343765	1.20604	0.16122	0.455376
hsa00533	Glycosaminoglycan biosynthesis - keratan sulfate	12	0.53558	1.29635	0.167019	0.461943
hsa03460	Fanconi anemia pathway	49	0.348644	1.19794	0.166297	0.461943
hsa04380	Osteoclast differentiation	84	0.309542	1.17255	0.167849	0.461943
hsa04310	Wnt signaling pathway	112	-0.310146	-1.17161	0.169521	0.46259
hsa04215	Apoptosis - multiple species	27	-0.434097	-1.25704	0.173913	0.46281
hsa01212	Fatty acid metabolism	47	-0.380819	-1.23126	0.172973	0.46281
hsa04213	Longevity regulating pathway - multiple species	50	0.34459	1.2026	0.172113	0.46281
hsa04931	Insulin resistance	85	0.304116	1.15425	0.178147	0.470192
hsa04514	Cell adhesion molecules	75	-0.335793	-1.19579	0.18007	0.471403
hsa00514	Other types of O-glycan biosynthesis	34	-0.397602	-1.21528	0.184783	0.479839
hsa04141	Protein processing in endoplasmic reticulum	160	0.27407	1.12941	0.187342	0.482592
hsa05143	African trypanosomiasis	18	-0.473003	-1.24164	0.191571	0.485715
hsa04926	Relaxin signaling pathway	95	0.298192	1.15074	0.191489	0.485715
hsa01250	Biosynthesis of nucleotide sugars	33	0.385156	1.20858	0.195556	0.491944
hsa04659	Th17 cell differentiation	65	0.3203	1.16431	0.200935	0.501558
hsa00380	Tryptophan metabolism	25	0.405922	1.19132	0.204846	0.507387
hsa04330	Notch signaling pathway	52	0.329963	1.15497	0.209354	0.514596
hsa01524	Platinum drug resistance	64	0.31665	1.1431	0.216981	0.529302
hsa04914	Progesterone-mediated oocyte maturation	76	-0.327985	-1.16591	0.220848	0.534685
hsa03450	Non-homologous end-joining	12	0.496764	1.2024	0.22833	0.548673
hsa01040	Biosynthesis of unsaturated fatty acids	22	-0.427107	-1.19332	0.232472	0.550748
hsa04371	Apelin signaling pathway	97	0.288725	1.11398	0.232614	0.550748
hsa05221	Acute myeloid leukemia	54	-0.344292	-1.14416	0.246454	0.560976
hsa00561	Glycerolipid metabolism	48	0.333146	1.14332	0.241228	0.560976
hsa04927	Cortisol synthesis and secretion	34	0.359818	1.13994	0.246667	0.560976
hsa04520	Adherens junction	80	-0.314656	-1.131	0.247387	0.560976
hsa05205	Proteoglycans in cancer	155	-0.27839	-1.10413	0.247078	0.560976
hsa05200	Pathways in cancer	380	0.231677	1.05459	0.238764	0.560976
hsa00450	Selenocompound metabolism	15	0.449859	1.17878	0.251046	0.561367
hsa00250	Alanine, aspartate and glutamate metabolism	24	0.398102	1.15531	0.25	0.561367
hsa00532	Glycosaminoglycan biosynthesis - chondroitin sulfate / dermatan sulfate	20	0.415056	1.17483	0.254167	0.564425
hsa05220	Chronic myeloid leukemia	74	-0.320378	-1.13987	0.261324	0.574392
hsa04640	Hematopoietic cell lineage	34	0.356132	1.12827	0.262222	0.574392
hsa04923	Regulation of lipolysis in adipocytes	35	-0.367018	-1.13149	0.265938	0.578595
hsa05216	Thyroid cancer	30	-0.379721	-1.137	0.272059	0.580152
hsa04727	GABAergic synapse	40	0.34232	1.12501	0.269488	0.580152
hsa04920	Adipocytokine signaling pathway	48	0.325044	1.11551	0.27193	0.580152
hsa04928	Parathyroid hormone synthesis, secretion and action	79	0.292724	1.09598	0.274648	0.58182
hsa04612	Antigen processing and presentation	39	0.340934	1.11501	0.28	0.585455
hsa04218	Cellular senescence	140	-0.280233	-1.09173	0.278992	0.585455
hsa04540	Gap junction	63	-0.32316	-1.11366	0.284468	0.585987
hsa00270	Cysteine and methionine metabolism	41	0.332898	1.10486	0.285714	0.585987
hsa04145	Phagosome	91	0.281592	1.08162	0.284038	0.585987
hsa05217	Basal cell carcinoma	45	-0.350708	-1.11814	0.294224	0.596296
hsa04970	Salivary secretion	43	-0.347034	-1.10997	0.294849	0.596296
hsa05171	Coronavirus disease - COVID-19	166	0.256829	1.07031	0.296296	0.596296
hsa01523	Antifolate resistance	27	0.3731	1.1263	0.302326	0.604651
hsa00534	Glycosaminoglycan biosynthesis - heparan sulfate / heparin	16	0.420734	1.11493	0.304622	0.605483
hsa04919	Thyroid hormone signaling pathway	99	-0.292445	-1.08714	0.306759	0.60599
hsa04152	AMPK signaling pathway	94	-0.290239	-1.07037	0.326353	0.640765
hsa00620	Pyruvate metabolism	33	0.343999	1.07943	0.331111	0.646168
hsa01522	Endocrine resistance	80	0.281098	1.05401	0.334112	0.648097
hsa04072	Phospholipase D signaling pathway	103	-0.286508	-1.07089	0.340206	0.652062
hsa05132	Salmonella infection	213	0.244518	1.04138	0.338462	0.652062
hsa00350	Tyrosine metabolism	14	-0.440061	-1.07681	0.343454	0.654391
hsa04613	Neutrophil extracellular trap formation	86	-0.288624	-1.05531	0.358974	0.672033
hsa05152	Tuberculosis	109	-0.279595	-1.05457	0.358844	0.672033
hsa04728	Dopaminergic synapse	81	0.276937	1.03896	0.356295	0.672033
hsa05211	Renal cell carcinoma	61	-0.304635	-1.04623	0.362694	0.675073
hsa04724	Glutamatergic synapse	61	0.29246	1.05031	0.36643	0.678107
hsa05162	Measles	103	0.265015	1.03353	0.37381	0.68781
hsa04530	Tight junction	120	-0.272462	-1.03679	0.377816	0.691232
hsa03060	Protein export	23	0.369109	1.05854	0.388646	0.691355
hsa05332	Graft-versus-host disease	10	0.45711	1.05083	0.396266	0.691355
hsa00220	Arginine biosynthesis	13	-0.435891	-1.04983	0.401501	0.691355
hsa04360	Axon guidance	142	-0.265387	-1.03697	0.386288	0.691355
hsa00770	Pantothenate and CoA biosynthesis	16	0.390449	1.03468	0.392857	0.691355
hsa04726	Serotonergic synapse	54	0.293103	1.03454	0.388128	0.691355
hsa00310	Lysine degradation	54	-0.310947	-1.03335	0.390071	0.691355
hsa05146	Amoebiasis	63	0.285387	1.03287	0.39627	0.691355
hsa04750	Inflammatory mediator regulation of TRP channels	63	-0.297988	-1.02692	0.399651	0.691355
hsa05223	Non-small cell lung cancer	61	-0.298738	-1.02598	0.388601	0.691355
hsa05415	Diabetic cardiomyopathy	154	0.24842	1.02072	0.398034	0.691355
hsa00650	Butanoate metabolism	17	0.378024	1.0232	0.408805	0.700187
hsa04913	Ovarian steroidogenesis	23	0.362446	1.03943	0.419214	0.714216
hsa05170	Human immunodeficiency virus 1 infection	158	0.245513	1.01154	0.423559	0.717821
hsa04974	Protein digestion and absorption	42	-0.320198	-1.01704	0.431408	0.719631
hsa04621	NOD-like receptor signaling pathway	130	0.249629	1.0071	0.433414	0.719631
hsa05212	Pancreatic cancer	72	-0.284931	-1.00689	0.433566	0.719631
hsa01200	Carbon metabolism	89	0.260921	1.00171	0.429561	0.719631
hsa05150	Staphylococcus aureus infection	16	0.377621	1.00068	0.445378	0.735374
hsa05034	Alcoholism	90	0.260566	0.997742	0.447619	0.735374
hsa04668	TNF signaling pathway	101	0.25797	1.00211	0.45933	0.743906
hsa00601	Glycosphingolipid biosynthesis - lacto and neolacto series	14	0.388494	0.995284	0.458947	0.743906
hsa05222	Small cell lung cancer	83	-0.273113	-0.994396	0.461538	0.743906
hsa00240	Pyrimidine metabolism	45	0.294367	0.992941	0.462054	0.743906
hsa04976	Bile secretion	30	0.322378	0.990952	0.467249	0.748528
hsa04664	Fc epsilon RI signaling pathway	47	0.288667	0.985335	0.469799	0.748887
hsa04010	MAPK signaling pathway	219	-0.240049	-0.986579	0.472313	0.749186
hsa00062	Fatty acid elongation	23	0.349839	1.00327	0.480349	0.756911
hsa04929	GnRH secretion	39	-0.308706	-0.974357	0.481884	0.756911
hsa05140	Leishmaniasis	41	0.297094	0.986028	0.49011	0.758728
hsa05219	Bladder cancer	37	0.304258	0.982654	0.489083	0.758728
hsa04979	Cholesterol metabolism	27	-0.33906	-0.981834	0.489603	0.758728
hsa04710	Circadian rhythm	29	-0.332226	-0.977045	0.510319	0.764985
hsa04261	Adrenergic signaling in cardiomyocytes	90	-0.263749	-0.97192	0.498282	0.764985
hsa04012	ErbB signaling pathway	65	-0.278186	-0.967611	0.503484	0.764985
hsa04623	Cytosolic DNA-sensing pathway	48	0.281159	0.964906	0.513158	0.764985
hsa04924	Renin secretion	39	-0.305197	-0.963282	0.509058	0.764985
hsa00531	Glycosaminoglycan degradation	15	0.364432	0.954936	0.508368	0.764985
hsa04672	Intestinal immune network for IgA production	17	0.351052	0.950197	0.509434	0.764985
hsa04742	Taste transduction	17	0.350488	0.948669	0.51153	0.764985
hsa04217	Necroptosis	103	0.249175	0.971757	0.521429	0.773733
hsa04730	Long-term depression	40	0.293665	0.965108	0.536748	0.780433
hsa04933	AGE-RAGE signaling pathway in diabetic complications	88	-0.262873	-0.963417	0.535652	0.780433
hsa04966	Collecting duct acid secretion	16	0.359159	0.95176	0.535714	0.780433
hsa01521	EGFR tyrosine kinase inhibitor resistance	66	-0.271622	-0.950552	0.538062	0.780433
hsa00511	Other glycan degradation	16	-0.366699	-0.935139	0.536122	0.780433
hsa00061	Fatty acid biosynthesis	12	0.377363	0.913392	0.54334	0.784554
hsa04130	SNARE interactions in vesicular transport	31	-0.313341	-0.948922	0.548913	0.789062
hsa04960	Aldosterone-regulated sodium reabsorption	19	-0.350296	-0.940075	0.555977	0.795665
hsa04922	Glucagon signaling pathway	73	0.253	0.938806	0.56351	0.802878
hsa05163	Human cytomegalovirus infection	168	0.230072	0.956178	0.566832	0.803709
hsa05224	Breast cancer	104	-0.252174	-0.944507	0.573379	0.803709
hsa04916	Melanogenesis	64	0.259981	0.938526	0.575472	0.803709
hsa05231	Choline metabolism in cancer	75	0.252843	0.9368	0.57907	0.803709
hsa00280	Valine, leucine and isoleucine degradation	43	-0.288665	-0.923278	0.577265	0.803709
hsa05340	Primary immunodeficiency	17	-0.35343	-0.910253	0.579048	0.803709
hsa04114	Oocyte meiosis	98	-0.253987	-0.94407	0.586505	0.805244
hsa04921	Oxytocin signaling pathway	102	0.242185	0.943174	0.587678	0.805244
hsa00071	Fatty acid degradation	32	0.300333	0.931586	0.585366	0.805244
hsa04918	Thyroid hormone synthesis	44	0.280575	0.937715	0.591518	0.807071
hsa04670	Leukocyte transendothelial migration	73	-0.259078	-0.91656	0.609842	0.828561
hsa03015	mRNA surveillance pathway	82	-0.253596	-0.918253	0.61578	0.830782
hsa05213	Endometrial cancer	52	-0.276318	-0.907902	0.616637	0.830782
hsa03320	PPAR signaling pathway	44	-0.28247	-0.900421	0.628159	0.84278
hsa05165	Human papillomavirus infection	247	-0.225705	-0.937824	0.639399	0.849794
hsa05142	Chagas disease	70	-0.255437	-0.904343	0.639316	0.849794
hsa00260	Glycine, serine and threonine metabolism	22	0.309818	0.882849	0.641304	0.849794
hsa04014	Ras signaling pathway	156	-0.233586	-0.927891	0.651667	0.858897
hsa00760	Nicotinate and nicotinamide metabolism	24	0.3062	0.888608	0.653509	0.858897
hsa04714	Thermogenesis	183	0.222312	0.929649	0.670886	0.87585
hsa05210	Colorectal cancer	78	-0.249132	-0.896295	0.671848	0.87585
hsa04142	Lysosome	115	0.229072	0.907511	0.683575	0.880453
hsa04658	Th1 and Th2 cell differentiation	55	0.254041	0.894789	0.685185	0.880453
hsa04962	Vasopressin-regulated water reabsorption	38	0.273929	0.882796	0.683857	0.880453
hsa00515	Mannose type O-glycan biosynthesis	19	0.306772	0.847053	0.686316	0.880453
hsa04340	Hedgehog signaling pathway	47	-0.264468	-0.855077	0.711712	0.909409
hsa05166	Human T-cell leukemia virus 1 infection	175	-0.221377	-0.886738	0.729412	0.924687
hsa05416	Viral myocarditis	33	-0.275301	-0.842372	0.728261	0.924687
hsa04964	Proximal tubule bicarbonate reclamation	10	-0.353724	-0.797192	0.736538	0.93006
hsa04721	Synaptic vesicle cycle	43	0.259066	0.858624	0.753986	0.947585
hsa04740	Olfactory transduction	21	0.284141	0.81127	0.756303	0.947585
hsa05110	Vibrio cholerae infection	41	0.248252	0.823925	0.778022	0.96355
hsa00592	alpha-Linolenic acid metabolism	11	0.327852	0.768783	0.774468	0.96355
hsa04940	Type I diabetes mellitus	13	0.305541	0.758242	0.776119	0.96355
hsa00564	Glycerophospholipid metabolism	75	-0.23198	-0.826103	0.793706	0.979209
hsa04972	Pancreatic secretion	42	0.243143	0.804455	0.805804	0.986573
hsa00920	Sulfur metabolism	10	0.323855	0.7445	0.804979	0.986573
hsa05168	Herpes simplex virus 1 infection	419	0.197202	0.907294	0.834783	0.988381
hsa05130	Pathogenic Escherichia coli infection	148	0.211424	0.861882	0.828358	0.988381
hsa04912	GnRH signaling pathway	66	0.229491	0.831916	0.834906	0.988381
hsa00562	Inositol phosphate metabolism	65	0.225712	0.820472	0.831776	0.988381
hsa04935	Growth hormone synthesis, secretion and action	87	-0.223065	-0.817261	0.831034	0.988381
hsa05145	Toxoplasmosis	81	-0.225581	-0.816295	0.827883	0.988381
hsa04260	Cardiac muscle contraction	43	0.245317	0.813054	0.817768	0.988381
hsa05321	Inflammatory bowel disease	26	-0.267024	-0.769247	0.823091	0.988381
hsa04975	Fat digestion and absorption	16	-0.293569	-0.748646	0.823194	0.988381
hsa05161	Hepatitis B	133	0.207265	0.838139	0.866828	0.994245
hsa04140	Autophagy - animal	129	0.207407	0.834101	0.866828	0.994245
hsa05203	Viral carcinogenesis	150	-0.208703	-0.823229	0.864322	0.994245
hsa05235	PD-L1 expression and PD-1 checkpoint pathway in cancer	66	0.225435	0.817214	0.856132	0.994245
hsa04662	B cell receptor signaling pathway	55	0.228044	0.803224	0.844907	0.994245
hsa01230	Biosynthesis of amino acids	55	0.224655	0.791287	0.865741	0.994245
hsa04625	C-type lectin receptor signaling pathway	77	-0.218233	-0.781876	0.868966	0.994245
hsa04925	Aldosterone synthesis and secretion	55	-0.232242	-0.777212	0.864912	0.994245
hsa03250	Viral life cycle - HIV-1	53	-0.232706	-0.769226	0.870736	0.994245
hsa03022	Basal transcription factors	40	-0.242973	-0.766653	0.864376	0.994245
hsa04722	Neurotrophin signaling pathway	100	-0.213231	-0.79262	0.87931	0.996965
hsa05230	Central carbon metabolism in cancer	51	-0.228011	-0.746629	0.878453	0.996965
hsa05017	Spinocerebellar ataxia	114	0.202205	0.798698	0.907767	1
hsa05135	Yersinia infection	110	0.196682	0.774517	0.9375	1
hsa04150	mTOR signaling pathway	126	0.192203	0.773901	0.945882	1
hsa04137	Mitophagy - animal	65	0.212109	0.771026	0.913551	1
hsa04720	Long-term potentiation	46	0.218634	0.739911	0.917411	1
hsa03410	Base excision repair	43	0.222052	0.735946	0.908884	1
hsa00513	Various types of N-glycan biosynthesis	35	0.227006	0.723487	0.9117	1
hsa04666	Fc gamma R-mediated phagocytosis	75	0.195181	0.723159	0.955814	1
hsa05164	Influenza A	115	-0.18929	-0.720115	0.97619	1
hsa00970	Aminoacyl-tRNA biosynthesis	44	0.21428	0.71615	0.939732	1
hsa03020	RNA polymerase	34	0.22403	0.709752	0.922222	1
hsa03018	RNA degradation	72	0.191617	0.707975	0.953488	1
hsa04210	Apoptosis	117	-0.185928	-0.705116	0.987952	1
hsa03040	Spliceosome	127	0.175516	0.703847	0.990385	1
hsa04211	Longevity regulating pathway	72	-0.197727	-0.698725	0.961538	1
hsa04973	Carbohydrate digestion and absorption	20	-0.257484	-0.696519	0.89272	1
hsa05215	Prostate cancer	81	0.185092	0.694395	0.978622	1
hsa00670	One carbon pool by folate	15	-0.274581	-0.684326	0.887405	1
hsa04622	RIG-I-like receptor signaling pathway	51	-0.208722	-0.683469	0.950276	1
hsa04660	T cell receptor signaling pathway	68	0.187472	0.683283	0.976247	1
hsa04910	Insulin signaling pathway	108	0.172925	0.677611	0.985577	1
hsa05169	Epstein-Barr virus infection	153	-0.170329	-0.673786	0.99665	1
hsa04120	Ubiquitin mediated proteolysis	133	-0.171731	-0.663181	0.991511	1
hsa00020	Citrate cycle (TCA cycle)	27	-0.228682	-0.662205	0.941399	1
hsa05160	Hepatitis C	116	-0.174273	-0.660695	0.994836	1
hsa04144	Endocytosis	217	-0.161008	-0.65946	0.998358	1
hsa04917	Prolactin signaling pathway	51	-0.199062	-0.651835	0.966851	1
hsa04650	Natural killer cell mediated cytotoxicity	62	0.180417	0.649676	0.993023	1
hsa04971	Gastric acid secretion	38	-0.197689	-0.621091	0.967626	1
hsa04070	Phosphatidylinositol signaling system	80	-0.165801	-0.595956	1	1
hsa05131	Shigellosis	202	0.139138	0.590354	1	1
hsa03420	Nucleotide excision repair	59	0.163804	0.587208	1	1
hsa04071	Sphingolipid signaling pathway	98	0.149709	0.579966	1	1
hsa01210	2-Oxocarboxylic acid metabolism	16	0.213278	0.565179	0.960084	1
hsa04977	Vitamin digestion and absorption	12	-0.238189	-0.562032	0.958412	1
hsa05100	Bacterial invasion of epithelial cells	68	-0.149994	-0.529321	0.998279	1
hsa03013	Nucleocytoplasmic transport	98	-0.139435	-0.518279	1	1
hsa04961	Endocrine and other factor-regulated calcium reabsorption	31	0.164827	0.509036	0.995556	1
